# Supplementary material for: Multi-Omics Analysis Reveals the Mechanism by Which RpACBP3 Overexpression Contributes to the Response of Robinia pseudoacacia to Pb Stress
Source: Plants (Basel). 2024 Oct 28;13(21):3017. doi: 10.3390/plants13213017 (PMC11548633; doi:10.3390/plants13213017)
Supplement: Supplementary file 1 [file plants-13-03017-s001.zip]

Archive with 44 entries (40 files):
- Table S1.pdf
- Table S2.pdf
- Table S3.pdf
- Table S4.pdf
- Table S5.pdf
- raw data of metabolome/
- raw data of metabolome/BYT2023112101-ZXMI03/
- raw data of metabolome/BYT2023112101-ZXMI03/NEG/
- raw data of metabolome/BYT2023112101-ZXMI03/NEG/A5_1_3d.mzXML
- raw data of metabolome/BYT2023112101-ZXMI03/NEG/A5_1_45d.mzXML
- raw data of metabolome/BYT2023112101-ZXMI03/NEG/A5_2_3d.mzXML
- raw data of metabolome/BYT2023112101-ZXMI03/NEG/A5_2_45d.mzXML
- raw data of metabolome/BYT2023112101-ZXMI03/NEG/A5_3_3d.mzXML
- raw data of metabolome/BYT2023112101-ZXMI03/NEG/A5_3_45d.mzXML
- raw data of metabolome/BYT2023112101-ZXMI03/NEG/QC01.mzXML
- raw data of metabolome/BYT2023112101-ZXMI03/NEG/QC02.mzXML
- raw data of metabolome/BYT2023112101-ZXMI03/NEG/QC03.mzXML
- raw data of metabolome/BYT2023112101-ZXMI03/NEG/WT1_3d.mzXML
- raw data of metabolome/BYT2023112101-ZXMI03/NEG/WT1_45d.mzXML
- raw data of metabolome/BYT2023112101-ZXMI03/NEG/WT2_3d.mzXML
- raw data of metabolome/BYT2023112101-ZXMI03/NEG/WT2_45d.mzXML
- raw data of metabolome/BYT2023112101-ZXMI03/NEG/WT3_3d.mzXML
- raw data of metabolome/BYT2023112101-ZXMI03/NEG/WT3_45d.mzXML
- raw data of metabolome/BYT2023112101-ZXMI03/POS/
- raw data of metabolome/BYT2023112101-ZXMI03/POS/A5_1_3d.mzXML
- raw data of metabolome/BYT2023112101-ZXMI03/POS/A5_1_45d.mzXML
- raw data of metabolome/BYT2023112101-ZXMI03/POS/A5_2_3d.mzXML
- raw data of metabolome/BYT2023112101-ZXMI03/POS/A5_2_45d.mzXML
- raw data of metabolome/BYT2023112101-ZXMI03/POS/A5_3_3d.mzXML
- raw data of metabolome/BYT2023112101-ZXMI03/POS/A5_3_45d.mzXML
- raw data of metabolome/BYT2023112101-ZXMI03/POS/QC01.mzXML
- raw data of metabolome/BYT2023112101-ZXMI03/POS/QC02.mzXML
- raw data of metabolome/BYT2023112101-ZXMI03/POS/QC03.mzXML
- raw data of metabolome/BYT2023112101-ZXMI03/POS/WT1_3d.mzXML
- raw data of metabolome/BYT2023112101-ZXMI03/POS/WT1_45d.mzXML
- raw data of metabolome/BYT2023112101-ZXMI03/POS/WT2_3d.mzXML
- raw data of metabolome/BYT2023112101-ZXMI03/POS/WT2_45d.mzXML
- raw data of metabolome/BYT2023112101-ZXMI03/POS/WT3_3d.mzXML
- raw data of metabolome/BYT2023112101-ZXMI03/POS/WT3_45d.mzXML
- raw data of metabolome/raw_meta_intensity_class_neg.xls
- raw data of metabolome/raw_meta_intensity_class_pos.xls
- Figure S3.jpg
- Figure S1.png
- Figure S2.jpg
