# Supplementary material for: Multi-Omics Analysis Reveals the Mechanism by Which RpACBP3 Overexpression Contributes to the Response of Robinia pseudoacacia to Pb Stress
Source: Plants (Basel). 2024 Oct 28;13(21):3017. doi: 10.3390/plants13213017 (PMC11548633; doi:10.3390/plants13213017)
Supplement: Supplementary file 1 [file plants-13-03017-s001.zip › raw data of metabolome/raw_meta_intensity_class_neg.xls]

MS2_name	MS2_score	level	MS1_name	MS1_ppm	mzmed	rtmed	type	A5-1-3d	A5-1-45d	A5-2-3d	A5-2-45d	A5-3-3d	A5-3-45d	WT1-3d	WT1-45d	WT2-3d	WT2-45d	WT3-3d	WT3-45d	QC01	QC02	QC03
Dodecyl gallate	3.93	1			337.2032	293.1	NEG	21260071.7390547	5891415.3046781	23246703.6342273	7024969.34348147	20085152.0419532	6328354.06220487	7451411.09667968	9642057.94178317	9498845.64313676	10952900.5127343	12596178.3058875	7831656.44319639	11252826.5661945	13097271.6476367	13644298.1207149
Pseudolaric Acid A	3.93	1			387.1824	243.9	NEG	452223.286497593	56310.0760824084	633638.874768751	62572.888712883	631362.643730467	88428.0780268908	176588.976426959	297145.901803127	0.0	118054.293180853	0.0	61114.4521522522	237971.355953962	239312.49771875	340541.30548125
Dodecanoic acid	3.9	1			199.1692	288.6	NEG	106449579.039593	108479667.009025	87081421.2965875	67787558.2959794	110559353.909487	91255950.7610835	208382616.012981	110980717.0822	240419168.128808	115814340.648887	205066978.891042	106327357.037575	121902001.805525	131105230.369114	137025845.56567
12-Hydroxystearic acid	3.9	1			299.2574	288.4	NEG	13006159.6424555	15117820.7517579	22528120.5586998	12725007.8686708	9002529.57993079	7910914.73442309	22541126.3003874	6069351.34806564	15012285.4017322	10235600.2293141	15163394.7753245	7899981.42849999	15765680.0099933	16249177.3744531	15986351.8610336
Isosteviol	3.89	1			317.2103	275.5	NEG	1161100.09141859	1083762.90165061	1454897.10260742	778739.901015623	403649.148149998	1171821.96114257	1555579.62559939	1366274.28378687	1149711.76622997	1128545.60330078	1627326.28377539	1163482.25264257	1071293.92807465	1297297.86801823	1163237.21374512
Cholesteryl sulfate	3.88	1			465.3014	322.6	NEG	3749033.57036461	1576685.37190778	3559979.15231772	1595051.18697918	2899766.70986111	2065310.65577636	2126746.17824107	2919732.86948143	1843027.323425	2434531.30930398	2277262.29293993	1975006.44042188	2204628.5611797	2701313.48336332	2126898.09515622
5Z,8Z,11Z-Eicosatrienoic acid	3.88	1			305.2467	313.0	NEG	2636361.86308147	3723203.21624554	2578028.28142091	4407502.04277148	2852923.16571429	6533644.35131563	6341277.14776559	6026915.99239586	6229278.15238716	9539512.3540137	4372639.48027428	7090200.72599999	6249711.53521874	5080183.82182616	4716750.94804688
Pomolic acid	3.88	1			471.3458	278.4	NEG	81721.8041491508	849952.515359377	184991.673848655	1175106.70917812	378161.844335936	13433645.4494156	364969.857543754	1864599.77045952	1195154.78814205	287274.377610937	2071144.82702907	802720.550328127	1277050.47834374	1242024.1088608	1395891.04486752
Salicylic acid	3.88	1			137.0236	166.8	NEG	67313928.8464907	61226429.59125	97896246.8201472	44752716.5880235	85028233.0081655	59074217.6234375	79160119.6123165	57123495.0859258	56931049.5020312	39722764.6146562	41383288.0743828	55506480.170625	65315191.596772	62986168.2901719	62313348.4838204
Linoleic acid	3.87	1			279.2314	309.8	NEG	685416993.589867	519709804.417043	581549468.84825	595985523.006671	656780471.99465	1204008765.78553	1530087473.2296	1039846890.84604	1181925763.25428	1343968373.21248	830707793.095938	927761232.986476	1068436153.61719	843373672.943336	904293046.482626
9-Oxo-10(E),12(E)-octadecadienoic acid	3.87	1			293.2108	274.4	NEG	390034139.580065	87663429.326125	403978124.767857	126015630.77205	457608670.106356	264701582.019499	393980730.160566	397255384.0094	334442807.21475	245169976.026517	275030472.533333	262353268.724208	297005619.834001	310158556.618715	303425100.533516
Eriodictyol	3.87	1			287.0547	201.3	NEG	5724004.45293748	6476510.12045438	5461069.14656836	6046576.10579911	8829947.99316968	19706915.14935	23750696.2277813	10866511.5132891	14433295.5765	6812113.82061109	4374670.37149481	14800776.26791	9000295.7643125	8995009.99647221	8774030.85398435
9-Oxooctadecanoic acid	3.86	1			297.2418	283.3	NEG	73485563.0004165	85070208.3492499	51792970.7524166	44830093.3658333	80196894.8688496	81757839.3492778	60693174.0581666	60588479.4528749	145015376.758398	48537377.0635937	61401135.5794286	65397880.179957	72287590.9914063	71834124.8043498	73394273.6366668
13(S)-HODE	3.86	1			295.2257	274.5	NEG	136808385.653483	30900588.2293412	148020651.180852	40855183.8363035	177706816.975089	108789037.051096	149166870.647572	214221440.790452	150127215.575826	108192040.457908	182404447.251083	93206243.5808092	116028577.383458	124083921.888333	116554538.00375
16-Hydroxypalmitic acid	3.86	1			271.2258	272.1	NEG	9927964.93857146	11484239.6252226	9584372.62876561	8596945.18946482	11169512.2965964	8452561.39578127	9360188.32067499	11219809.7738169	11155997.0262521	8968189.21814063	11345229.519525	11156301.248625	13374186.6155	15015271.4751833	13442709.7520225
Hexadecanedioic acid	3.86	1			285.2056	268.2	NEG	4156138.75564061	3941750.32607736	3969697.24209376	3775664.70768958	4119221.61914062	3412538.60882814	3623057.27682239	3956362.44868421	4827825.73351409	3201182.87084328	4879276.0774297	3677707.88912345	3943728.54788543	4391491.99930104	4020550.77882342
Pelargonic acid	3.86	1			157.1223	259.0	NEG	138013291.384529	166714480.546975	106487174.106221	141376470.67345	134710197.443541	168754138.774625	139468790.225767	153522485.020267	147580582.389446	121295701.122462	116177267.082492	141378213.811537	143950929.861608	150499046.306321	154425204.705652
2,5-Di-tert-butylhydroquinone	3.86	1			221.1535	247.6	NEG	4536610.83787498	7769450.28816794	4073042.40650893	4606355.33186719	3227659.38750001	4895245.90568753	3788204.12326338	4557964.93714283	8103220.59858593	5158402.41862501	5146758.97278123	7302994.6574861	4973405.6041339	5069475.45634375	5826453.85568751
Caproic acid	3.86	1			115.0755	214.9	NEG	4181043.94225001	3578107.70671874	4693949.21043751	3677587.58704463	4977130.81821429	3760311.15097917	4102889.17714285	4360017.92781251	4167450.42555357	4187440.7605	3385108.89531249	4170646.09843748	4244839.22464286	4409658.70708928	4253833.06971426
Linarin	3.86	1			591.1685	197.8	NEG	199775076.486856	174333210.091428	198657048.006857	161072107.123428	214142459.831999	170664357.514286	190222606.690286	194230225.627077	218821904.897143	211051002.25	201753666.999001	192345489.480286	191707704.217857	196156445.508	207487949.021063
Acetylleucine	3.86	1			172.0966	144.8	NEG	13199452.6384115	24385698.1657324	14527647.6945508	33071148.5789992	9780788.2826945	30492174.5976392	12604049.5521702	29678656.4719355	35216078.5478989	23170511.5658464	21495019.9026563	23908546.5196986	16126183.4240781	20917587.7238798	17900199.8796389
3-Amino-4-methylpentanoic acid	3.86	1			130.0863	28.5	NEG	22221160.77269	9682255.46912	15160071.6402586	10225177.0766395	18919451.6118137	10690522.6150633	14579249.6282553	14224279.47675	20018033.9326543	14969024.0810875	15528102.8563692	14192644.5890312	14464744.4310279	14060635.656512	15813732.2654164
cis-8,11,14-Eicosatrienoic acid	3.85	1			305.2467	313.0	NEG	2636361.86308147	3723203.21624554	2578028.28142091	4407502.04277148	2852923.16571429	6533644.35131563	6341277.14776559	6026915.99239586	6229278.15238716	9539512.3540137	4372639.48027428	7090200.72599999	6249711.53521874	5080183.82182616	4716750.94804688
Isocaproic acid	3.85	1			115.0755	214.9	NEG	4181043.94225001	3578107.70671874	4693949.21043751	3677587.58704463	4977130.81821429	3760311.15097917	4102889.17714285	4360017.92781251	4167450.42555357	4187440.7605	3385108.89531249	4170646.09843748	4244839.22464286	4409658.70708928	4253833.06971426
Pentadecanoic acid	3.85	1			241.2158	311.7	NEG	29779984.6617667	12750275.6334231	21845599.2967063	14347132.5874511	22478613.6920625	19032558.5482969	37061159.9199188	16836659.5235713	32046725.0805263	24377319.6610713	23292873.491706	15845325.6054667	27660318.0942749	23087349.4676929	23051614.7794599
Myristic acid	3.85	1			227.2	305.1	NEG	96794203.0660124	69888813.7264938	90953269.8560312	63249673.2698046	95958522.5491564	78455487.6753718	116207060.311151	76744785.309006	103322753.304375	85636921.2549684	94008011.3886156	81462454.5834274	84771247.2647043	84367124.4693746	85781674.9890845
Stearidonic acid	3.85	1			275.1994	291.9	NEG	3963568.29427869	4525729.66760832	3638736.57540518	4683130.07942759	4219385.99229063	9164984.98135379	8027500.40443752	5633798.96909374	6046279.51828808	4490524.43532515	4043011.07101093	5035036.42105625	4777417.83790515	5140722.41530371	4951106.33325
Undecanoic acid	3.85	1			185.1533	279.2	NEG	18658382.9516542	18044966.3944754	15885101.4815626	19495344.0238209	17159130.2944219	20049122.373663	20006412.7958751	19543380.3703938	18719806.275	16469608.3577813	17768065.3010156	18575960.4584982	16561535.2731027	19621639.5152938	18829494.6163428
13(S)-HpOTrE	3.85	1			291.1946	266.9	NEG	788773365.459747	184227103.73925	1079242382.74735	267377834.018692	907947669.873564	340142060.170775	309094494.982168	773971047.123704	368833587.466493	464462742.69265	395761050.55022	444628766.481907	481154362.029367	535827798.998333	500493478.38401
2,6-Dihydroxybenzoic acid	3.85	1			153.0183	164.6	NEG	5777074.54384375	4097762.41775977	5184409.48842076	3621769.48078125	5865201.7652302	7270918.75353514	3705596.47591146	7154061.01292188	3842154.51819769	5496344.3929271	2832827.85727852	3967115.54503125	4855146.40685432	5069365.86330665	4489327.10478683
Citraconic acid	3.85	1			129.0185	52.6	NEG	54723446.8395536	41847359.429895	53837132.7164062	37835855.9997557	53109892.9482469	54106006.37981	100023803.413024	40378387.89912	76830364.1219464	43569726.1032857	74841355.9326562	38633808.9381937	51834889.5682595	52217761.3226645	55900697.88325
Phenylalanine	3.85	1			164.0704	38.4	NEG	52988927.1786875	27193038.4276661	38349194.871383	30839692.3211786	44328319.2109453	43587523.4182398	18704267.7087368	47880459.3561597	35112884.9534847	33422379.3820366	29738007.0453258	42724823.7650929	30076064.7767019	44789421.4980636	33353044.3782179
Citric acid	3.85	1			173.008	27.0	NEG	103972997.3997	116436535.121294	118018502.199738	115019831.715382	128452670.15348	95231332.2669265	270686733.725154	132396860.083862	208847992.964277	132698527.5754	181404122.351053	141256446.567563	137777745.937253	145466714.328162	140442145.64352
Malonic acid	3.85	1			103.0029	25.7	NEG	1021753267.74948	1098016495.3784	956436665.671892	1109099059.28236	925347197.790883	959621627.34795	593035435.944224	897591301.768633	719391524.016893	911240107.950063	810213525.914164	844946708.407402	874359233.95253	931809518.893047	893193671.343086
Okanin	3.84	1			287.0547	201.3	NEG	5724004.45293748	6476510.12045438	5461069.14656836	6046576.10579911	8829947.99316968	19706915.14935	23750696.2277813	10866511.5132891	14433295.5765	6812113.82061109	4374670.37149481	14800776.26791	9000295.7643125	8995009.99647221	8774030.85398435
alpha-Linolenic acid	3.84	1			277.2149	300.5	NEG	1789046566.53361	1865658533.99839	1362509035.75758	2231321837.60982	1864238610.75676	2951321409.28974	3223935393.59531	2706703175.88291	2525289362.04855	2845284027.48932	2200812174.72637	2369584329.91986	2251728794.42306	2240551908.45899	2170851180.17864
gamma-Linolenic acid	3.84	1			277.2149	300.5	NEG	1789046566.53361	1865658533.99839	1362509035.75758	2231321837.60982	1864238610.75676	2951321409.28974	3223935393.59531	2706703175.88291	2525289362.04855	2845284027.48932	2200812174.72637	2369584329.91986	2251728794.42306	2240551908.45899	2170851180.17864
Capric acid	3.84	1			171.1378	269.4	NEG	11222538.6820536	16506838.4119499	8203206.051875	15590302.0610284	16733869.7949375	19235988.7145193	14843675.4752	11073282.0816071	12394911.0514141	11935168.6172343	10578995.2347187	11198502.819375	11333611.6879687	13040182.1797501	12987969.1164376
Loureirin C	3.84	1			271.0958	221.3	NEG	1303136872.45054	3156929340.58955	660125992.762518	1818689560.79433	484961043.885187	1617707452.0494	2591487625.9752	1938274743.70845	2404878199.07879	1627970483.46387	2274613472.32401	2409197879.7903	1812542503.87606	1779314933.2323	1740722588.89447
Kaempferol	3.84	1			285.0381	217.7	NEG	24056729.0341071	4313968.21605573	13172462.4430893	14286188.5529999	9896688.97885934	30820557.7653332	90679149.6594999	4776750.18506432	101899590.36075	6221304.74768829	98907728.8090249	3226276.1900177	30665912.6020832	31414873.4616667	31859893.1931429
(+)-Gallocatechin	3.84	1			305.0643	66.7	NEG	1946502.49968496	7014948.01653859	12258350.5308394	5946183.08587784	5023742.89495443	162834750.564557	6771528.01034926	5507857.01874403	2290146.15993333	2186090.57196542	2612042.72699162	16234252.4513792	4804399.70346094	6149840.99435625	5659716.19102257
cis-9,10-Epoxystearic acid	3.83	1			297.2418	283.3	NEG	73485563.0004165	85070208.3492499	51792970.7524166	44830093.3658333	80196894.8688496	81757839.3492778	60693174.0581666	60588479.4528749	145015376.758398	48537377.0635937	61401135.5794286	65397880.179957	72287590.9914063	71834124.8043498	73394273.6366668
12-Methyltridecanoic acid	3.83	1			227.2	305.1	NEG	96794203.0660124	69888813.7264938	90953269.8560312	63249673.2698046	95958522.5491564	78455487.6753718	116207060.311151	76744785.309006	103322753.304375	85636921.2549684	94008011.3886156	81462454.5834274	84771247.2647043	84367124.4693746	85781674.9890845
Phloroglucinaldehyde	3.83	1			153.0183	164.6	NEG	5777074.54384375	4097762.41775977	5184409.48842076	3621769.48078125	5865201.7652302	7270918.75353514	3705596.47591146	7154061.01292188	3842154.51819769	5496344.3929271	2832827.85727852	3967115.54503125	4855146.40685432	5069365.86330665	4489327.10478683
Epigallocatechin	3.83	1			305.0643	66.7	NEG	1946502.49968496	7014948.01653859	12258350.5308394	5946183.08587784	5023742.89495443	162834750.564557	6771528.01034926	5507857.01874403	2290146.15993333	2186090.57196542	2612042.72699162	16234252.4513792	4804399.70346094	6149840.99435625	5659716.19102257
Caprylic acid	3.83	1			143.1066	246.9	NEG	9228348.60777344	15023249.7234599	9741397.46041073	13703035.1269167	10965218.9721667	13999911.3604792	15484788.0486792	15568871.3642647	16447618.9791232	16571039.434414	14988757.9996071	13545194.9268359	13737445.7646357	14400629.98075	14788365.9928027
Valproic acid	3.83	1			143.1066	246.9	NEG	9228348.60777344	15023249.7234599	9741397.46041073	13703035.1269167	10965218.9721667	13999911.3604792	15484788.0486792	15568871.3642647	16447618.9791232	16571039.434414	14988757.9996071	13545194.9268359	13737445.7646357	14400629.98075	14788365.9928027
Azelaic acid	3.83	1			187.0965	195.9	NEG	44920868.0494417	64229924.4674167	52237093.60155	60071041.4180312	46230521.5453125	66988466.6770269	26696171.7623291	106828862.894512	48368406.8308876	107942406.978766	37210794.6857768	111556663.385619	62453947.2671685	64492266.9843371	64523705.6436041
p-Toluquinone	3.83	1			121.0285	192.0	NEG	19028601.3497463	15011319.5496254	20155875.9181066	13619960.8830533	19451971.6722617	14830737.3472545	16234412.6575782	15255753.6404301	14448701.9863125	13839439.3178792	17779224.6490227	15508330.522294	16852352.2391912	17786777.5986544	16450293.8993823
Butin	3.83	1			271.0624	183.3	NEG	4580324.397	1557628.67431569	3769843.11199776	2324968.7209375	3202025.89249998	1744058.3137485	2282381.89099999	1347100.279225	2988855.99656249	1891578.6096543	4535509.43261719	1372109.5993	1993195.58586875	2122747.88166965	2917016.35270834
3,3-Dimethylglutaric acid	3.83	1			159.0653	153.6	NEG	11509211.8802986	32270939.9516822	14351761.3039167	23910165.7206818	13002420.9771563	24216367.2415364	11029102.4646429	40712154.6725156	13442937.8951676	46685874.7186667	16627940.2215	40193364.8145673	22564338.25625	22128469.3310312	22788566.2189943
Phenol	3.83	1			93.034	153.4	NEG	1499342.79703712	2293215.41954296	1589036.46587454	1711751.37844432	1976379.52935938	2121140.1821302	1248742.04517045	1677838.72705078	1622732.90622476	2129015.73962109	2254591.38472938	1856097.07663161	1754228.14648052	1784325.65210158	1553873.51427343
Homocitric acid	3.83	1			205.0342	27.3	NEG	22172196.5366794	29739825.4682375	21447970.9585662	28474807.4080986	21973103.8680452	31469185.6843719	31991775.7042812	26910754.7268875	33159318.7460742	24557824.3695703	35934189.5508915	30616968.44314	25451459.8765568	28417122.3376219	27945921.4534555
Itaconic acid	3.82	1			129.0185	52.6	NEG	54723446.8395536	41847359.429895	53837132.7164062	37835855.9997557	53109892.9482469	54106006.37981	100023803.413024	40378387.89912	76830364.1219464	43569726.1032857	74841355.9326562	38633808.9381937	51834889.5682595	52217761.3226645	55900697.88325
Undecanedioic acid	3.82	1			197.1168	219.2	NEG	44443385.6018957	23490316.5985542	55371336.8488595	25417530.4730187	54840296.4794167	24209410.0009791	22403799.9074084	42352454.8781631	23713286.0902292	27324092.3551126	29255897.4882232	29976338.3066167	33183192.3194375	34274881.9792708	33761635.1515375
Vanillic acid	3.82	1			167.0339	132.5	NEG	2599204.37241879	3077157.4361125	2545100.78747908	3770445.98254464	3378283.69650586	4962422.82731459	5323296.75393403	3695486.2749948	5228341.10925868	1701822.222425	3188314.90102942	2192651.15836049	3125228.36781543	3750739.608175	4428142.43590551
2'-Deoxyguanosine 5'-monophosphate (dGMP)	3.82	1			346.0534	41.4	NEG	604397.962828027	1083739.70059276	269189.805100881	985814.65148625	537597.807499375	2607128.18403094	3476533.93163523	2621551.49756274	2544633.37684101	1931924.7741068	2427886.65003484	2096990.96469297	1714895.227175	1790840.40288214	1723105.07447448
Uridine	3.82	1			243.0608	27.9	NEG	8205796.04791838	3205036.36793507	9119617.14826125	2628278.9287026	9829038.75173602	9998534.29871875	4448716.122	13716149.3651264	11744016.4801172	11429841.6509079	7720401.92052665	10979704.0870255	6846519.39223342	10466685.8456016	10408626.2904319
Proline	3.82	1			114.0554	24.4	NEG	48607114.3788894	41547879.6341875	52325201.607842	45601833.0947433	63164104.6311033	87225339.4523737	52408038.4855847	80098429.1140455	46326126.7213647	52621379.3190893	61867043.1651329	32829267.1057085	29887353.1478199	62073994.1031766	70223217.8182477
cis-11.14-Eicosadienoic acid	3.81	1			307.2622	322.3	NEG	963469.009125008	797059.120101556	1193912.87885156	1054183.71423751	1540953.12284376	1977587.41599999	3977268.0651172	2632475.93174651	3110827.5418941	4103646.85007103	1776304.57981773	2772491.64248046	2816971.95539064	2426542.44323785	1842196.32872395
3',4'-Dihydroxyacetophenone	3.81	1			151.039	170.9	NEG	54763830.7401953	21022701.3825208	71836578.0964609	20048791.483957	57476897.1633084	26066488.5406953	25197383.4524822	7133193.64587501	19980984.1921562	8531784.03286183	20583979.3288661	7227532.40935625	30555343.4798973	31235823.070875	29941253.3632917
3,5-Dihydroxyacetophenone	3.81	1			151.039	170.9	NEG	54763830.7401953	21022701.3825208	71836578.0964609	20048791.483957	57476897.1633084	26066488.5406953	25197383.4524822	7133193.64587501	19980984.1921562	8531784.03286183	20583979.3288661	7227532.40935625	30555343.4798973	31235823.070875	29941253.3632917
Terephthalic-Acid	3.81	1			165.018	159.1	NEG	27182034.2643728	32343216.6406802	19108656.9057391	25135240.582435	28022047.4707222	23228594.607625	26173651.106856	19256832.2328482	23059506.2226795	27113516.8253073	17774959.0845238	32393589.0984453	30082747.1032203	20919591.7043073	24092950.680935
Nystose	3.81	1			665.2117	25.1	NEG	25654694.1700167	16141335.8615109	17109002.6813108	8074939.76078203	24076774.1120653	8045773.33049375	11473792.7842486	18009577.4569028	17459402.2142222	21097179.8675	13873675.4186042	25314694.23007	16645319.7331056	17650198.5345194	16705724.3775562
Gluconic acid	3.81	1			195.0496	22.6	NEG	106507606.377782	167014161.996925	115409522.053692	165912294.70367	111244219.015783	194528038.745567	172010421.925408	134803237.944533	136831054.391213	123178706.2987	112616349.179775	127741883.6707	132072789.42	134331901.272563	140369728.831823
(-)-Gallocatechin	3.8	1			305.0643	66.7	NEG	1946502.49968496	7014948.01653859	12258350.5308394	5946183.08587784	5023742.89495443	162834750.564557	6771528.01034926	5507857.01874403	2290146.15993333	2186090.57196542	2612042.72699162	16234252.4513792	4804399.70346094	6149840.99435625	5659716.19102257
Benzoic acid	3.8	1			121.0285	192.0	NEG	19028601.3497463	15011319.5496254	20155875.9181066	13619960.8830533	19451971.6722617	14830737.3472545	16234412.6575782	15255753.6404301	14448701.9863125	13839439.3178792	17779224.6490227	15508330.522294	16852352.2391912	17786777.5986544	16450293.8993823
Heptadecanoic acid	3.8	1			269.2469	326.1	NEG	16484000.6743479	7795734.42857144	17838201.5475891	7509025.77955107	18912688.716179	10274606.9396953	25196522.6126661	13832015.9856407	26886070.5272624	31095791.1590892	20251209.5684473	13469843.5777172	21026756.0539286	19745197.8145982	15087989.8264817
Oleic acid	3.8	1			281.2462	320.5	NEG	524030855.373732	455114590.659991	234885521.126115	326799171.438168	506392119.08757	514581332.496875	382121397.678564	331585842.117942	469843573.407141	611784744.068733	238407882.790801	409915685.088183	530449764.721818	424197192.421042	375262965.949687
trans-Vaccenic acid	3.8	1			281.2462	320.5	NEG	524030855.373732	455114590.659991	234885521.126115	326799171.438168	506392119.08757	514581332.496875	382121397.678564	331585842.117942	469843573.407141	611784744.068733	238407882.790801	409915685.088183	530449764.721818	424197192.421042	375262965.949687
cis-9-Palmitoleic acid	3.8	1			253.2151	310.4	NEG	42343983.520781	13443244.52975	20212660.5173296	21293823.2977377	19407988.9034625	15099447.6696499	52922731.3173829	21247896.3699444	18505337.8165	41608662.1044573	18858726.9636001	21988259.9774375	24561494.4756937	21160368.266964	41772097.8105621
Soyasaponin I	3.8	1			941.5064	237.6	NEG	1362242340.247	426556709.530417	1488784333.0928	657689646.735809	1515117991.76262	671871818.124007	860152210.221199	829761037.705786	1150450327.32822	756842811.687899	1179595797.00996	799266191.058561	1092956169.58766	1079524339.03123	1099947584.87865
Dodecanedioic acid	3.8	1			211.1325	230.4	NEG	439659651.871447	135400349.307426	398331448.496067	132974541.698906	551119884.151167	499388172.270797	324332803.562969	400973123.240857	311497217.741562	255240279.246846	313847149.522531	259918245.773969	335925444.53645	344559210.041334	333971128.574234
Salidroside	3.8	1			299.1115	147.6	NEG	13869368.345	7663461.11940236	13348540.2772862	11872017.3639131	15393997.1307	6770477.14235936	9987559.03276563	6287940.34282422	14277438.7448	10673137.5218276	16339334.0612656	6374306.93999792	9673808.24825182	10027613.8686176	10794363.4995139
4-Acetamidobutyric acid	3.8	1			144.0656	30.5	NEG	8771368.36432266	4512307.12247562	8686818.24186914	5443493.93755104	8512689.46741619	6192263.93641679	6882231.95836364	5219799.24126719	7273400.55930834	4483392.18903324	7106897.41951094	4728381.40457813	6659831.51277461	6587479.27209247	6444439.30029791
2-methylcitrate	3.79	1			205.0342	27.3	NEG	22172196.5366794	29739825.4682375	21447970.9585662	28474807.4080986	21973103.8680452	31469185.6843719	31991775.7042812	26910754.7268875	33159318.7460742	24557824.3695703	35934189.5508915	30616968.44314	25451459.8765568	28417122.3376219	27945921.4534555
Udenafil	3.79	1			515.2448	221.1	NEG	9087671.70599433	2032810.55588621	9678371.30645454	2817140.60374101	11612805.6862778	3578611.19081889	3751562.98071427	4091555.63018055	8880498.28731772	4511389.41589236	8887478.33238494	3667891.13183985	4322661.66005769	6620850.27060509	6843349.56772655
Schaftoside	3.79	1			563.1362	165.5	NEG	0.0	8562226.10518031	0.0	21698322.4348603	0.0	7620251.14051035	0.0	26684100.1954102	0.0	14084986.9135	0.0	30068479.3935552	4461261.417225	3588272.77537435	4358889.90960094
Maleic acid	3.79	1			115.0029	44.8	NEG	31362078.2855125	21143021.3479366	37504132.0264406	54597909.1392295	46301052.1305153	71111018.52975	44934697.2989783	51775392.96117	34996750.5647857	52950235.141256	29676446.7655881	45389648.598938	37280009.4241667	42444082.1123636	42354773.3624544
Maltopentaose	3.79	1			827.2611	25.2	NEG	6426288.38619156	3788722.15512361	5049580.27079583	2320233.15357734	7038395.6774175	1778370.78532969	696170.13554125	3478874.74508125	3993471.17962836	3120270.68764453	2897308.648813	4664934.84744938	3823375.96446979	3461987.10620813	3647141.75624166
1,5-Anhydroglucitol	3.79	1			163.0602	25.1	NEG	21871083.0320264	42628726.6995239	21645135.8505347	45289028.6632686	22823094.3748516	35825524.0322959	20677514.1428053	39759635.5679592	27931420.3866469	45649081.2860327	27477408.2474905	42063215.4792686	32481826.8253688	33688649.1264469	33349444.1384137
D-(+)-Melezitose	3.79	1			503.1571	24.6	NEG	54971838.3317097	35234374.5114609	30039324.5758508	23747665.9353967	49506132.6883067	23531149.356737	32551945.8251359	46124288.203753	45264552.2884354	53371203.8517837	38726293.6711091	51843683.68575	40995685.6468242	41226223.8517271	41952686.1383966
Isocitric acid	3.78	1			173.008	27.0	NEG	103972997.3997	116436535.121294	118018502.199738	115019831.715382	128452670.15348	95231332.2669265	270686733.725154	132396860.083862	208847992.964277	132698527.5754	181404122.351053	141256446.567563	137777745.937253	145466714.328162	140442145.64352
Stearic acid	3.78	1			283.2627	333.9	NEG	107850505.825834	67278050.3443656	234157173.95585	58550551.2940125	204145735.321376	92451182.3810247	432491841.847501	115284295.719246	445162828.673748	165784862.826375	294770437.006042	150558374.297651	238535361.009475	166309584.002584	173445851.3545
Palmitic acid	3.78	1			255.2307	319.2	NEG	882078403.172664	589567167.391519	814306053.027603	510904739.0026	939382606.629774	678900857.611823	1189018003.2376	791032940.618533	1177033046.20198	1290629039.99426	1139350406.79163	917462548.640239	1122671635.18453	947746724.654333	868094970.172837
Tectorigenin	3.78	1			299.0541	201.2	NEG	61921477.6404687	98931180.0307638	28670208.7237	112225176.39	18440952.3816176	92591483.5097999	96972598.8825	156070830.074875	10668374.2489201	271084443.814696	9323717.41458458	678814970.51717	93014688.3255109	94982897.0267059	96432163.9253333
Butyllactate	3.78	1			145.0858	188.0	NEG	599785.801440239	14498810.0458998	421451.247181248	20332601.9854327	430242.934437499	26424362.4864159	571940.730652591	10743462.7289062	182165.642929554	8636876.00978366	0.0	9535887.61903124	7806788.672819	8179314.32244112	8240304.80846395
Salicylamide	3.78	1			136.0394	179.4	NEG	1191865.333075	848723.605294271	1294049.73076563	787725.904917187	1272103.36943576	791892.260763422	785494.974366695	1156970.74069318	604771.364109374	981659.43012476	567506.634337664	911190.09118892	443252.156587034	641380.494921605	963010.236301336
Acetoacetic acid	3.78	1			101.0237	34.3	NEG	56193871.1241728	47143070.6073558	30014469.5747	46849968.3572308	57834279.4701913	43009953.8722538	57655468.6365609	44237337.5758357	65890509.6626268	54494903.5839044	61618193.6016875	39211973.27685	52053872.3460618	36508616.8886625	35751045.4020841
Caplamin	3.77	1			130.0863	28.5	NEG	22221160.77269	9682255.46912	15160071.6402586	10225177.0766395	18919451.6118137	10690522.6150633	14579249.6282553	14224279.47675	20018033.9326543	14969024.0810875	15528102.8563692	14192644.5890312	14464744.4310279	14060635.656512	15813732.2654164
3-Hydroxypyruvic acid	3.77	1			103.0029	25.7	NEG	1021753267.74948	1098016495.3784	956436665.671892	1109099059.28236	925347197.790883	959621627.34795	593035435.944224	897591301.768633	719391524.016893	911240107.950063	810213525.914164	844946708.407402	874359233.95253	931809518.893047	893193671.343086
Octadecanedioic acid	3.77	1			313.2364	271.1	NEG	8084924.65480767	8401235.30752401	6401239.98144534	3892942.72312501	8674243.28634613	4676676.88748437	5605524.6210833	6572579.75012944	12888576.8828705	5930786.76787019	9881610.75649041	7092150.76870915	6747332.44303849	7226113.36402344	7119374.66905986
N-Acetylphenylalanine	3.77	1			206.0807	151.4	NEG	110547766.169993	85299735.5813689	88541676.4889532	57988979.8692335	103282503.635525	155232910.58796	52292663.7589047	155158195.842443	61238423.0182272	151034038.180654	56129867.2858	78527072.2310455	104271173.096748	112882420.794131	106498702.311344
N-Acetylgalactosamine	3.77	1			202.071	27.2	NEG	3601141.71829173	3080601.07495612	4079675.95094904	1852917.94704642	4065818.97696658	3972531.02972789	8310678.24295544	3706315.66935	8778187.86121652	2153835.74339625	7590230.61112253	3444851.837075	4028124.21991406	4492936.54451094	4585178.94338417
Diglycine	3.77	1			131.0454	22.4	NEG	20806486.2025211	34551655.3447739	21909938.4678724	24383713.0026805	19656514.6627953	22478624.4986962	19766592.394635	44072843.6302875	28149502.2469797	47606359.7716875	19034213.3002982	24133392.85986	30501478.1182301	19921315.581475	31465954.1945593
3-Ureidopropionic acid	3.77	1			131.0454	22.4	NEG	20806486.2025211	34551655.3447739	21909938.4678724	24383713.0026805	19656514.6627953	22478624.4986962	19766592.394635	44072843.6302875	28149502.2469797	47606359.7716875	19034213.3002982	24133392.85986	30501478.1182301	19921315.581475	31465954.1945593
Manninotriose	3.76	1			503.1571	24.6	NEG	54971838.3317097	35234374.5114609	30039324.5758508	23747665.9353967	49506132.6883067	23531149.356737	32551945.8251359	46124288.203753	45264552.2884354	53371203.8517837	38726293.6711091	51843683.68575	40995685.6468242	41226223.8517271	41952686.1383966
N-Acetylglucosamine	3.76	1			202.071	27.2	NEG	3601141.71829173	3080601.07495612	4079675.95094904	1852917.94704642	4065818.97696658	3972531.02972789	8310678.24295544	3706315.66935	8778187.86121652	2153835.74339625	7590230.61112253	3444851.837075	4028124.21991406	4492936.54451094	4585178.94338417
Vicenin 3	3.75	1			563.1362	165.5	NEG	0.0	8562226.10518031	0.0	21698322.4348603	0.0	7620251.14051035	0.0	26684100.1954102	0.0	14084986.9135	0.0	30068479.3935552	4461261.417225	3588272.77537435	4358889.90960094
Isoschaftoside	3.75	1			563.1362	165.5	NEG	0.0	8562226.10518031	0.0	21698322.4348603	0.0	7620251.14051035	0.0	26684100.1954102	0.0	14084986.9135	0.0	30068479.3935552	4461261.417225	3588272.77537435	4358889.90960094
Hispidulin	3.75	1			299.0541	201.2	NEG	61921477.6404687	98931180.0307638	28670208.7237	112225176.39	18440952.3816176	92591483.5097999	96972598.8825	156070830.074875	10668374.2489201	271084443.814696	9323717.41458458	678814970.51717	93014688.3255109	94982897.0267059	96432163.9253333
2-Hydroxypalmitic acid	3.75	1			271.2258	303.8	NEG	18306668.9326906	29420367.9265096	16855140.9845375	24867066.9138838	19816400.8004073	28743493.9762634	46676854.2861719	41687646.9805469	48584001.5222906	59139415.1595759	30994534.6744355	40555887.2114324	32313842.9549005	34717654.0028085	34617541.3577278
12(S)-HHTrE	3.75	1			279.1951	252.3	NEG	7613464.2256836	2024042.38279375	9433238.51856943	3310795.03083909	10633052.7773177	4012092.11875935	3722763.02081807	9190079.82246024	3861014.68863159	3947914.3713073	4163770.21484376	5732576.54238988	5666749.83617796	5776501.67095189	5995179.46773569
19-Hydroxy-4-androstene-3,17-dione	3.75	1			361.205	210.2	NEG	484582.997392893	5938666.50074654	4194041.67571427	511039.989295312	536649.348984374	380822.522201677	252242.341019273	1002064.201	941267.615831057	790692.443156253	1200792.58781588	7451717.23648265	1404881.60531585	1670082.77875	1718947.73475
N-Acetyltryptophan	3.75	1			245.0913	169.1	NEG	696271827.933759	387753501.248261	479419568.120024	311025675.908349	658251859.007802	790267074.683024	203973518.523133	479266055.408992	318621569.959253	511685256.244028	362781951.095198	383597794.63238	473906839.498125	480210936.292205	475926917.407625
Barlerin	3.75	1			429.1382	161.8	NEG	35805179.1352266	2234545.17637501	14916051.3516917	0.0	17907680.0418214	0.0	23491107.7050001	0.0	16238222.0520833	1520943.35409374	0.0	0.0	2697008.29037476	0.0	3225914.17409706
3,4-Dimethoxyphenol	3.75	1			153.0548	148.8	NEG	3093636.30173333	5232984.63738281	7924810.34910561	5878409.26936914	4185370.37355357	4271194.96961178	7601963.40534227	6446369.57514263	5311744.64059622	4020710.93589044	3839195.6731375	5757121.236752	5594759.53771154	3632357.81101771	5209253.41660096
3,4-Dihydroxyphenylglycol	3.75	1			151.039	19.1	NEG	4398994.93642812	5351967.655445	4941902.67201226	7195307.86396975	5330396.32778271	4768025.40209021	4567352.17560188	5621114.55546289	9929080.1903805	4629752.94933437	4418629.30080246	4317868.0175625	4693607.3714	10111205.1155217	6075084.28155588
Isomaltose	3.75	1			341.1072	3.5	NEG	0.0	2328882.79784688	2382767.82529687	0.0	2253280.8758719	0.0	5325280.0734542	0.0	2230897.88367723	0.0	2237486.63552441	0.0	1621873.67152065	1853388.46665159	2067607.55268938
Luteolin	3.74	1			285.0381	217.7	NEG	24056729.0341071	4313968.21605573	13172462.4430893	14286188.5529999	9896688.97885934	30820557.7653332	90679149.6594999	4776750.18506432	101899590.36075	6221304.74768829	98907728.8090249	3226276.1900177	30665912.6020832	31414873.4616667	31859893.1931429
Diosmetin	3.74	1			299.0541	201.2	NEG	61921477.6404687	98931180.0307638	28670208.7237	112225176.39	18440952.3816176	92591483.5097999	96972598.8825	156070830.074875	10668374.2489201	271084443.814696	9323717.41458458	678814970.51717	93014688.3255109	94982897.0267059	96432163.9253333
3-Oxocholic acid	3.74	1			405.2622	266.8	NEG	500823.893943743	502007.325154996	858802.704895988	163977.704124784	1168149.26954464	452715.427232812	303054.485090621	1404267.37414062	650386.37260417	631150.856375	752293.273270316	432393.843065627	495835.73001875	757525.147005206	656838.89245648
Nomilin	3.74	1			495.1987	208.9	NEG	3362358.37000001	1697044.69688991	4072267.95452256	1576799.44374543	6491388.07989845	1038142.75554911	689770.522489583	4526563.13648438	1289172.38980468	2734573.94921528	1144638.68964286	2943769.94040278	2645889.0859836	2798665.75007638	2918838.55831251
4-Methylquinolin-2-ol	3.74	1			158.06	201.8	NEG	3327862.69598437	692901.013621877	1725057.77020312	672782.7489362	2587819.97644022	643448.6170174	268023.758765459	1660579.8381733	200887.10470383	1252594.24542697	529843.477435214	529112.551833333	907291.723447263	1686444.12756962	1043000.89672837
Levonordefrin	3.73	1			164.0704	38.4	NEG	52988927.1786875	27193038.4276661	38349194.871383	30839692.3211786	44328319.2109453	43587523.4182398	18704267.7087368	47880459.3561597	35112884.9534847	33422379.3820366	29738007.0453258	42724823.7650929	30076064.7767019	44789421.4980636	33353044.3782179
Fumaric acid	3.73	1			115.0029	44.8	NEG	31362078.2855125	21143021.3479366	37504132.0264406	54597909.1392295	46301052.1305153	71111018.52975	44934697.2989783	51775392.96117	34996750.5647857	52950235.141256	29676446.7655881	45389648.598938	37280009.4241667	42444082.1123636	42354773.3624544
Phytanic acid	3.73	1			311.2938	300.5	NEG	357455852.316777	325366586.277238	80859620.9437498	91907236.4652293	142092064.736487	309430628.195171	229363127.940276	162394992.652521	991457105.250605	2837120.85278095	132079680.60435	810302549.050213	371459199.02125	1003902943.0038	163999115.727042
Mesaconic acid	3.72	1			129.0185	52.6	NEG	54723446.8395536	41847359.429895	53837132.7164062	37835855.9997557	53109892.9482469	54106006.37981	100023803.413024	40378387.89912	76830364.1219464	43569726.1032857	74841355.9326562	38633808.9381937	51834889.5682595	52217761.3226645	55900697.88325
Tarasaponin VI	3.72	1			763.4237	250.3	NEG	5623481.54861816	1341444.62712054	8927249.11978366	1970133.9908125	8623618.5890607	2558909.38199218	1788958.1642461	4790184.86903647	3588736.75267236	7923760.8981748	3605749.7743151	7494349.26753749	4723871.45294952	5217355.05011718	5284388.29458806
Methyl 5-hydroxypyridine-2-carboxylate	3.72	1			152.0344	179.3	NEG	4472983.76841345	7663232.02799107	3815611.46661034	6355241.05094793	3898064.72606837	5275481.12123048	3212502.85702456	5329483.43543359	3389849.8533173	4934386.12879411	4057534.2104858	4893358.40143775	3991079.78307255	4806813.06642187	4295039.45382917
Syringic acid	3.72	1			197.0443	153.6	NEG	4438568.13145673	3423535.63384856	7060637.12257453	3840498.23997656	4792806.00303015	2449026.48060547	2081834.20398913	1725539.31191406	1323866.96688379	1541281.72851562	1721934.13940755	1833502.03618861	3105965.55692647	2842476.51745313	3277079.7017625
1,3-Dimethyluric acid	3.72	1			195.0494	97.4	NEG	24805568.617188	32944642.1027104	13475900.8348627	33826172.8035354	23796832.1676401	22108557.3089063	20709637.4474539	26923564.1071393	16586036.1742316	29401326.5115891	26030670.3111111	28102856.5576718	27253925.9046275	25580623.2860021	27625681.4650962
Momordin Ic	3.71	1			763.4237	250.3	NEG	5623481.54861816	1341444.62712054	8927249.11978366	1970133.9908125	8623618.5890607	2558909.38199218	1788958.1642461	4790184.86903647	3588736.75267236	7923760.8981748	3605749.7743151	7494349.26753749	4723871.45294952	5217355.05011718	5284388.29458806
Osimertinib	3.71	1			498.2615	247.6	NEG	9205533.88026921	569297.920637503	10170008.0099039	708854.843666666	10494520.9748485	867485.049339845	3770817.31700056	1521967.8165613	6386309.30979911	2142022.07622596	6491751.9317548	2131486.69239007	5249099.21610577	5073581.88147415	4796705.19552289
5-Oxo-L-prolyl-L-proline	3.71	1			225.0861	28.5	NEG	4637209.44402344	1469724.25005	4241890.55624315	2058496.53427118	4665345.47831927	2450970.6416	4348975.06288125	3119665.20897587	4244732.20335937	1958209.78856016	5006311.17489531	2520101.4292418	2804998.12406458	3970400.43494063	2972309.64060547
2,5-Dihydroxyacetophenone	3.7	1			151.039	170.9	NEG	54763830.7401953	21022701.3825208	71836578.0964609	20048791.483957	57476897.1633084	26066488.5406953	25197383.4524822	7133193.64587501	19980984.1921562	8531784.03286183	20583979.3288661	7227532.40935625	30555343.4798973	31235823.070875	29941253.3632917
1,7-Dimethyluric acid	3.7	1			195.0494	97.4	NEG	24805568.617188	32944642.1027104	13475900.8348627	33826172.8035354	23796832.1676401	22108557.3089063	20709637.4474539	26923564.1071393	16586036.1742316	29401326.5115891	26030670.3111111	28102856.5576718	27253925.9046275	25580623.2860021	27625681.4650962
Cholic acid 3-glucuronide	3.7	1			583.3107	305.1	NEG	2305226.785125	1693768.14398436	1990909.15034376	2761069.24961459	2206868.29644793	3246916.49384373	770984.372468752	4528072.03284028	1831590.77696875	8018420.00788279	2346774.20859374	2789836.66863281	2066305.96687586	3128381.58762501	2523397.62215974
4-Oxohexanoic acid	3.7	1			129.055	72.1	NEG	5714287.02018809	17968397.6390118	10943278.3605823	23348503.6487612	7218836.86819166	20825681.3895792	0.0	6798202.04432031	3723719.88991666	13762564.7243388	5877518.33812999	21154652.0956391	16528766.0890342	14760191.043825	13857821.6504676
3,7-Dimethyluric acid	3.7	1			195.0494	46.1	NEG	56205783.3578906	62994085.2220099	44890069.9314219	69940955.5738032	47811442.1321625	59139361.8635625	41664177.5170069	53826362.7049336	49563204.967225	58501142.0572797	54493133.6107313	56399584.9442813	50258320.5567461	55413627.6765792	55554075.5632853
N-Methylglutamic acid	3.7	1			142.0499	27.2	NEG	14282210.2260671	5863625.02268654	12159779.2464077	7021095.18	13672533.6377261	8452542.86176161	13671847.6159111	10279847.8471298	14021157.7302284	9637748.4607536	16604398.8169363	9844515.90434583	10805191.3546076	11506198.5143031	11061764.7090962
3-Methyladipic acid	3.69	1			159.0653	153.6	NEG	11509211.8802986	32270939.9516822	14351761.3039167	23910165.7206818	13002420.9771563	24216367.2415364	11029102.4646429	40712154.6725156	13442937.8951676	46685874.7186667	16627940.2215	40193364.8145673	22564338.25625	22128469.3310312	22788566.2189943
Turanose	3.69	1			341.1072	3.5	NEG	0.0	2328882.79784688	2382767.82529687	0.0	2253280.8758719	0.0	5325280.0734542	0.0	2230897.88367723	0.0	2237486.63552441	0.0	1621873.67152065	1853388.46665159	2067607.55268938
Suberic acid	3.69	1			173.0805	178.6	NEG	19843247.9216719	13562059.8259125	20470666.321875	13241802.8502699	21355262.5210312	15368218.6882273	9869332.54087499	27848916.377	13617818.4638047	28015013.1407999	11828010.9780234	29460223.3161819	18286190.6763368	18908754.6236388	18182121.1346249
Allysine	3.68	1			144.0656	30.5	NEG	8771368.36432266	4512307.12247562	8686818.24186914	5443493.93755104	8512689.46741619	6192263.93641679	6882231.95836364	5219799.24126719	7273400.55930834	4483392.18903324	7106897.41951094	4728381.40457813	6659831.51277461	6587479.27209247	6444439.30029791
Palatinose (hydrate)	3.67	1			341.1072	3.5	NEG	0.0	2328882.79784688	2382767.82529687	0.0	2253280.8758719	0.0	5325280.0734542	0.0	2230897.88367723	0.0	2237486.63552441	0.0	1621873.67152065	1853388.46665159	2067607.55268938
Methyl 3-O-methylgallate	3.67	1			197.0443	153.6	NEG	4438568.13145673	3423535.63384856	7060637.12257453	3840498.23997656	4792806.00303015	2449026.48060547	2081834.20398913	1725539.31191406	1323866.96688379	1541281.72851562	1721934.13940755	1833502.03618861	3105965.55692647	2842476.51745313	3277079.7017625
Nonadecanoic acid	3.67	1			297.2773	344.6	NEG	4387121.78238671	2521509.26985796	9238583.79961873	3123917.28376623	9141682.13686497	3295160.86489649	12113106.4261361	5034593.41402585	6626930.79309596	6097001.17488625	6184779.28143126	5688412.8986797	7542164.71658123	6566512.71449151	6325267.75133475
Erucic acid	3.67	1			337.3091	297.2	NEG	3774398.3990625	1461633.78203572	752087.007321431	994083.624095099	5789566.14943489	1396028.29704733	2839283.54679871	3908304.98480692	4460714.12399999	164956.310404914	2534241.56394231	4416311.93685661	4415725.18956422	11170746.6323375	3405141.33884152
2-Hydroxystearic acid	3.66	1			299.2574	288.4	NEG	13006159.6424555	15117820.7517579	22528120.5586998	12725007.8686708	9002529.57993079	7910914.73442309	22541126.3003874	6069351.34806564	15012285.4017322	10235600.2293141	15163394.7753245	7899981.42849999	15765680.0099933	16249177.3744531	15986351.8610336
Epinephrine	3.66	1			164.0704	38.4	NEG	52988927.1786875	27193038.4276661	38349194.871383	30839692.3211786	44328319.2109453	43587523.4182398	18704267.7087368	47880459.3561597	35112884.9534847	33422379.3820366	29738007.0453258	42724823.7650929	30076064.7767019	44789421.4980636	33353044.3782179
Isobutyrylglycine	3.66	1			144.0656	30.5	NEG	8771368.36432266	4512307.12247562	8686818.24186914	5443493.93755104	8512689.46741619	6192263.93641679	6882231.95836364	5219799.24126719	7273400.55930834	4483392.18903324	7106897.41951094	4728381.40457813	6659831.51277461	6587479.27209247	6444439.30029791
Cholest-4-en-26-oic acid, 7alpha-hydroxy-3-oxo	3.66	1			429.2988	328.8	NEG	0.0	0.0	0.0	0.0	0.0	10556863.5785909	0.0	734717.011491394	43242.5317987919	0.0	214068.244865417	0.0	743371.235921877	895801.371693742	660498.934921879
7-Hydroxy-3-oxo-cholest-4-en-26-oic acid	3.66	1			429.2988	328.8	NEG	0.0	0.0	0.0	0.0	0.0	10556863.5785909	0.0	734717.011491394	43242.5317987919	0.0	214068.244865417	0.0	743371.235921877	895801.371693742	660498.934921879
Tetradecyl sulfate (sodium)	3.66	1			293.1776	288.5	NEG	75040177.3861704	31471966.5268335	90145565.7699883	36831561.9731249	82917040.169216	22196892.211	42960103.6954286	49077723.5519999	34982880.1770002	42751110.8976072	54650654.6663571	36514670.9902498	40149616.7317501	51181233.1420002	55817296.1132138
Cucurbitacin B	3.66	1			557.3092	204.6	NEG	8136169.20496324	8213303.04455514	3253559.62132813	3735379.96531819	3924690.77599218	2032639.96293749	2037221.86999999	6842212.73997039	3642074.40964424	8019270.32728125	3383660.92653125	5659900.22812501	4247003.46213637	5785441.71751682	6053157.01966666
4-Vinylphenol	3.66	1			119.0495	178.6	NEG	5856405.97230434	3507687.7909125	5890007.36279999	4809306.68100643	7327487.38476562	5276083.670875	4114763.20654082	4987532.05605	3273020.58302593	7136307.8302083	3804999.55312157	4997365.89799999	5555216.44238091	4737165.53805	4419294.040525
3-(2,3,4-Trimethoxyphenyl)propanoic acid	3.66	1			239.0913	163.9	NEG	39969925.1130289	12865188.4295357	54550331.0305885	13983401.0675	52051729.3238415	14013068.3119167	86259633.2498708	13799997.0102857	77717302.3896354	10886430.07425	57496921.8275156	10989492.9963959	38276851.1384091	39361509.1284375	38551038.1579688
3-Methylxanthine	3.66	1			165.0391	58.6	NEG	6763913.59809786	38717867.5121461	15107187.4982919	15752859.0660734	32708951.5644541	14021063.2344726	9426940.81813113	10097878.9403954	12634036.3140593	12547947.6562345	12160575.1754586	12000637.9349701	12381911.7038632	13152191.8000022	3991812.1333637
3-Hydroxybenzoic acid	3.65	1			137.0236	166.8	NEG	67313928.8464907	61226429.59125	97896246.8201472	44752716.5880235	85028233.0081655	59074217.6234375	79160119.6123165	57123495.0859258	56931049.5020312	39722764.6146562	41383288.0743828	55506480.170625	65315191.596772	62986168.2901719	62313348.4838204
Hydroxygenkwanin	3.65	1			299.0541	201.2	NEG	61921477.6404687	98931180.0307638	28670208.7237	112225176.39	18440952.3816176	92591483.5097999	96972598.8825	156070830.074875	10668374.2489201	271084443.814696	9323717.41458458	678814970.51717	93014688.3255109	94982897.0267059	96432163.9253333
7-Ketodeoxycholic acid	3.65	1			405.2622	266.8	NEG	500823.893943743	502007.325154996	858802.704895988	163977.704124784	1168149.26954464	452715.427232812	303054.485090621	1404267.37414062	650386.37260417	631150.856375	752293.273270316	432393.843065627	495835.73001875	757525.147005206	656838.89245648
1-Methylxanthine	3.65	1			165.0391	58.6	NEG	6763913.59809786	38717867.5121461	15107187.4982919	15752859.0660734	32708951.5644541	14021063.2344726	9426940.81813113	10097878.9403954	12634036.3140593	12547947.6562345	12160575.1754586	12000637.9349701	12381911.7038632	13152191.8000022	3991812.1333637
beta-Boswellic acid	3.65	1			455.3495	303.8	NEG	447145.951346031	3740017.09237982	1023195.70640849	7248343.19343748	2300430.21676389	63643810.6095551	2747050.11205624	11709140.5021728	2909557.98153126	5751064.40255313	3725272.72150347	7212264.26625835	8931267.14474998	8439059.37542732	9651219.52328751
Nilotinib (monohydrochloride monohydrate)	3.65	1			528.1794	200.6	NEG	4630761.50369317	1907135.61576823	5232542.26542282	1970955.222775	4686656.65738543	2160900.7814254	1299409.25151641	4912838.1410573	1652369.44297656	4012098.84747134	1364974.04477605	3398644.42805099	3125332.71647187	3680287.97047585	3075101.07880781
Esculin	3.65	1			339.0701	195.2	NEG	4483646.49987891	6206064.82103126	5835822.01924219	7487378.28533682	5949483.09810938	7580772.20808856	6297731.49280078	4402639.66865625	7751663.68528644	3877686.31548339	8498488.90729341	4165767.78103125	6067958.03207814	6279327.7198125	5849999.54148263
Cichoriin	3.65	1			339.0701	195.2	NEG	4483646.49987891	6206064.82103126	5835822.01924219	7487378.28533682	5949483.09810938	7580772.20808856	6297731.49280078	4402639.66865625	7751663.68528644	3877686.31548339	8498488.90729341	4165767.78103125	6067958.03207814	6279327.7198125	5849999.54148263
Daphnin	3.65	1			339.0701	195.2	NEG	4483646.49987891	6206064.82103126	5835822.01924219	7487378.28533682	5949483.09810938	7580772.20808856	6297731.49280078	4402639.66865625	7751663.68528644	3877686.31548339	8498488.90729341	4165767.78103125	6067958.03207814	6279327.7198125	5849999.54148263
2-Hydroxycinnamic acid	3.65	1			163.0389	140.7	NEG	35888194.5511875	48018239.7703334	29312521.2881285	48781651.5974705	34074103.9227105	52981003.6869375	39613575.9324615	109951833.701107	40616150.8461406	156366883.164147	45784231.8258696	136994367.820074	49078132.5412917	108650250.591137	111191962.679918
4-Hydroxybenzoic acid	3.64	1			137.0236	166.8	NEG	67313928.8464907	61226429.59125	97896246.8201472	44752716.5880235	85028233.0081655	59074217.6234375	79160119.6123165	57123495.0859258	56931049.5020312	39722764.6146562	41383288.0743828	55506480.170625	65315191.596772	62986168.2901719	62313348.4838204
2,3-Dihydroxybenzoic acid (Pyrocatechuic acid)	3.64	1			153.0183	164.6	NEG	5777074.54384375	4097762.41775977	5184409.48842076	3621769.48078125	5865201.7652302	7270918.75353514	3705596.47591146	7154061.01292188	3842154.51819769	5496344.3929271	2832827.85727852	3967115.54503125	4855146.40685432	5069365.86330665	4489327.10478683
(1-Hydroxycyclohexyl)acetic acid	3.64	1			157.0857	188.6	NEG	3345843.40865441	3252912.83483348	3171896.11979004	3993083.53624648	2913452.10725977	3191187.04767168	1197619.88018973	3121665.99639337	1033107.41777499	3083067.14148724	1867289.61911931	2937258.46285379	2777072.67305704	3353785.53591996	3570704.12882084
Atractyloside A	3.64	1			429.2107	183.0	NEG	9793836.58958206	35358428.6386172	7946074.87139053	39595735.6458378	9087341.31317499	32501723.4005005	7445251.91691666	28494124.10735	14142723.3467288	31568611.5474917	13153173.9174815	28318411.2673393	21803766.7115469	24755342.9852794	21320910.298811
myo-Inositol	3.64	1			179.055	39.7	NEG	51992194.9586728	55845459.6621452	49132469.9194159	60341832.1785029	54572099.727789	56710843.3649254	41364933.7633354	47804575.8592959	47536814.5200509	54461000.9771813	48845996.7285724	52389290.4295429	55456463.9138366	48059634.1737391	50314861.7981164
3,4-Dihydroxybenzoic acid (Protocatechuic acid)	3.64	1			153.0183	38.5	NEG	4059939.09602783	6062292.40308362	6846405.86529594	6448701.21675283	6161617.30367768	6296933.92205357	5523200.49355983	4072466.78630863	5798771.86801953	3241943.41492076	4057833.44176304	4509249.43096476	1511254.07919107	6907023.92312056	5759641.27755598
gamma-Glutamylmethionine	3.64	1			277.0811	29.3	NEG	31287917.0378615	18908997.8697466	32279347.7883952	21685895.2891238	37266610.2217413	25398120.2208664	38102616.9863031	37004380.7585812	49671621.2217753	22936857.7133121	54151298.6980846	30363258.7589669	30284833.3180562	35128666.5695875	31505473.9289773
Gentisic acid	3.63	1			153.0183	164.6	NEG	5777074.54384375	4097762.41775977	5184409.48842076	3621769.48078125	5865201.7652302	7270918.75353514	3705596.47591146	7154061.01292188	3842154.51819769	5496344.3929271	2832827.85727852	3967115.54503125	4855146.40685432	5069365.86330665	4489327.10478683
Pimelic acid	3.63	1			159.0653	153.6	NEG	11509211.8802986	32270939.9516822	14351761.3039167	23910165.7206818	13002420.9771563	24216367.2415364	11029102.4646429	40712154.6725156	13442937.8951676	46685874.7186667	16627940.2215	40193364.8145673	22564338.25625	22128469.3310312	22788566.2189943
2',6'-Dihydroxyacetophenone	3.63	1			151.039	170.9	NEG	54763830.7401953	21022701.3825208	71836578.0964609	20048791.483957	57476897.1633084	26066488.5406953	25197383.4524822	7133193.64587501	19980984.1921562	8531784.03286183	20583979.3288661	7227532.40935625	30555343.4798973	31235823.070875	29941253.3632917
Pristanic acid	3.63	1			297.2773	344.6	NEG	4387121.78238671	2521509.26985796	9238583.79961873	3123917.28376623	9141682.13686497	3295160.86489649	12113106.4261361	5034593.41402585	6626930.79309596	6097001.17488625	6184779.28143126	5688412.8986797	7542164.71658123	6566512.71449151	6325267.75133475
3-Hydroxycinnamic acid	3.63	1			163.0389	140.7	NEG	35888194.5511875	48018239.7703334	29312521.2881285	48781651.5974705	34074103.9227105	52981003.6869375	39613575.9324615	109951833.701107	40616150.8461406	156366883.164147	45784231.8258696	136994367.820074	49078132.5412917	108650250.591137	111191962.679918
5-Oxooctanoic acid	3.63	1			157.0857	188.6	NEG	3345843.40865441	3252912.83483348	3171896.11979004	3993083.53624648	2913452.10725977	3191187.04767168	1197619.88018973	3121665.99639337	1033107.41777499	3083067.14148724	1867289.61911931	2937258.46285379	2777072.67305704	3353785.53591996	3570704.12882084
1-Oleoyl-sn-glycerol 3-phosphate	3.63	1			435.249	298.5	NEG	3829855.17239476	4395926.74960087	3736387.94872335	5748057.00853471	4882798.20772059	7059332.41110295	12592627.8482237	4919478.88616518	10486525.6453815	3440286.83565	8396578.04945311	5585038.75962242	5244328.51520442	6513227.06737499	6376048.17277285
3,3'-Thiodipropionic acid	3.63	1			177.0214	59.6	NEG	1585302.45482021	1492711.54405122	1206649.94305336	260883.53192687	2613952.97399659	1625754.19484806	2043938.75681647	1396379.57845336	892418.962682764	1000570.28235088	693696.263008707	1021196.66195677	1724202.28649775	2296767.8259875	1345550.54961281
Methyl beta-D-glucopyranoside	3.63	1			175.06	51.7	NEG	418430052.178172	688409568.670122	618073172.968386	760477480.42754	488240032.176217	370600286.57285	409145947.905607	393465224.281091	555451458.549531	750847092.693063	745147985.335645	374016600.150344	641193710.868939	1306615844.11207	648377722.631756
Inosine	3.63	1			267.0689	37.4	NEG	27552102.1846875	20366633.1765477	22916910.2875592	14161565.1948507	37641382.7037463	11699636.5308694	14653257.3773923	7978626.46797708	15908326.8736422	13190949.1185136	17393798.703365	7324056.47720558	20822376.0298125	15532998.780708	22149313.9373045
7-Methylxanthine	3.63	1			165.0394	23.1	NEG	169212036.034159	186979562.994554	147757950.218992	198144894.35945	144140738.195346	165080652.1022	147770229.424173	146712339.547733	148391755.179456	167876546.9225	154538670.397054	156979279.4258	155028815.881867	157101271.595775	162181648.091207
Gentisaldehyde	3.62	1			137.0236	166.8	NEG	67313928.8464907	61226429.59125	97896246.8201472	44752716.5880235	85028233.0081655	59074217.6234375	79160119.6123165	57123495.0859258	56931049.5020312	39722764.6146562	41383288.0743828	55506480.170625	65315191.596772	62986168.2901719	62313348.4838204
3-hydroxybenzaldehyde	3.62	1			121.0285	192.0	NEG	19028601.3497463	15011319.5496254	20155875.9181066	13619960.8830533	19451971.6722617	14830737.3472545	16234412.6575782	15255753.6404301	14448701.9863125	13839439.3178792	17779224.6490227	15508330.522294	16852352.2391912	17786777.5986544	16450293.8993823
4-Hydroxybenzaldehyde	3.62	1			121.0285	192.0	NEG	19028601.3497463	15011319.5496254	20155875.9181066	13619960.8830533	19451971.6722617	14830737.3472545	16234412.6575782	15255753.6404301	14448701.9863125	13839439.3178792	17779224.6490227	15508330.522294	16852352.2391912	17786777.5986544	16450293.8993823
16,17-Epiestriol	3.62	1			287.1629	244.3	NEG	11530995.9108665	1240651.1701211	10101874.9240594	2110177.14868924	10937661.400459	2303022.85565519	2393129.79648437	9282092.00934226	2540978.19936719	6230306.87581927	3024408.79326823	3423331.648875	4509876.19656719	4592294.33442514	4967606.71377799
Lapachol	3.62	1			241.0888	233.0	NEG	4296256.44119531	1364116.57368924	3736796.27862189	2867174.34194531	3410796.93308334	1835081.07559375	1628026.68515781	1066947.53142857	2141966.42229546	924489.960026039	3275859.1886321	830993.085132813	2248966.5036684	2122867.59166666	2326825.87228125
10-Undecenoic acid	3.62	1			183.1376	225.7	NEG	102615783.896328	83106475.5984557	108568662.108913	56291201.9588334	104174990.658115	66364859.2836458	31099412.0933125	128981198.143641	58279756.9808922	126906411.190918	57611420.3038021	99753586.2009999	84920210.3553647	92569869.2543333	89235671.5678528
Emodin	3.62	1			269.0435	213.3	NEG	12070536.2286607	5629767.20104167	5921975.46707811	5472827.13097858	5350709.68668748	7063799.62075156	18011305.1663732	5147769.74821249	24760198.0134812	4709297.68243467	20009347.9487754	8926987.03312498	6703581.44450003	7483437.28313023	6699924.30711031
Lawsone	3.62	1			173.0231	135.2	NEG	3988329.518625	2947970.32973863	3662181.74408333	1022424.64524375	3518224.19472656	1492594.78051816	2552190.98350525	2944314.66697152	3020480.22123718	2639927.5410737	2304704.62450995	2615204.07908519	2029336.75244531	1652112.15961458	2302649.62765278
2-Isopropylmalic acid	3.62	1			175.0599	78.6	NEG	110928841.185393	164648328.7709	152151694.268248	302400322.810579	119872730.180509	149031524.6694	115970893.711132	163685351.19688	267434337.406916	216688043.916262	297248287.70225	150493963.494407	167847989.21893	160801702.678986	193952251.289178
3-Isopropylmalic acid	3.62	1			175.0599	78.6	NEG	110928841.185393	164648328.7709	152151694.268248	302400322.810579	119872730.180509	149031524.6694	115970893.711132	163685351.19688	267434337.406916	216688043.916262	297248287.70225	150493963.494407	167847989.21893	160801702.678986	193952251.289178
3-Methyladenine	3.62	1			148.0686	28.5	NEG	1602830.36949105	1272397.46983449	894909.65286996	2035918.27073801	1705298.01742	2287533.94625545	612714.123969698	1085938.66539208	1599183.5821575	2608560.744075	1980805.48680234	2136143.75396563	1386752.24167424	1090361.41823362	1809770.36216412
LPG(18:1(9Z))	3.61	1			509.2858	295.8	NEG	43256941.0928654	39368042.0906249	52524455.7744329	43997181.6985435	52535204.8905417	35256282.006097	16298624.591134	50099567.5405548	27589463.9787946	46251147.2521874	38088525.7961252	40081387.3459899	35954717.9795527	45030275.0349586	44511830.3444971
Mulberroside A	3.61	1			549.1568	212.9	NEG	3229642.44843751	3444993.67679997	2594804.9606781	5154087.74400001	2896706.04700001	5078803.53174109	4349062.13001823	3301365.64976562	7131545.26292152	3672991.19901924	10095641.9106163	2826878.99115	5016198.68730278	5357342.32428093	5226652.17220314
2-Hydroxy-6-methoxybenzoic acid	3.6	1			167.0339	132.5	NEG	2599204.37241879	3077157.4361125	2545100.78747908	3770445.98254464	3378283.69650586	4962422.82731459	5323296.75393403	3695486.2749948	5228341.10925868	1701822.222425	3188314.90102942	2192651.15836049	3125228.36781543	3750739.608175	4428142.43590551
Methyl Paraben	3.6	1			151.039	170.9	NEG	54763830.7401953	21022701.3825208	71836578.0964609	20048791.483957	57476897.1633084	26066488.5406953	25197383.4524822	7133193.64587501	19980984.1921562	8531784.03286183	20583979.3288661	7227532.40935625	30555343.4798973	31235823.070875	29941253.3632917
Piperonylic acid	3.6	1			165.018	159.1	NEG	27182034.2643728	32343216.6406802	19108656.9057391	25135240.582435	28022047.4707222	23228594.607625	26173651.106856	19256832.2328482	23059506.2226795	27113516.8253073	17774959.0845238	32393589.0984453	30082747.1032203	20919591.7043073	24092950.680935
Flavin adenine dinucleotide (FAD)	3.6	1			784.1439	141.0	NEG	2657480.35768425	2436660.9638137	3471118.28161612	4748632.7997017	1749472.10804403	2118194.32419034	4825663.71213587	1726376.38635369	3522496.96042968	3125021.22806696	3127644.3601875	3467866.48817709	2594227.82705379	3075072.80485096	4050566.40665625
2-Ketobutyric acid	3.6	1			101.0237	84.8	NEG	23903620.5271402	25159406.488521	38320119.0682433	25312510.9761494	19434385.8848154	44468580.6596977	20620249.5267531	22023409.6912161	22694456.8551761	20773885.6680627	21786788.0714214	23288000.1513874	21281421.0207378	24163443.01301	23283830.5517281
3-Methyl-2-oxovaleric acid	3.59	1			129.055	72.1	NEG	5714287.02018809	17968397.6390118	10943278.3605823	23348503.6487612	7218836.86819166	20825681.3895792	0.0	6798202.04432031	3723719.88991666	13762564.7243388	5877518.33812999	21154652.0956391	16528766.0890342	14760191.043825	13857821.6504676
LPA(18:0)	3.59	1			437.2641	300.9	NEG	44983551.1951356	22968574.9699039	7930310.70208127	13465793.9974097	10547685.5380199	16709878.918474	68878138.6692924	34863103.4526562	20415081.8160803	8610368.59728808	19946476.8910052	11083634.3941896	18506210.2265624	24209258.3251751	23805636.0632126
LPC(13:0)	3.59	1			452.2741	291.8	NEG	10792714.4795313	11088266.1336539	10090666.5252969	14033437.0842188	9720572.94520148	17856764.2865759	15827557.1539327	25929127.6408426	22558186.2673372	31517310.1957082	23750306.7157902	18299798.2937947	16401942.3409115	17422793.3745144	18382718.238313
Bendamustine	3.59	1			356.097	133.8	NEG	50772423.4360155	42683369.5761607	71448415.6389335	52962673.7389219	66595645.9820395	47786577.4330313	39220098.0672857	23189269.2651667	52248930.1605157	16141906.7742858	63361426.9470001	22348947.5227778	48212885.7283999	46296219.8501562	48277588.0442857
Galactaric acid	3.59	1			209.0286	49.5	NEG	122425331.846694	135909881.582861	114475059.060159	95465044.1172105	114507377.921779	96460401.96243	116468435.678574	162410656.634212	150270510.918403	192192040.674062	154287657.791594	149940349.264773	130469707.878974	145228815.115171	136153562.858882
Adenosine 3'-monophosphate	3.58	1			346.0534	41.4	NEG	604397.962828027	1083739.70059276	269189.805100881	985814.65148625	537597.807499375	2607128.18403094	3476533.93163523	2621551.49756274	2544633.37684101	1931924.7741068	2427886.65003484	2096990.96469297	1714895.227175	1790840.40288214	1723105.07447448
2-Thiohydantoin	3.58	1			115.0029	44.8	NEG	31362078.2855125	21143021.3479366	37504132.0264406	54597909.1392295	46301052.1305153	71111018.52975	44934697.2989783	51775392.96117	34996750.5647857	52950235.141256	29676446.7655881	45389648.598938	37280009.4241667	42444082.1123636	42354773.3624544
Sebacic acid	3.58	1			201.1117	178.7	NEG	6461194.20657692	4907276.05329576	8053920.45788582	3550911.68286648	9430318.42863581	5385654.66160715	5165727.4777924	12450131.215857	4621027.97366828	9474454.96710377	4501990.05905	8699068.26206731	6718620.73604464	7287560.33469865	7156343.09130858
5-Methoxysalicylic acid	3.57	1			167.0339	132.5	NEG	2599204.37241879	3077157.4361125	2545100.78747908	3770445.98254464	3378283.69650586	4962422.82731459	5323296.75393403	3695486.2749948	5228341.10925868	1701822.222425	3188314.90102942	2192651.15836049	3125228.36781543	3750739.608175	4428142.43590551
Entrectinib	3.57	1			559.2698	243.0	NEG	5521849.4309952	826844.4059375	7987449.29968752	1048543.03177232	14048028.0988889	1396371.59272617	2801436.41357812	1723412.6345438	2390498.92004852	1185865.35285684	2999358.79185938	1621684.75395884	3177099.12693862	2876862.87687073	4215624.49986049
2'-O-Methylinosine	3.56	1			281.0863	23.2	NEG	10157223.3059793	12761107.6345469	9132607.06708125	12284644.3902223	9067521.33847229	12067725.1500422	6133273.29124783	6158170.09403136	6577641.85645062	6991126.84038606	6365290.02577708	7064785.32163901	8742371.31489313	8076718.69420852	8790023.42046099
4-Methylsalicylic acid	3.55	1			151.039	170.9	NEG	54763830.7401953	21022701.3825208	71836578.0964609	20048791.483957	57476897.1633084	26066488.5406953	25197383.4524822	7133193.64587501	19980984.1921562	8531784.03286183	20583979.3288661	7227532.40935625	30555343.4798973	31235823.070875	29941253.3632917
Cassiaside C	3.54	1			595.1617	152.3	NEG	14737986.4418125	13406670.6000882	12002882.2681641	9334078.23076215	11750525.9032266	7899446.2144559	7408226.55339527	10310648.702325	9932051.09783776	16315495.2934668	8937420.29621567	12075218.3622737	10685623.0867941	11266527.8871123	10631715.2266912
Rubrofusarin gentiobioside	3.54	1			595.1617	152.3	NEG	14737986.4418125	13406670.6000882	12002882.2681641	9334078.23076215	11750525.9032266	7899446.2144559	7408226.55339527	10310648.702325	9932051.09783776	16315495.2934668	8937420.29621567	12075218.3622737	10685623.0867941	11266527.8871123	10631715.2266912
Bemcentinib	3.53	1			505.2776	246.3	NEG	7115457.34981641	7213730.67772658	9398439.05350962	8805074.2743203	7214505.25403318	6229474.75500601	9918455.979125	6283085.40506251	11042598.5473828	4443321.80598752	11979211.9478269	4319077.89312306	7507176.09526564	7541210.04059243	7695410.09291408
5-Hydroxytryptophan	3.53	1			201.0655	76.0	NEG	4047676.41051809	88973.6477195952	9790639.11621983	0.0	7146234.82329771	0.0	12789735.5457345	9771032.4749408	16732382.4714363	3878208.40228078	14899125.069631	3318558.23848719	6614263.335681	8173669.14334435	7595180.32685864
1,3,7-Trimethyluric acid	3.52	1			209.0651	153.9	NEG	4907148.64132986	0.0	4632767.03965278	0.0	4607959.0390243	811805.528381348	1804246.4268	2026767.46539064	4519357.18866666	3561694.00082143	6214576.97503126	2252277.33281251	2870777.05982143	3656911.10416667	3028216.6955
Theophylline	3.52	1			179.055	151.3	NEG	18402307.5014107	59578483.7819874	33042724.1954392	39379054.9162499	33700374.7184034	38849049.798375	13066443.183375	62158826.4919999	36661942.7065131	87935589.4358472	16452080.7384375	117526897.527984	42615526.8892	40860953.3987857	41175807.0601125
1,7-Dimethylxanthine	3.51	1			179.055	151.3	NEG	18402307.5014107	59578483.7819874	33042724.1954392	39379054.9162499	33700374.7184034	38849049.798375	13066443.183375	62158826.4919999	36661942.7065131	87935589.4358472	16452080.7384375	117526897.527984	42615526.8892	40860953.3987857	41175807.0601125
Theobromine	3.51	1			179.055	151.3	NEG	18402307.5014107	59578483.7819874	33042724.1954392	39379054.9162499	33700374.7184034	38849049.798375	13066443.183375	62158826.4919999	36661942.7065131	87935589.4358472	16452080.7384375	117526897.527984	42615526.8892	40860953.3987857	41175807.0601125
Blinin	3.5	1			391.2076	248.9	NEG	998762.310376362	1405362.76828125	1076427.07385625	1456380.9819	1283820.07187344	2030759.08023154	2152239.81098959	3463213.05173257	1380896.47047443	2712780.00497596	1194019.94352865	1737822.40021615	1561066.43325	1555032.14046875	1711808.39387429
Go 6983	3.5	1			441.1867	149.7	NEG	2602955.3481	15342796.5186586	6189701.29031251	15337198.158616	5430581.30271393	25940628.2647569	3271419.04886719	30232305.9545925	1813974.85543749	33093725.9944292	2250196.388125	28987035.14685	14389928.4013716	7118510.6008421	8331239.58835
N-Desmethylclozapine	3.44	1			311.1113	162.5	NEG	92352356.625375	89842416.6750001	97926470.7660056	93662968.681	94839444.2723824	86831087.1492999	59699884.4734137	54395856.5874188	70943628.8000587	35514858.1462501	78048557.4391729	46105248.4041249	81570889.262625	81874714.2005592	77143248.5647554
Hispidol	3.43	1			235.044	176.5	NEG	43930524.4194454	6655827.11925334	37501081.7398126	7623563.5676818	37483216.9015999	6471274.32115385	29692894.812793	5167412.61978795	42397442.4736	5153276.53728281	50560806.9791457	5121258.68062083	33563480.7574063	33175902.0580851	22628277.8356
Pantetheine	3.41	1			277.1277	150.7	NEG	4935429.72907639	8165807.9285	3302628.99035085	7429970.5591741	3840989.86825481	6368974.97339784	1852510.77266666	4134756.37881251	2978905.7075	4010681.63419272	3006091.17401042	3990772.86379688	4669937.71434895	4095293.22576989	4599532.7181172
5-(5-Methoxycarbonyl-5,8a-dimethyl-2-methylidene-3,4,4a,6,7,8-hexahydro-1H-naphthalen-1-yl)-3-methylpentanoic acid	2.75	2			349.2385	311.7	NEG	1362631.00440887	1707581.7447991	2999901.30593751	2637610.25054911	1940710.2995	1308280.64128125	2267144.60520831	2406455.47135714	1623214.83666897	1039494.46714286	4043472.76145314	3743111.82763181	2120352.94794728	2567572.88089844	2732369.10953123
Thieno[3,2-b][1]benzothiophene-2-carboxylic acid	2.75	2			232.9737	3.4	NEG	4615860.14148386	4188393.09000376	4577015.54073547	3614195.53817315	4946657.85269165	5007628.39673156	4897352.99211606	4082954.87648043	4298910.61239815	5140168.3826886	4772253.07513132	4733671.03323086	4556534.13213841	4073699.60439905	4054951.2106427
3.alpha.,7.alpha.-Dihydroxy-12-oxocholanoic acid	2.74	2			405.2645	315.8	NEG	1690543.35247395	862357.850234376	1259731.91131874	1334261.17164844	863812.308012502	1502844.16139322	841823.914462508	1190839.43344687	1709168.03662499	554790.610888958	1014857.41930939	1108879.52781876	1064975.41606901	1295787.12284999	1165582.509
Oleanolic acid base + O-HexA-Hex	2.74	2			793.4376	305.2	NEG	42285577.9962	28264613.8226786	50832867.7363626	18215742.9236717	52663682.4898469	16538973.9815	14547484.9226379	40669897.7739724	19556231.0122312	30463101.3904479	22212726.5468957	25280552.3613752	23775570.7460539	34852087.0061819	28702030.4038876
Oleanane -2H, +1O, 1COOH, O-HexA-HexA	2.74	2			807.4179	295.1	NEG	14349495.2254296	7281530.61826987	18276876.4217143	7433283.91557923	17322253.7230312	5261170.99333237	5839464.87946247	11579502.5126863	8231184.09500891	4856811.48083747	8522819.87501951	10778325.2283438	8656705.96671303	11746647.6809643	11173198.3733907
Rosmic acid	2.74	2			389.1605	237.0	NEG	17158906.7099459	2745904.57628191	17564764.3444667	2893708.32919755	20015990.2801084	3291557.02285546	8155167.29061056	14221109.8619401	9487752.07679684	7315482.48013124	11611450.5671901	10609399.9722136	11155394.2967037	12557560.2666466	12243569.1477094
Methyl 4-hydroxy-3,5-dinitrobenzoate	2.74	2			241.0101	28.6	NEG	11148485.5679491	13080181.9731069	12265296.0908205	14449536.5300863	10987003.1780062	9418795.48132031	13735096.0250052	13260669.5758129	18196143.6222057	13418585.172379	22220292.8090495	12988966.3986545	14073720.1189663	13821888.0725852	15133125.2090391
3-[(4-Amino-2-quinazolinyl)amino]phenol	2.73	2			251.094	308.7	NEG	1106035.2788831	1423445.58360227	1869672.26753125	1736746.33426279	1394611.58401279	1308188.54430927	2013376.14390417	1210089.82846765	2005588.13347004	1716858.05388921	1809789.09027731	2338858.26781251	1868258.36331015	1889053.61744833	1498781.12830054
Canrenone	2.73	2			339.1968	308.4	NEG	36091681.5447391	28842480.016375	32430450.1752954	32288903.7437869	31186366.0861041	30942746.4783403	34792347.692009	29630504.8597024	33912272.5259465	30621584.2672453	37954154.3752619	27208488.2975787	23921685.3872857	34457274.2319346	32742324.55225
Isocalolongic acid	2.73	2			387.1817	275.5	NEG	2991625.53120703	3222956.26191904	7470997.73627012	3332569.78229429	4833306.43077526	2075636.72289063	7172992.56181729	3770972.88997524	3129221.68995703	2369619.7040511	6321143.83965403	6505651.5562221	3813261.33078516	4629579.6150625	4470256.70742084
FA 18:2+2O	2.73	2			311.2213	256.4	NEG	359778177.548532	35793658.8357403	351837002.092219	112741899.925488	369582069.240094	186422994.978625	230906282.930437	313738503.069704	312323385.067259	233594334.65238	194424012.724367	214514490.642217	227111427.900117	231111240.5205	241609000.710938
Apigenin-7-O-glucoside	2.73	2			431.0956	187.9	NEG	50336928.8260001	28155440.4394286	14164886.6544999	109383355.822159	26749018.588	37737408.84375	8655756.65600002	17188192.0480001	12922070.51225	18487885.1465	16839618.892	11477442.9801	27437383.5024999	28414050.6375	27880765.1099167
Olaparib	2.73	2			433.1686	171.8	NEG	82666136.6131428	32126942.5708961	116459393.5155	29677093.4159342	116659807.32	58540401.1756664	114992414.956285	26626083.5965393	65206460.2285712	36747288.8378684	34537545.9187501	36243202.4436315	51441623.6880001	54028362.9517499	53900205.7684167
1H-Indole-3-carboxamide, 1-(5-chloropentyl)-N-1-naphthalenyl-	2.73	2			389.1421	140.0	NEG	13835799.2301016	8537499.10068748	8679823.43025	8483106.81606876	11652641.6599516	9766050.6300767	12211417.4787418	11270922.8741832	14093331.8046005	11285912.935214	13806626.1386413	9284923.76347657	10963121.7277083	12594747.5243206	9902827.92028514
(2,4-Dioxo-1,4-dihydro-3(2H)-quinazolinyl)acetic acid	2.73	2			219.0412	29.9	NEG	13548889.3679875	19634430.8102937	13151421.1588	16167230.117225	8793570.74499	15956812.9413648	20067767.9838781	11876151.6777875	13582435.7478732	19401767.4465989	16422819.0130446	18934637.1334808	15226480.8069187	16657939.734475	15367607.5346188
8-Desoxygartanin	2.72	2			379.1558	309.1	NEG	555443.455322921	567002.824456246	308916.834617615	738253.985887498	628540.23708125	1192839.54620626	2332610.51950002	1515833.68705002	1834218.81735936	1686070.25740233	944752.675546874	881213.840668756	1051465.1267	1007530.8139974	1169810.755875
Kaempferol-7-O-glucoside	2.72	2			447.0912	179.2	NEG	3181158.8225625	25755785.5580357	510853.123655319	39018663.9605467	1930516.3256625	29335789.3066875	4534427.06785416	11016650.3874375	4986272.57945834	10959705.0687054	9162245.41999999	13286093.0335	9259856.86077494	10871073.6567709	10742781.5892767
Gln-Arg	2.71	2			301.1637	287.2	NEG	21069192.4681236	24937414.4450489	20039408.9922141	28772699.1015128	15490077.3022461	24825392.6931083	27908550.6799141	21470921.4047871	17953883.5303878	21876803.7385079	22970020.0404792	28283619.7886285	22065902.3022539	22928406.6036375	22591430.3689511
9,11,12a-Trihydroxy-2,3-dimethoxy-8-(3-methylbut-2-enyl)-6,6a-dihydrochromeno[3,4-b]chromen-12-one	2.71	2			427.139	220.7	NEG	356998.607718808	0.0	0.0	259268.491374152	275076.624053572	244392.910884517	1677929.96803711	1245080.17870312	847752.546307291	1306061.84442857	114304.61340189	3545005.83574922	760052.139839036	484040.62502064	469918.95307047
Astemizole	2.71	2			457.2419	214.0	NEG	13713767.2353516	8209778.53401999	7476082.61535816	9192636.89483036	10520550.8534018	10247726.8566563	4999118.55770956	7572747.97031531	6025477.72713158	8469479.82459375	7597581.99234195	7673384.71414034	8907993.5551875	8982914.88720815	4441184.06903808
13,14-Dihydro-16,16-difluoroprostaglandin J2	2.71	2			371.2046	190.0	NEG	128056.592833042	7115167.69267091	0.0	5119651.15492188	0.0	3673077.40615058	0.0	6401001.70371875	204052.993805806	8416913.14183126	331005.672307014	6209650.50332144	2661675.27025	3099679.80769231	2769634.82775
Sulfinpyrazone	2.71	2			403.1113	175.1	NEG	14006764.7694635	11211576.3626289	25453521.7019175	12360294.1245829	21675155.7293125	7730312.67849999	2133053.09646429	7785750.49705356	8906429.25411781	3597684.02475	14486626.5519306	10408874.077125	10575818.3055382	3189346.784	9872055.56437433
Vulpinic acid	2.71	2			321.0769	23.8	NEG	3381110.89461136	3792231.31604193	3609673.13827143	2907539.10969683	2861998.52440313	1383286.97868015	1885288.3461	1544458.53182085	2020414.7975475	1696050.92204225	2462074.22384766	1437160.7327625	2508956.67874688	2379343.0573125	2353618.26066113
1,2-Dilinoleoyl-sn-glycero-3-phospho-(1'-rac-glycerol)	2.7	2			769.5046	342.3	NEG	5134956.35653162	2859512.08308596	4498025.12524223	3272783.22820313	3266190.91887724	5933524.3239539	5244012.52557673	5247578.94559375	8153656.4892976	2542280.33763218	5420937.00906579	3935166.24817707	5071146.11055156	7404205.08179251	4529448.85296631
Soyasaponin Ba	2.7	2			957.5034	210.2	NEG	99479067.1370248	58455050.9666249	152335573.446333	87170826.6935998	146318464.21925	81832962.8378437	143986779.715384	69600637.569175	193400935.694067	39964866.7024187	150246559.617833	67936116.9064501	110878428.6796	109733502.182	105345430.9578
2-Propenamide, 3-(4-chlorophenyl)-N-(3-methoxyphenyl)-	2.7	2			286.0633	37.4	NEG	112599674.406068	107734256.390925	167136012.435882	116888639.02522	286260393.332099	129097789.820179	76073151.2817096	46008660.5108625	85760101.3545375	37438640.8297315	72583566.7512177	45268524.3000775	103150013.030367	116214947.659377	106860794.393808
2-Methyl-N-(4-methylphenyl)benzenesulfonamide	2.7	2			260.0759	26.4	NEG	5555423.8201875	13486047.6608573	3157455.25718689	16938224.3245898	2934500.74881818	12022993.949526	4087231.71706048	8918269.55445938	6040206.31135739	8527728.80485937	6844862.51349167	10011063.4276016	7080449.96471667	9442232.05982995	8775890.18496346
(3.beta.,5.Xi.,9.Xi.,16.alpha.)-3-((.alpha.-L-Arabinopyranosyl-(1->2)-.alpha.-L-arabinopyranosyl-(1->6)-.beta.-D-glucopyranosyl)oxy)-16-hydroxyolean-12-en-28-oic acid	2.69	2			897.4822	241.0	NEG	74322109.9949577	29875199.4352625	86808211.8370834	34276993.9762501	87564518.32525	40147095.2462501	34227694.40925	56750218.3319499	56924002.5223473	64108260.0332874	60997330.2586833	72387566.9532501	59184040.9956959	64302372.001087	60041794.1797769
FA 18:3+2O	2.69	2			309.2051	232.4	NEG	121703957.317866	15281027.7355519	91107640.1313619	26185532.5593011	119690086.791606	84127560.7384946	56602236.4187908	144558400.364864	76059421.6586978	123778456.664348	53677445.4195309	84585174.6044708	99006696.0679409	80945801.344434	106321396.547846
N-((7E,11Z)-6,13,14-Trihydroxy-3-(1H-indol-3-ylmethyl)-4,5,10,12-tetramethyl-1,17-dioxo-2,3,3a,6,6a,9,10,13,14,15,16,17-dodecahydro-1H-cyclotrideca[d]isoindol-15-yl)acetamide	2.69	2			588.3061	222.6	NEG	17926599.6625234	3110748.50367291	21320660.2202344	2449497.93583918	19493381.5539302	2414236.40509766	10187081.3450625	3479679.49145547	16132270.6869687	2370741.97524739	21457132.1085937	3122517.53922433	10131442.3863616	10966710.02625	10787144.2326138
SILDENAFIL	2.69	2			473.1993	222.6	NEG	9170222.76258525	1835146.87166071	13637310.455441	1340576.81186152	12221979.3760972	2164828.68142332	2052783.12499999	2667912.41291591	3503650.44354465	2677259.60698915	5855238.65839287	3176328.14649756	4971514.5413418	5276313.51916795	5162175.20464286
Nicardipine	2.69	2			478.1972	205.0	NEG	25396457.5080759	10947273.9837083	29496076.0789766	9350168.0010117	26793414.5257143	13169510.0046819	5202909.91828124	25862045.8366049	12057545.2671429	18773887.5196468	12301630.2607917	22827493.8125229	16649340.9405625	19121802.2839854	19033257.3935424
D-RIBOSE	2.69	2			149.0446	184.0	NEG	12164387.279	15755525.784442	19027607.9580192	15383220.2490721	39105395.6499409	14421673.0815833	9973529.05955516	17692279.5607031	9324626.16547766	23511022.8828307	14613222.214044	21562477.1175529	20079631.3795794	18786308.7430361	16094704.7873194
17-phenyl_trinor_PGF2alpha_ethyl_amide	2.69	2			450.2402	169.5	NEG	21506296.8495767	20714962.3138751	14248373.1207292	28746447.1653385	16176928.5179958	17385298.0489904	20192314.2434135	41760529.9975204	20186981.2622768	20007416.9794286	19615178.0375447	37714767.8225572	14224905.041375	19081829.9851034	12849950.5312102
2-(2-Hydroxypropan-2-yl)-4-methoxy-6-(2-phenylethyl)-2,3-dihydro-1-benzofuran-7-carboxylic acid	2.68	2			355.1551	319.6	NEG	1269947.20169308	783520.572234368	1332217.02303573	581530.540602207	1281597.72945312	870022.567996877	2747183.55541072	1457185.63564844	3276354.86175781	2055386.98468748	2536804.05411623	1511289.67734635	1325929.45447135	1938747.44052083	1402436.60776339
2-(Hexopyranosyloxy)-3-hydroxypropyl (7Z,10Z,13Z)-hexadeca-7,10,13-trienoate	2.68	2			485.2764	292.5	NEG	5713156.51712189	4094228.55679688	8067732.29455625	5005237.78440624	9611830.82863638	5869407.81777994	3599641.46638123	9360757.07356535	5852986.22852253	6565955.49089931	6703498.03516666	5305956.48166991	4525098.75726564	8101250.09308138	7702643.34190312
Soyasapogenol E base + O-HexA-Hex-dHex	2.68	2			939.4899	245.7	NEG	192615421.420082	38003118.3939341	305622882.475422	76207471.3637401	253689990.312086	55210059.8742916	84889952.903275	64861536.5032851	103777482.977437	73988246.8613999	115374283.642406	76192715.1202734	138150200.970542	136853647.205925	142615588.281309
1-O-((3.beta.,5.Xi.,9.Xi.,18.Xi.)-3-((3-O-Hexopyranosylhexopyranuronosyl)oxy)-28-oxoolean-12-en-28-yl)hexopyranose	2.68	2			955.4869	235.7	NEG	158294920.171636	11938552.7612548	211906801.172664	27561942.1944231	172863683.187188	18690476.6402596	76794854.5988674	41233282.466103	97784310.9456253	20708940.2356432	115627365.798705	29055298.6139115	92290509.8768808	93871854.0567238	98518425.9390697
(12Z)-9,10,11-Trihydroxyoctadec-12-enoic acid	2.68	2			329.2319	228.5	NEG	160218094.68525	30235301.8016443	165669415.039125	60687567.7864999	216393778.51052	190243377.42464	558328006.173817	184108554.31203	342936685.150313	106815871.7625	140254703.597103	103334409.616406	188575320.276563	195340385.694938	191519163.774875
(3.beta.,5.Xi.,9.Xi.,16.alpha.)-3-((.beta.-D-Glucopyranosyl-(1->2)-[.beta.-D-xylopyranosyl-(1->2)-.alpha.-L-arabinopyranosyl-(1->6)]-.beta.-D-glucopyranosyl)oxy)-16-hydroxyolean-12-en-28-oic acid	2.68	2			1059.5337	221.1	NEG	17679996.6953203	4798079.14606982	25274592.1521777	5100905.71546875	25856406.9837519	6192597.43610546	14623903.0892281	10941976.5872795	19781001.4247187	5086751.24901368	17769176.9746329	7078983.01346137	12941386.3500469	12906269.7940809	13339972.6308154
Fenhexamid	2.68	2			300.0576	219.9	NEG	14765228.5579645	11431183.9456406	5925964.09427558	15177911.8432813	2828556.66283595	15965521.67	22827844.9428386	16446766.3905	9131898.80772813	14403529.5248949	8252036.73534024	31518111.8570709	12426455.3739656	12306494.752125	12308807.0911449
Antibiotic OM 173.alpha.2	2.68	2			331.081	212.8	NEG	8192275.38720001	15618272.7079475	6959527.07945	7293832.36019599	2641885.79784723	2798489.93869176	51184102.1082891	5213133.59587778	22915146.5199609	11085913.9169888	19826482.4957773	29318451.612245	16519682.0175152	15584512.5809028	10199451.0647158
1-O-(3-((Hexopyranosyl-(1->3)-[hexopyranosyl-(1->4)]hexopyranuronosyl)oxy)-28-oxoolean-12-en-28-yl)hexopyranose	2.68	2			1117.5389	211.2	NEG	2564359.78113984	722202.715352132	8789269.26892708	918638.358359153	3860601.73499478	403994.818750001	1860848.10129093	629989.821391344	3017259.25015212	326047.511228199	2813873.21740365	701028.449097225	465075.966093752	2269764.5886772	2021018.92977749
3,4'-Dimethoxy-5,7,3'-trihydroxyflavone	2.68	2			329.0654	208.3	NEG	12875777.8835715	6005209.13652917	11262525.7316667	6742152.48914897	5694649.92359375	6186794.01337813	28037786.1849363	5663929.43137083	12193009.8064318	5885304.57390624	10572071.8340909	13099062.1125719	10696650.5069375	10659218.0957427	9455290.26782812
[3,3'-Bi-4H-1-benzopyran]-4,4'-dione, 2,2',3,3'-tetrahydro-5,5',7,7'-tetrahydroxy-2,2'-bis(4-methoxyphenyl)-	2.68	2			569.1433	206.3	NEG	6237002.92933929	5967936.93877557	3992427.00458333	15169152.3068594	235435.524502232	5787412.52355	22094871.4503158	11278929.5072257	2076689.50324569	6072747.83362861	644820.810596006	28734861.3098603	9545231.81797159	7569527.91014203	7405985.77146874
Dexamethasone acetate	2.68	2			433.2049	178.0	NEG	160437396.974571	97502775.8855768	242813900.6304	130442658.1875	261464054.361134	278787681.0208	279052598.1142	152303326.551929	231895523.390625	62604390.1050454	150467039.378375	120212873.318461	174091989.2789	189915036.1472	185799491.2328
(7-Hydroxy-1-(4-hydroxy-3-methoxyphenyl)-3-(hydroxymethyl)-6-methoxy-1,2,3,4-tetrahydronaphthalen-2-yl)methyl .beta.-D-glucopyranoside	2.68	2			521.2011	167.5	NEG	9711688.66092707	106505737.047589	2276024.2943625	48426388.378125	6366006.89868751	35077683.27375	2401191.7405715	14831104.0575781	4083485.59500376	32888034.3954464	6719347.09207066	16888682.0779265	24840594.1062459	23175263.7783894	24575082.2843036
3-[4,5-dihydroxy-3-(3,4,5-trihydroxy-6-methyloxan-2-yl)oxy-6-[(3,4,5-trihydroxy-6-methyloxan-2-yl)oxymethyl]oxan-2-yl]oxy-5,7-dihydroxy-2-(4-hydroxyphenyl)chromen-4-one	2.68	2			739.206	167.1	NEG	637945219.254578	529266085.46625	656416975.133601	842341604.98725	675782326.940562	623941370.29925	785113521.337516	769216365.125262	806066630.640273	541870645.418399	674195941.010969	716812518.641068	668238656.085	665002649.961399	684864736.537313
Kuwanon C	2.68	2			421.1686	151.4	NEG	30378633.7276116	0.0	34801398.6633438	3319162.85604638	30080889.6630576	1883290.20532703	17027285.7703438	3840878.88356157	26338599.46925	3105266.93726496	46527258.4487308	1595386.33923626	22582987.0529663	22417488.275918	21301543.7410692
3-O-Coumaroylquinic acid	2.68	2			337.0915	104.7	NEG	5680907.16491917	14796521.1980978	5447976.17397037	10718813.8775082	5715275.41376168	4073610.50325	3616290.71359159	17589567.2639364	5345994.17521804	12429066.0603262	6289708.62860537	19474587.3575553	1892143.26457812	16002051.0849469	11954226.1435769
4-Hydroxycyclofenil	2.67	2			295.1352	261.5	NEG	2669659.91785096	1277591.00346484	1894211.9305625	2700360.16405971	1968872.60649339	1236318.79981875	1265763.88175	1021099.144	1840088.43238367	144971.573724866	2804753.4927875	857682.159999994	2077535.125575	2275237.11981094	1898069.40350695
Picrotin	2.67	2			309.0992	221.2	NEG	13820911.80915	10024989.8026406	14438542.8149578	11845676.99525	11073825.5317046	9588483.61922816	23203246.126475	38801556.1654999	95388988.922396	8405347.905	16410998.97585	17159772.3785265	21881844.4016343	24683431.6222812	22565452.6244148
Farrerol	2.67	2			299.0911	209.2	NEG	30286879.1426249	44841574.0358572	19015790.9632031	16092520.951875	14370508.6259027	13252045.7730208	52451334.9816095	22106744.1632917	31201330.4450375	24633229.1700001	27518709.5716667	55455166.6038335	23214166.2316668	29871884.4734821	29223473.7527857
1-O-(3-((Hexopyranosyl-(1->2)-6-deoxyhexopyranosyl-(1->3)hexopyranuronosyl)oxy)-28-oxoolean-12-en-28-yl)hexopyranose	2.67	2			1101.5437	205.0	NEG	4230573.56255739	802650.767132441	6019048.20154166	1652184.29083989	5788241.28268055	1647165.57583697	4307455.62176786	1235742.63425682	6519554.01742781	464362.022856236	4266735.64688723	1456926.66739929	3529926.73678324	3658434.32538139	3581119.07011361
4'-Hydroxy-3'-methoxyflavone	2.67	2			267.065	194.7	NEG	42586016.1016874	15313547.2932031	72233249.1823334	21148587.4028693	89007501.5429568	17784550.8465765	160925249.091485	18704818.2830768	109755319.592086	14303702.5457812	65413580.8043906	13807168.6072844	51769014.2392187	52499284.614625	53559591.2220938
Gossypol	2.67	2			517.1893	182.7	NEG	124297340.516934	122918489.783484	112061568.303906	149481267.365375	110333460.395742	133600693.856458	37499182.4687188	85271458.4471531	61361390.0286469	100684937.721062	68153140.7682573	91699307.5738592	98566521.16375	98627267.2471874	96478795.2152578
(E)-9-(1,3-Benzodioxol-5-yl)non-8-enoic acid	2.67	2			275.1299	179.3	NEG	14163467.3995208	5036091.2986487	9195996.29895834	2580047.64920899	12731104.9884453	2146892.80019474	7992309.83246095	1544487.27655152	10376861.459059	3599979.74765219	14649198.8181478	2012626.65840002	5989291.40274998	6434799.55003127	6145886.90470835
2-Linoleoyl-1-palmitoyl-sn-glycero-3-phosphoethanolamine	2.67	2			714.5061	307.8	NEG	21186109.327875	24947366.6000154	32293886.0474999	18196040.09475	48226770.9821739	78224958.5568552	21133745.4892714	36133420.4901429	55648508.9110491	14080209.8816703	40112560.0259219	9606191.27889697	26229380.2139545	19090961.3433125	36786990.372
1-(3,5-Dihydroxyphenyl)-12-hydroxytridecan-2-one	2.66	2			321.2083	301.1	NEG	7439711.73254458	4233571.57470192	9756850.93786407	5072759.53580359	8838364.42904682	4470593.64318228	4923868.53746182	6625780.44061299	5329446.72731252	4535686.18973436	9354590.6613906	5046631.77523211	5374029.68075783	6420957.69498049	6304314.15394641
Pheophorbide a	2.66	2			591.2581	299.8	NEG	12612141.6072969	11511393.6384316	13314775.5631379	15821871.4824158	16364806.3711407	18673847.7522364	14930753.0114375	16921467.6218164	14570551.1206321	19885654.2836875	16791420.1072734	13391125.3451615	17518588.1643586	15117205.7796856	15131063.0411201
3-hydroxy-tetradecanoic_acid	2.66	2			243.1952	287.3	NEG	553726.958648436	993988.94027344	659563.878618922	834693.199635914	1298803.91264311	323183.10088125	1089995.28711384	1304340.96583398	1158513.7907041	1104182.76243163	823688.122919274	679735.226631245	542831.824691364	1865774.82532278	979831.465833986
Triptophenolide	2.66	2			311.1669	281.9	NEG	838293107.284122	423563178.1615	803287164.986535	572345394.601999	782798462.581311	443733882.48	605489957.167438	425632892.2065	736595274.694563	318533416.044667	980667458.967252	314161359.919251	608127461.812406	747419676.865593	776753909.951187
8-Geranyl-7-hydroxycoumarin	2.66	2			297.1511	274.7	NEG	392256146.853998	196364971.39223	343752199.849286	264666435.628846	347222565.272075	211895590.353529	261889291.14277	176675113.79	314935680.111376	147389339.206731	454147486.860477	144787453.79475	295367317.351279	335794938.51257	311841379.332116
1-Naphthalenecarboxylic acid, 1,2,4a,5,6,7,8,8a-octahydro-2-(2-hydroxybutyl)-1,3-dimethyl-, [1R-[1.alpha.,2.beta.(R*),4a.alpha.,8a.alpha.]]-	2.66	2			279.1951	266.4	NEG	4829619.34364014	6000650.68693364	6256802.5367882	4127224.37230432	12075809.4360312	3814012.07182227	4387338.44014585	7596293.37158671	2818673.84271941	2343209.45051953	3315909.80322714	1836515.26917858	4500242.19845834	3994869.06041182	4890051.85865626
Dinaciclib	2.66	2			395.2183	253.0	NEG	15849782.9347129	26239942.4287	5552365.66359109	9093315.69486303	18072786.2889815	12854701.456875	8792330.84893488	13485005.5449375	29134860.3534376	7147560.31092185	6428977.73541666	11775676.5060531	13312774.1553005	14076872.4458164	13766613.9151041
5-Undecylbenzene-1,3-diol	2.66	2			263.2002	252.9	NEG	7360845.49461035	1363661.38745729	8327939.2132031	1937688.55101633	9515141.67433883	2119026.37020724	2489861.66891292	6696966.33908203	2648587.01621919	3275044.63324547	3249972.18533203	3980271.01317708	4487656.72640624	4644299.58071652	4766322.80881005
3,5-Di-tert-butyl-4-hydroxybenzoic acid	2.66	2			249.1482	246.3	NEG	6405398.12169843	3685810.78482143	6122449.69021875	3631351.59988839	5649514.77411979	3605464.95600098	2880786.3938697	5646860.29795312	2618355.46495703	5351971.64120193	3096620.87495801	4425009.57140885	4445209.20467396	4579472.69865313	4286483.25021875
Cauloside C	2.66	2			765.4405	242.3	NEG	35536224.8509557	16251640.88	42639375.0826562	15654661.5116298	46645991.5825521	28039711.4453125	18345958.5702969	49965523.3030624	33116896.5844351	75616783.3041874	34590559.5951667	70206373.6918935	37464159.6222787	37955898.7068245	39762488.3347891
Pterostilbene	2.66	2			255.104	239.8	NEG	12232715.1889327	10710776.3011328	10957585.9252031	19473644.544211	11243901.2036775	18587858.1253906	4996912.07741519	33492549.2117727	6118129.33662889	16277540.6292188	11257555.8246094	22778804.6996625	6559624.03742186	6797310.86264063	6523950.05985417
Quisinostat	2.66	2			393.2023	239.6	NEG	2633998.84308594	2606299.85447957	0.0	970824.226100878	2855246.45721514	1979220.49760877	632356.634381944	1250052.57677126	322537.905566931	404530.89319486	0.0	828856.878424278	1180572.7327494	967534.090354166	390111.908825
8-Hydroxy-7-methoxyflavone	2.66	2			267.0649	235.0	NEG	9268676.05453586	13761876.5660104	5899052.53906615	3599184.23200327	4283952.7549375	5072763.982	8283283.91889842	11949977.716875	9281322.98722506	7943674.28787154	7672899.85956175	14679380.7130834	8459076.20113235	9512891.54656579	8411538.84617969
Violaceic acid	2.66	2			287.0547	230.7	NEG	4043304.60397124	1919885.10492187	1308065.10963541	1947687.02120536	1607856.5330625	1663805.41022335	17553949.2507677	3452295.16886204	4604324.1501392	4870638.84509751	2044308.6228388	8272217.7322578	4326063.48950812	4342914.57665757	4469792.46470453
Ginsenoside Ro	2.66	2			955.4857	219.3	NEG	40580385.8851833	24683079.66425	75859774.3690312	35569251.568125	59261458.8126876	30422105.9504504	60294988.5723047	26205451.2940313	87425164.5541725	19458879.7089531	58871518.6432164	26416979.4044063	44576544.7599731	44707451.6186562	45197490.2543944
(E)-5-Hydroxyundec-2-enoic acid	2.66	2			199.1329	216.6	NEG	15707200.5258474	9101563.12083505	16653796.6908456	9743749.37667003	16189867.7120662	11237085.8261489	8455294.47943749	18417532.0035243	8563598.88609704	17066814.1050495	9476534.33862587	12694218.6187969	14156374.3049516	12903362.8032865	13441343.5479393
Brazilin	2.66	2			285.0755	207.4	NEG	48585430.2050358	64371191.9738463	25428321.8175893	29976507.4914375	23645363.8556767	58970836.2372308	39316842.2616667	95018359.4533307	35845660.8516667	127438157.755756	29100166.8086458	118704675.492462	44643992.4747692	43593489.936	34222397.0663125
4-Methylcyclohexaneacetic acid	2.66	2			155.1069	204.6	NEG	17249716.5303021	11453523.5103333	15264672.9478214	9934945.63541766	18017982.8967146	18308433.8920837	6683595.00560697	27152110.5384146	4960547.25131249	31521053.329051	5557810.26228013	28191957.0036479	16136281.9090401	16364504.0442458	15867369.2916864
Oroxylin A	2.66	2			283.0597	203.2	NEG	312436144.067727	182775939.707109	271334000.475652	235034511.126546	142065881.094384	112980042.587864	339778447.063213	345609600.969444	133385867.730769	262839910.93465	277325768.841984	383691372.328501	232001208.866087	246606370.772992	195319405.959167
Spiro[3.3]heptane-2,2-dicarboxylic acid	2.66	2			183.0653	195.4	NEG	1908634.05242634	1945101.50272265	1894709.67113542	1601665.03662612	2188788.10299999	1820149.87048784	933086.104270831	1738104.49655729	1240462.31924108	1548369.45606719	1136644.10613281	1234450.169875	1681737.29347396	1699575.59083928	1444140.40329999
4',5,7-Trihydroxy-3,6-dimethoxyflavone	2.66	2			329.0649	192.4	NEG	16961817.808259	7595915.40840624	4707300.43211523	8665700.35550625	7738084.6525534	6636658.15310741	16731875.0685771	8667372.35292307	7655122.43099999	14789601.5221828	3469232.91528571	23814282.2325496	8112075.98727388	7707957.70837501	7397822.54566666
Gln-His	2.66	2			282.1193	181.4	NEG	147298473.516188	58728105.8580357	130006179.368113	50051432.8611094	126886345.754634	46167141.6644218	114641061.031962	30443402.7915826	167767838.723521	39636439.1017187	195639718.725745	33466136.3297991	114827695.310739	93741389.5207744	96844781.5307501
Saponarin	2.66	2			593.1489	177.9	NEG	251458535.5635	271916007.999	165827255.898339	293834172.273875	188063299.6675	264382910.401714	361568831.9853	252000119.228575	281795452.561072	203648897.889	258901242.8984	273412085.800536	256664960.984883	260428025.965714	251358438.628929
Diosmetinidine cation	2.66	2			283.0597	175.9	NEG	48657986.4315134	17693936.2317262	64069551.7001874	26126368.5377319	59620562.6273083	24720383.3699102	88168042.2889417	22743213.4907897	58286432.3381584	18294681.0458289	45998791.9652902	18785682.4006649	40859513.5309911	41847794.9789375	41813836.72125
3-Hydroxy-3',4',5'-trimethoxyflavone	2.66	2			327.0859	175.2	NEG	22680885.927349	12401044.0821762	28123163.7591898	10506063.52215	21046917.7911282	4877832.94256249	8522674.33844447	11913934.4562073	19323064.336625	18379242.6663036	19195278.6995208	17406802.9938812	12873385.3020563	11980912.5467999	13857424.74875
N-(2-Phenylethyl)indomethacinamide	2.66	2			459.1477	148.2	NEG	122613704.03275	74818356.1334506	150280482.317188	70199798.2099338	141489515.868181	66415251.7725073	155237123.248702	47314556.3384491	145132998.556658	45077397.3071407	128041033.955625	50509421.2744663	101017382.332737	104017761.655612	99571219.4777345
Flavonol base + 4O, O-Hex-dHex, O-Hex	2.66	2			771.1934	147.7	NEG	13773862.6640724	11942680.9488482	6857984.41307566	18016632.0883453	8671281.56	11280082.5414062	2736295.74541492	17811320.0186699	10706735.3108095	7162716.27596153	13872260.7599487	9140206.1952207	11431096.5925406	16296946.779125	11977456.5768036
Osajin	2.66	2			403.1572	53.9	NEG	3823410.53522961	1633752.84765486	4755970.37293372	3687247.63858929	4174737.79994136	2862074.43462857	10322774.4884766	1695594.1445151	9348743.81716213	1390453.11206406	6586762.07547774	1491376.74840019	4458137.26506033	4215376.83797957	4693361.77378993
N-(1-Naphthyl)-N'-phenylthiourea	2.66	2			277.0806	51.3	NEG	8053033.27685893	4026090.91944536	6623442.29481812	4767946.32645864	8885469.69749598	5901004.20748895	3434540.81705843	5552531.82645	4390421.68985893	5214989.95092688	5190827.41396205	3379457.47274687	3638588.70738993	6275397.65026649	2010034.26918237
1-O-(3-Hydroxy-4,5-dimethoxybenzoyl)hexopyranose	2.66	2			359.0966	40.9	NEG	24560395.5556717	33363389.0152922	26324380.6750898	34884780.5074196	28494343.4138598	34178853.0123047	59804889.6632	23953778.530361	52374189.9373975	17542620.5500805	30949250.7020996	19931172.069948	29578550.705724	33119412.3770449	30664262.8324656
N-Cyclohexylbenzenecarbothioamide	2.66	2			218.1021	37.2	NEG	192936380.156297	230242450.4814	166831084.081328	248147376.911276	208130515.609307	240235477.862884	248895261.952475	298155990.135268	292562722.051407	268770631.18899	292408010.75955	311828969.989384	239827732.153958	266505287.015099	251096857.968616
Diethyl 2-[(2-hydroxyanilino)methylene]malonate	2.66	2			278.1048	35.5	NEG	7271905.29985192	2707074.9458684	8157494.55769967	5491165.53378938	8453772.50222865	3032303.40281988	9705755.56563013	4079467.38705	19416407.0600681	2723234.22891662	26091227.8008092	3690714.08434353	7868324.49427969	8985610.56064375	8011335.1444711
Benzamide, 4-[4-(1,3-benzodioxol-5-yl)-5-(2-pyridinyl)-1H-imidazol-2-yl]-	2.66	2			383.1169	26.6	NEG	3753638.17476426	12486579.3639627	3161093.72496389	16401676.3946147	3112658.86067292	12308445.5179731	1978828.61509985	5014374.60621094	3658595.197825	5322562.64253542	4163949.00849659	5667710.60702344	5359947.90370767	7031067.23558282	6615061.9962375
cis,cis-Muconic_acid	2.66	2			141.0185	25.2	NEG	6509910.25181183	7318384.33983114	8395059.35413802	8153188.63498805	7562241.39093915	7183622.47473896	8750096.15066826	4102162.32000556	5021715.9820975	1639152.31155741	12943357.614182	6580231.98647344	5856038.5757951	6897442.25025798	7571887.01835502
Docebenone	2.66	2			325.1822	287.7	NEG	1099517492.13093	785367375.70337	1159585848.85997	756951864.888216	1140483118.89494	470513377.771679	758035606.2852	542219994.382733	949927820.589902	387666194.897786	1731712202.93917	399539672.755428	766232341.517997	1288026438.78969	975368714.099995
trans-4-Hydroxycyclohexanecarboxylic acid	2.66	2			143.0706	41.9	NEG	5713950.95951111	3402977.01821875	7058171.47024687	3345034.33394286	6711020.2709675	4316584.11513889	3370194.01018393	1927448.76651963	8823903.04975097	2497384.17555	11729144.2891354	1930235.85618454	4639830.49375278	6703501.13595938	5682594.10213688
Ethanone, 1-(3,4-dihydroxyphenyl)-2-(2-ethyl-1H-imidazol-1-yl)-	2.65	2			245.0919	356.2	NEG	1047644.66639276	269155.85605908	890605.349235617	316569.574354794	437504.5078125	532515.458516598	126100.64820452	438131.642988205	251236.932758788	257266.105827256	317934.392798185	317946.074031618	265021.857695313	541195.369949953	369727.925586649
Isorhoifolin	2.65	2			577.1527	354.1	NEG	1051536.29529119	493619.909870726	1012979.29678358	553676.278533549	921173.733696287	443590.115240376	591269.290818505	792869.793734579	850955.301852912	385808.400655977	954004.147746697	531622.419533543	534287.492950819	680325.732591152	722024.616307413
Platanic acid	2.65	2			457.3297	344.4	NEG	73360.6135757446	0.0	0.0	0.0	0.0	7537810.18119999	96845.9479064941	587791.932258526	0.0	0.0	341019.455273439	0.0	715380.475470317	508936.816666665	640760.699737846
2-Bromo-5-hydroxybenzaldehyde	2.65	2			198.94	320.3	NEG	3830295.29849688	3348793.47064746	7781238.00017623	2996214.20452149	3892461.56916543	6248919.25734757	8741265.10938282	4251807.55953946	8370968.23508019	6417516.20493579	7171956.32005896	5568166.81748182	7986684.04070121	7671920.91551616	6292016.60817521
3-((Ethoxy(hydroxy)phosphoryl)oxy)-2-hydroxypropyl (9Z,12Z)-octadeca-9,12-dienoate	2.65	2			461.2648	291.9	NEG	14397301.1515065	12092189.584125	2455090.61058202	4364861.90632386	2628600.09735796	5195576.34406638	39680635.4388542	16791477.2250651	4956060.09110456	3181045.80989258	6908061.31159371	4614945.41741406	8501841.73474288	10631876.4094904	11162349.3339583
2,6-Di-tert-butylphenol	2.65	2			205.1586	281.0	NEG	92143507.8671473	103308580.268907	104064400.42629	119111215.601219	84509520.3302633	105054461.794718	129085949.148045	100374043.95007	85630796.5155517	102367020.677802	110694509.872845	123437440.223266	95461471.9668576	100336085.730545	104692020.4005
13-Oxo-8(14)-podocarpen-18-oic acid	2.65	2			275.1669	280.4	NEG	815402.399157553	745288.065492186	713996.72997917	788867.754359377	905127.213921874	707648.481950889	1054770.85053571	597516.125775002	690612.533162948	241514.644532601	1245805.61938392	542926.828405261	880459.713513028	1177640.22085938	1178642.2001875
26-Desglucoavenacoside A	2.65	2			899.4604	274.4	NEG	4122372.69403636	7019469.32636395	2308535.67279459	7992587.42960407	1988285.39943816	6761279.43319404	2570694.66446389	4263887.78265742	3382974.68502363	6384813.35904574	4277868.07724694	4732438.24928948	4542406.69060548	4981402.53563127	4592482.07275469
Aspterric acid	2.65	2			265.1461	273.8	NEG	150744422.734242	47030715.11799	126162884.5335	39135818.9276118	125213855.191398	43785273.8823435	58015429.9586715	71731611.2257823	68299372.0593582	87127098.9129689	101678776.653797	58064968.2217029	80240805.4844377	95657940.2295097	89685049.9133081
(3.beta.,5.Xi.,9.Xi.,18.Xi.)-28-Hydroxy-28-oxoolean-12-en-3-yl 6-deoxy-.alpha.-L-mannopyranosyl-(1->3)-[.beta.-D-xylopyranosyl-(1->2)]-.beta.-D-glucopyranosiduronic acid	2.65	2			909.4798	247.7	NEG	30805086.432376	4929854.77800503	48490773.5741162	9033658.74190886	43424405.72575	8517545.92631787	12309051.3251224	14897388.0746143	21086784.3317676	27708257.5976893	22802041.7545752	19827273.2913403	23560364.4147305	27619694.0618016	25230649.5971973
4-(7-Hydroxy-6-methoxy-2,3-dimethyl-1,2,3,4-tetrahydronaphthalen-1-yl)benzene-1,2-diol	2.65	2			313.1463	229.1	NEG	2483949.73701563	7909933.1274902	3954899.34273662	7754517.44235092	3619351.47736659	6212767.02309418	8821218.23867289	7580093.53015661	6541276.3450222	4869927.60702085	3477546.80817858	8357637.73728455	5718897.57329644	5994575.00985935	5189040.90151946
2-(2H-Benzotriazol-2-yl)-4,6-bis(1-methyl-1-phenylethyl)phenol	2.65	2			446.2215	225.2	NEG	185220521.35319	32817708.6654619	323769087.142177	44100553.5228935	269417614.338555	39420783.7397604	45357582.6191406	85032896.0295288	97624696.3768124	92640318.9885	96649479.4529584	83955871.4076842	104799725.48101	130677122.117936	113055603.122312
2,3,5,6-Tetramethylterephthalic acid	2.65	2			221.0806	223.1	NEG	3410586.15863323	3593085.15070248	2940621.57426763	3417505.77655209	3394086.86790001	3429339.91501236	2764553.24181247	4205706.04985962	3263481.06012499	3367261.90911459	3342252.93902502	4117376.42870483	3311249.28468748	3483764.58085418	3161385.36388751
4-Ethoxy-4-oxobut-2-enoic acid	2.65	2			143.0341	211.8	NEG	8936790.07886875	5385393.53661022	11048850.7239777	5951912.36929167	11258054.0308793	5680740.0005599	5501202.16151176	6544460.76162685	8557371.56311807	6083451.84236715	6302000.04695403	6805919.59324479	7106526.88205502	7528811.94143491	14237991.4143571
Isorhodoptilometrin	2.65	2			313.07	209.2	NEG	70942218.9025	53250355.7751785	32930951.5123333	62625699.130902	72796049.0744705	40107903.7636875	204664846.70625	65757725.5523618	45695099.6325507	108418832.170414	24075036.9138875	118705680.212275	63131854.6094062	64298343.6007322	63230188.8764584
2-Hexyl-4-pentynoic acid	2.65	2			181.1223	206.3	NEG	15026735.297875	12807494.7406494	19741487.2681469	10191727.6431953	20621131.4583	6960910.29638673	8757165.58080859	11453562.4057812	10480653.0895625	6414559.29008124	11035739.5527422	14655705.3693333	12544739.134	11954619.48	12330888.9476563
2,4-Dinitrophenol	2.65	2			183.0036	192.0	NEG	3257888.47974999	2543591.72899553	2732298.05833484	2426406.90965626	2864403.26129688	1928623.50360937	1333527.6915625	1908355.55335939	2190052.62698958	1942608.91844866	2101007.26285937	1564235.70773438	2391766.12120313	2562434.31085715	2888512.60250446
8:1+2O fatty acyl hexoside	2.65	2			321.1531	168.2	NEG	16734826.6530767	26333093.7492625	12340303.6180312	23996417.3815178	12947789.4939	21172776.0465	9447740.72790626	19291202.6749438	13558315.0479308	21944644.1628751	15431394.6721518	19714278.2129107	17009414.6160134	16838008.855125	17340205.3530721
Butoxyacetic acid	2.65	2			131.0706	154.7	NEG	0.0	9613735.7285893	0.0	21831665.7798523	0.0	47358875.2921031	0.0	10238482.4452206	0.0	7855409.74689789	0.0	11430862.274149	1090541.13289738	554338.192443848	0.0
6-Chloro-2-picolinic acid	2.65	2			155.9849	144.3	NEG	4338562.77603849	2235274.51344485	2422354.95588741	2777894.7835625	2819996.82679875	2682853.97673684	1115368.82701966	1093344.05791016	1283577.51953683	1044916.43402682	1425941.07844714	1199434.4826769	2149569.76252404	1954676.14542509	2686381.05358225
Rhaponticin	2.65	2			419.1322	144.3	NEG	10157401.8897656	12407678.3057	5615602.54553572	9316982.28995192	6105188.02232144	9890752.75093269	26859144.2151485	15873621.019875	35801868.9481333	15832001.0836797	35676806.6491071	21533717.2695667	17989409.9225893	17618182.9552356	17760843.3984375
(2E)-2-(Propan-2-yl)but-2-enedioic acid	2.65	2			157.0497	78.3	NEG	13560663.1790666	33714589.6735483	14710112.5913113	45596763.825801	16599329.200461	21746024.7417478	9164476.73289503	33709581.6648034	13133880.474843	44764828.8695676	17461165.9701541	16777549.9483451	16064283.7015496	31129337.7125061	30800028.211102
3-Hydroxyglutaric acid	2.65	2			147.0289	76.6	NEG	19599801.1343633	26111075.6395527	17949429.7672488	23582484.5483004	18374777.7292797	23317409.0966449	14454095.7348008	21974624.6020003	20583216.4145666	24940827.4418106	21800326.2366242	21698413.9159679	16607214.2021711	21585706.185096	21793105.4819719
2,6-Dihydroxybenzaldehyde	2.65	2			137.0236	46.6	NEG	111723526.889895	54393978.0824781	112622711.899344	61420403.8394691	163968712.552172	86808310.2595523	53526339.3885869	28929229.6559848	61883624.9577515	17838588.3788475	46655671.4391517	25715514.6314695	67213757.9212172	70388374.5500984	68054416.0888281
4H-Pyrrolo[3,2-c]pyridin-4-one, 1,5,6,7-tetrahydro-2-[2-(3-quinolinyl)-4-pyridinyl]-	2.65	2			339.127	27.8	NEG	9593086.7965275	9462032.3304	8384513.50286625	11934612.5753318	9046159.51992417	8863047.27309375	6049330.60487634	7474999.37163637	12311211.7686517	9049017.96042321	14599239.7715406	9613134.31768182	7385646.34659375	8583881.29247557	8805635.38464107
2H-1-Benzopyran-2-one, 7-mercapto-4-methyl-	2.65	2			191.0184	27.0	NEG	1405937009.59712	1451234060.72303	1689398049.98166	1364087684.34944	1957341151.51392	1133475492.97166	4206395842.6176	1850482640.36357	2849847694.09696	1913195966.16086	2345810272.87433	2118131587.61686	1866610151.00857	2031647182.25586	1936533030.841
Dimethylmalonic_acid	2.65	2			131.0341	25.0	NEG	50098886.5035004	49564322.1155767	43523533.0810277	48267679.9516406	43492901.0049738	36068484.0818915	30131613.1872375	22893395.5132813	44907418.0721457	55051707.708101	22052444.1840087	17420793.7653779	37281958.8658073	25294088.581075	40868029.6302388
5-(4-Aminophenyl)-4-phenyl-2,4-dihydro-3H-1,2,4-triazole-3-thione	2.65	2			267.0701	22.5	NEG	75233316.1991727	46046107.464456	64914906.2313375	53903007.1269375	59221504.241854	51183541.8239031	22153797.8933727	26930622.60275	22495038.1559578	29790997.0634413	20802008.0336125	30865088.9162079	40310245.0070455	39111723.2229795	38974536.0714
5-Chloro-2-benzimidazolone	2.64	2			167.0009	337.2	NEG	1570708.84748585	881955.085306491	1435442.32013907	1276536.24236584	887542.213814844	1430517.90557206	2251392.96800312	2177058.00834531	1806539.62289853	951803.280616314	1221630.15322168	2028683.48405455	1560029.58814682	1537395.90197917	1697685.87612066
Digitoxin	2.64	2			823.4474	298.8	NEG	9100772.93703124	6833954.82524038	11856472.317845	5992050.97099039	12486450.2488412	4333232.34837501	3438335.27782813	7445758.18661161	4702905.55384618	2999994.39302733	3978320.82515624	6994665.42608333	6088688.09066612	7767731.99032454	7761070.32770433
1,7-Bis(3,4-dihydroxyphenyl)heptan-3-yl acetate	2.64	2			373.1667	273.7	NEG	3741514.02985105	20337745.8866157	1773429.09007662	25611900.4565393	2378462.61904883	25608903.5630278	8557248.37120317	26606188.5631952	31963446.9541327	35691586.0658624	23347865.1011453	24979904.1895499	17844443.0590037	21779633.5178667	20032369.493836
cis-5-Dodecenoic acid	2.64	2			197.1534	268.4	NEG	25255447.4871562	23856944.7280909	13498351.5933921	29993383.1231224	20748737.6665	31636037.4148437	28208711.0801562	26292764.0252814	20707568.5859115	25562106.0459999	23030074.3431341	18284690.8284922	25100395.0086251	27921354.8875655	26296474.2218181
a-Santal-10-en-12-oic acid	2.64	2			233.1531	263.0	NEG	12671522.7650788	13791634.8387751	11355374.721582	15421973.3798204	12327408.5635833	13781688.6988176	14149773.8024985	12774115.8902727	9991349.27239623	12391046.1341705	12813603.4811823	15240975.5424063	12727874.4231363	14084223.7663352	13112107.327861
Methyl 1-hydroxy-9,10-dioxo-9,10-dihydro-2-anthracenecarboxylate	2.64	2			281.044	241.7	NEG	3011169.38338021	16392444.836425	2077188.63237304	11378842.6402624	1630202.83190918	14570531.9824219	55227294.6723771	9917293.55639064	17944617.796151	11529550.2494258	10946638.9415284	17029716.4290109	10918036.8697045	11534153.7367472	11456225.6884974
1,3,11,16,20,26-Hexahydroxy-22-oxo-23,25-cyclocholest-5-en-27-yl hexopyranoside	2.64	2			655.3293	233.1	NEG	26206766.1169917	88867558.2011875	16008735.3807062	76541248.8944029	19696102.4509245	27201011.7868751	12547242.1920547	23735907.6904688	20060647.9290109	23200149.6299338	19724906.6681074	34733200.1622083	24211413.8109375	23303357.1749	24117507.1239375
Propofol	2.64	2			177.1273	233.0	NEG	637609.908203123	577470.774399996	623010.376326442	423227.733033248	837503.016000003	306190.972494491	362787.248582023	1789942.88348438	188864.276688218	1693417.70165368	617852.458513141	5031875.59231985	845206.344168749	815595.117674999	817679.340328128
.beta.-D-Xylopyranosyl-(1->4)-6-deoxy-.alpha.-L-mannopyranosyl-(1->2)-6-deoxy-1-O-(3-(.beta.-D-glucopyranosyloxy)-2,23,27-trihydroxy-23,28-dioxoolean-12-en-28-yl)-.beta.-D-galactopyranose	2.64	2			1103.5224	220.7	NEG	6574056.64011719	387931.675195312	9344417.47991641	470322.356945666	8347932.09158203	601969.29629688	3523862.91729074	821081.213412108	5331529.18753033	349165.885313245	4975463.90085009	693347.621203125	3513947.47876222	3713936.2429204	3798510.07087221
5,6,7-Trihydroxy-4'-methoxyflavone	2.64	2			299.0542	220.5	NEG	88437348.5235477	101761221.617368	33513428.3560052	117900752.990208	18617585.2318334	65572125.622175	218445843.007996	99381056.7210454	57123275.2746146	83622790.483365	49887691.4919999	182509787.095752	115255892.405906	119401184.491565	72736480.130351
(3.beta.,5.Xi.,9.Xi.,22.beta.)-22,29-Dihydroxy-25-oxoolean-18-en-3-yl 6-deoxy-.alpha.-L-mannopyranosyl-(1->2)-.beta.-D-xylopyranosyl-(1->2)-.beta.-D-glucopyranosiduronic acid	2.64	2			925.4743	220.1	NEG	6038630.42992787	1935417.40112074	10450371.3200178	2397448.13656667	8354944.53749998	2712321.82391853	6804322.39509521	3712485.57578125	10751094.189901	3297780.21696094	8922849.52573126	4131895.98879843	6303399.37206396	5804109.95178013	5965899.62467076
5-Hexyl-2,4-dihydroxybenzaldehyde	2.64	2			221.1171	215.9	NEG	4409354.39699999	1545081.37413943	6704475.57857142	2278736.76459122	6393124.60793748	1927287.80919504	1666216.70104945	3497508.16059375	2743173.14802856	2057218.63874999	3587730.28568859	2178520.68172499	2791725.9161	2808589.51574999	2788065.70144998
Celastrol	2.64	2			449.2724	214.1	NEG	1428907.12	4914848.39275	1452718.12030859	3898082.64190624	1581934.95803572	4369663.47227187	1905548.11838281	7775879.51822443	2135881.27281354	7254332.29355274	2154569.36240972	6032501.07634495	3695773.40321406	3936685.27083333	3724474.42004262
3-(2,6-Dihydroxyphenyl)-4-hydroxy-6-methyl-3H-2-benzofuran-1-one	2.64	2			271.0597	210.5	NEG	19301176.367	29420080.801075	3970056.07935	49699052.7904502	10799112.4304375	31419094.7254167	35916630.2735626	43949567.3025832	16153919.7819594	42100172.7633333	11389667.4295625	100466727.091611	31129225.8754167	31978553.2769167	31480283.8057777
DIHYDROJASMONIC_ACID	2.64	2			211.1326	207.1	NEG	19082864.3872947	4914915.58399999	16171120.0995	5288166.17191406	84109978.6425938	20518909.5219276	12439909.3567	23376968.375	48729560.7086089	18550753.1129766	13565472.1870625	50235384.4362	17717571.8445834	19197791.303125	53215933.0358145
(2E)-3,7-Dimethylocta-2,6-dien-1-yl 6-O-.alpha.-L-arabinofuranosyl-.beta.-D-glucopyranoside	2.64	2			447.2219	205.3	NEG	40746681.8281481	25871328.7911817	38362957.2220938	24481803.3007004	42033895.5699971	21919779.7127718	16427851.8384166	33491225.9260029	18956695.3325294	31883959.7361449	23457775.0712546	33109432.6932635	30027916.385836	29261171.0355586	29127109.0020097
cis-Pinonic acid	2.64	2			183.1018	205.0	NEG	5372013.95592396	5802212.58099834	6866905.4821547	5532908.7385875	7136270.41787164	6303934.06991454	8259625.20239904	17430562.937375	14058471.957775	7773922.25535714	13816898.9614969	14371138.5304729	9612734.39405938	9961932.9894	9966155.60660207
8-Oxononanoic acid	2.64	2			171.1015	201.1	NEG	218236551.607403	77510429.1117142	404886809.769161	119069360.514063	246558560.004857	254125946.122	151852203.564107	252014722.539589	146990296.793643	193899680.920536	198515355.592391	164739882.917286	285994812.910113	290247830.820161	176468733.113946
3-Methyl-2-pentenedioic acid	2.64	2			143.0341	176.1	NEG	14050404.3659892	8662094.80673027	13733291.3714654	26860797.0782667	13279146.3913235	14856129.2345765	14058351.2179323	22599214.1096094	11719851.4979634	7470294.37940625	10171145.9210306	12573198.164478	12507980.1831209	13250854.5037842	7702460.78440073
4-O-D-Glucopyranosyl-p-coumaric acid	2.64	2			325.0907	176.1	NEG	12198577.3592484	361831943.4675	10343646.656825	171684134.785613	10250704.2177928	121372918.481637	24405426.7245508	468714401.999976	27400630.6458985	759021931.914068	16609803.0995956	539124289.676687	213766497.075391	222615365.645696	214255654.978312
(5Z)-3-(.beta.-D-Glucopyranosyloxy)oct-5-enoic acid	2.64	2			319.1385	156.3	NEG	11677689.7834717	10301211.88925	9402234.32702942	18730061.6841468	8363367.1755893	9230843.77980768	6998244.58033398	8965950.34369642	10023993.3956029	9720458.92299107	11668237.3680879	14272637.6024012	9435162.29431252	15825109.8322779	9221671.90615808
Melilotoside	2.64	2			325.0907	140.9	NEG	71277441.324147	102196499.276446	54974838.5705062	182111970.911326	49846729.9802104	160924143.359802	63992825.9486587	109625606.81475	72773139.382863	141302563.2375	69574668.026823	126986556.5564	90714421.6569204	93000757.6214437	87093393.7781499
2-(Hydroxymethyl)-6-methylpyridin-3-ol	2.64	2			138.0552	135.1	NEG	7294569.98001654	2383179.85339286	5337008.95471354	4706413.89884824	5170073.14340039	3307374.81852879	4540887.4708336	3577452.06972794	6222123.59112155	2635006.10263392	6479855.81759063	4948486.09089714	4134638.88639844	4398669.21439144	6174523.83137972
(2E,4E)-5-(3-(Hexopyranosyloxy)-8-hydroxy-1,5-dimethyl-6-oxabicyclo[3.2.1]octan-8-yl)-3-methylpenta-2,4-dienoic acid	2.64	2			443.1904	133.0	NEG	7334133.28742187	6325748.61204229	5552872.78483642	7243442.51533326	6699163.05051897	6763425.17655257	3810313.94090988	8170476.47110229	7829259.72534592	9535349.56298078	8461087.06855765	11130874.4782869	7479909.22567428	8387499.45668186	8017093.6269644
1H-Pyrrole-3-carboxylic acid	2.64	2			110.0241	42.6	NEG	4638711.05575742	4280858.99201416	5185476.00090833	5629125.28295441	5081964.8772832	4299979.70237695	2910892.98439333	3695170.42711511	5583542.34749548	3844799.07053125	3809812.88636195	7389847.61405793	4097566.375915	3897482.93842143	4212065.5986206
CROTONIC ACID	2.64	2			85.029	40.9	NEG	13777905.8880146	40544490.2695791	36139623.8081781	37401250.2590033	38780798.4402706	52663499.0096625	76885586.1356809	42030088.3693086	50303429.0385	161507035.96745	53392330.1353429	41690388.7224219	36846674.8086625	46463202.911125	40364161.5389688
Gly-Pro-Arg-Pro-amide	2.63	2			423.2479	297.8	NEG	67276110.4537499	94176377.8500717	96581408.2449126	144174308.384404	144696086.853877	183432578.817114	185546800.704375	180060797.4333	183867486.937287	109238705.109975	159721152.046134	139131856.893303	115771417.765026	150998377.99585	146576733.806317
2-(6-Ethenyl-9-hydroxy-2,6,9a-trimethyl-4-oxo-3,5,5a,7,8,9-hexahydro-2H-pyrano[2,3-b]chromen-7-yl)-2-methylpropanoic acid	2.63	2			377.1977	290.5	NEG	501577.551060937	744237.490249996	249498.522163391	808977.281221349	221663.992195314	795478.521003907	585241.334852871	1717157.88611718	2076466.52447364	1454562.39001339	891167.340877605	1331636.4815729	816874.544042973	1146758.27477679	1028441.14119977
6-Oxocativic acid	2.63	2			319.2256	279.4	NEG	1131390.28413125	335578.88237599	1621122.88759227	415535.971564293	1955286.08437499	1160499.12353319	960138.247515981	1607013.29147917	786938.854104496	1256581.10946182	733374.91280692	1060487.87899219	1189820.91328125	1075943.26992513	1161242.38883789
(1S,4aS,5R,6R)-6-Hydroxy-5-[(Z)-5-hydroxy-3-methylpent-3-enyl]-1,4a,6-trimethyl-3,4,5,7,8,8a-hexahydro-2H-naphthalene-1-carboxylic acid	2.63	2			337.2367	263.5	NEG	7682862.21119034	2901370.64800488	7946977.71014915	2076021.06765625	8855570.80543526	3707496.67297995	7574709.74229909	10526977.2232255	10372810.7567663	7459383.61728244	12182102.6317543	8268157.62377153	9209580.15732991	8115058.30194994	7884264.55251019
5-HpETE	2.63	2			335.2203	263.0	NEG	3728871.54927945	1343009.87928451	3689100.02765039	1534114.86607289	4686009.67737501	1295194.56280768	2999540.4697595	3618276.90452205	2319645.78021066	2158145.31314909	3158910.9752716	2161012.34941541	2617504.27232142	3002369.8084104	2572945.84069532
9,10-DiHOME	2.63	2			313.2364	259.1	NEG	18033672.5970589	23293509.7846945	16997165.0154583	20520951.9941048	24563966.5114118	26294639.9662501	61008222.1056398	25600535.5077408	47080154.7349706	16622134.5807537	24275654.1660234	18585305.2205183	24243895.5003047	26495770.0606471	25922140.600717
13,14-Dihydro-15-keto-PGE2	2.63	2			351.2152	248.2	NEG	9146916.31744028	1871977.81860254	9483472.22177838	1703698.56059375	9545464.264675	1867405.50163476	1311627.39807757	4440143.45671875	1695624.47630534	3211283.56900342	2358684.15262054	2856123.25042916	3880660.9875	3944516.76523162	4322185.6790332
Dodeca-2(E),4(E)-dienoic acid	2.63	2			195.1378	245.6	NEG	13251888.2408594	17933134.6616428	9270710.48422527	20621779.4856334	10155548.3632031	20357950.9419688	15379163.9714532	17100651.93655	11291746.8469602	16086312.3199129	10998183.1453275	12546351.6529339	13289855.0115364	14254361.4776214	15867640.9143438
2-Dec-9-enylpentanedioic acid	2.63	2			269.1745	242.6	NEG	897878.890235901	997552.43727088	326765.269808292	907528.482554913	1120458.474275	1375697.03503189	0.0	4549291.48874999	365857.00477066	3965891.22600001	670041.523435235	1901416.60070724	1663434.5601375	1354910.89881058	1907136.1866375
HEPTANOIC ACID	2.63	2			129.0912	232.7	NEG	2721947.8978	3304882.54245	1463011.8576169	2962611.74160001	2861250.27742502	3380570.023	2987295.56006251	3081272.45485	3280944.84315	2891688.51134998	2557414.47941666	3618582.66994792	3589433.05787501	2779159.84335899	2951107.33005002
Soyasapogenol B + dHex + Hex + HexA + malonyl	2.63	2			1027.5083	228.1	NEG	35415290.6561899	6071595.58593385	54731196.0344883	9856472.09469361	47012037.1985468	9705858.60957997	19238849.5939271	13664657.5077629	26068949.2593106	10050996.753718	22605932.319659	10097332.8689062	21632727.9721853	22209337.9742295	22193176.0947574
2,3-Dinor-11b-PGF2a	2.63	2			325.1998	225.2	NEG	269990436.482559	80260831.5968015	242904065.11875	91079679.7940368	265848217.020118	143578752.191181	159299953.092556	228755408.420824	142715971.248	216903954.492794	128534244.690625	161602586.113647	176519646.213094	185231911.189897	182531048.387736
Amorfrutin 2	2.63	2			305.1743	215.5	NEG	25132910.3150125	10058526.5638125	26445758.023275	9419863.82526039	27559777.3059375	11809422.0755737	9464058.80116666	23715986.1747187	9290218.6801559	16702613.7793393	11526426.1197313	18280849.7615625	17201088.0836047	18186816.054725	17422096.679046
2-(3-Methylbenzyl)butanedioic acid	2.63	2			221.0806	205.0	NEG	6302733.29920001	11840744.9344861	8361371.1770357	7968850.60949999	8405604.72898215	8823478.4425	19017808.3697063	9923943.11074997	20610741.573625	8306334.84515306	19616279.6727188	10337975.5213334	11376173.1730625	11726252.630375	12284025.2188403
(2S,3aS,7aS)-Octahydro-1H-indole-2-carboxylic acid	2.63	2			168.1018	196.5	NEG	602089.002691984	838763.421732098	511913.084956259	1915186.89364955	510412.193116212	998933.446703908	1099387.81550521	955863.038699997	404208.63553822	1132326.87735859	274638.486951023	898146.246788919	907772.090265627	971807.771693349	1688506.27498935
Piceatannol	2.63	2			243.0646	184.0	NEG	2408686.97014236	1652513.23884315	3533804.19701385	3283236.73434896	2830099.907	44138081.1873124	957477.316452026	5559695.86717191	1017676.88248901	3475410.74399999	1711297.75562739	14776892.26	4240840.31259376	3950222.12893749	4282053.88274999
Nifedipine	2.63	2			345.1071	180.6	NEG	7353563.7354922	7431041.5971094	6865146.54129464	9419925.31987497	6720754.76800002	6985768.71019372	3822444.78609374	2022082.73263041	4982761.48403572	4386822.3016875	5425376.67221428	3265993.189	6942501.41392709	5237164.90420003	6317650.72850389
Flavanone 7-O-.beta.-D-glucoside	2.63	2			401.1242	174.7	NEG	42992722.2443571	21002989.8992884	51204409.6046874	23167796.8277589	49459918.8841875	31317337.7811779	35528110.6105834	21628269.7501005	32411624.3996072	15701652.5919084	26505787.7280625	20172634.3990192	31753794.5401538	32615824.0077009	31845650.1537143
Pentyl .beta.-D-glucopyranoside	2.63	2			249.1329	173.0	NEG	7215870.65072343	2041185.95759375	7905878.73143775	2766976.53646875	7400093.61296317	2369087.50781563	3693753.3424721	2562407.68239844	3616439.40855312	2060797.4365125	5638567.41328126	3007704.6039043	6416548.32665901	2741715.53863222	5798595.89169362
7-Keto-8-aminopelargonic acid	2.63	2			186.1122	170.3	NEG	35294858.27735	625343676.618336	658349539.428875	49974678.4765594	4822008.56943541	18256462.8913672	9498687.65222552	43882517.4812344	108028914.166668	56484773.1259594	111524282.945625	770192037.864844	217371988.442813	217558450.361854	208094001.800148
3-Nitrophenol	2.63	2			138.0187	163.9	NEG	7508662.12489773	10160410.1436718	6396188.8770142	9868256.70334377	7328673.71659374	8074903.51734375	7641533.47032671	6453636.87548308	7452607.8393466	6064763.45002473	8800427.51831247	6149107.88053124	7205620.80647728	7834065.94414843	7452174.15157387
Benzoylmalic acid	2.63	2			237.0389	158.7	NEG	490593220.834619	325419789.280276	769892487.052501	237199710.683275	554913163.02485	245356560.571249	262784107.089653	275179021.403855	237113677.431524	262178573.919635	274126977.058864	287871309.655368	358311545.086316	358477839.450354	360366695.769069
5-(4-Hydroxybenzylidene)-1,3-dimethyl-2,4,6(1H,3H,5H)-pyrimidinetrione	2.63	2			259.0706	136.9	NEG	9605684.71016667	801577.03595156	8520901.92526196	2710579.55960547	9065721.25437225	2225620.75145785	1812261.01759697	901922.427689062	3306422.23942969	448154.912421874	4128934.439625	746628.682410938	3084198.54627679	2778826.58658007	2521150.48388802
2-Oxovaleric_acid_	2.63	2			115.0392	52.6	NEG	28214282.632033	17781762.6933719	32772375.2048423	23864533.3251	18830511.4467321	15509684.9576974	17016345.0924292	19753960.5952986	28651103.1108725	27310799.1280165	39255683.1078094	24244249.2139712	35210514.6662464	29651873.2407141	17516860.449025
Acephate	2.63	2			182.0041	50.0	NEG	2965048.42502067	2387416.42874531	4062241.53845267	3348987.85253033	3247453.29735402	2337052.45599492	4148727.11524462	1003702.15543	6336666.39352734	1783768.45472891	5869198.30943582	959393.229271094	3028479.53449097	3130003.8182127	3447706.99921125
4-Hydroxy-3-methoxyphenyl .beta.-D-glucopyranoside	2.63	2			301.0916	38.6	NEG	1946627.4573132	3809162.02565999	1942171.63812937	4859439.54816474	2679808.66455937	4313497.43448702	8473010.76285256	4320727.53134464	7102899.33068413	2470094.70608542	5849813.63952604	2471830.83711	3640199.46531429	3969362.33483531	4061401.06217545
(2R)-2,4-Dihydroxy-3,3-dimethylbutanoic acid	2.63	2			147.0653	28.9	NEG	40000707.342	54265766.5401111	36900553.074	59361487.5116204	37217020.2047312	52735183.1451784	20195530.7300411	51970514.941458	34020285.297075	51130855.9055487	40395281.1105445	51561915.9423698	40722536.1774187	45425389.0379056	44802990.6717125
2-Naphthalenethiol	2.63	2			159.0286	27.7	NEG	11999122.4270794	33117053.5207887	16813101.10716	23983834.9829395	11334351.75362	33394731.889631	24439432.7984704	12044906.7215668	23147085.8897402	34097751.3325682	20288359.4015083	10568128.1696583	15713972.5165039	19589010.4891663	18026839.2872466
DL-2-Methylglutamic acid	2.63	2			160.0603	26.4	NEG	17846987.332075	11624854.1404954	16831457.036325	14633941.5053016	17086423.876425	12600030.9308482	12113580.1522048	9144137.39518973	14563945.0817821	10585313.1972849	14309426.1302672	9983425.90803125	13845379.1538167	14167342.307488	14213080.1629188
METHYL GALACTOSIDE	2.63	2			193.0705	23.8	NEG	575302661.911444	456296278.000093	614876694.319235	453318493.10145	678445783.502271	564274083.652333	563255350.931385	634019191.986124	616381017.730275	547971982.882985	520999144.41344	570043723.495769	509711491.217803	572755674.939806	600476057.845956
L-3-Aminoisobutyric acid	2.63	2			102.0554	23.4	NEG	17708095.7116281	24035524.3024121	6453904.97074669	20884065.1834923	6543346.6547631	6553142.30933582	5962791.01133264	10971884.7883666	7396306.17759165	11425797.9084015	22490643.3005545	9331910.87929982	6942683.5116488	11729726.5039826	8174105.71002909
Coumarin base + 1O, 1MeO, O-Hex	2.62	2			399.0903	351.0	NEG	1205699.77054811	1916354.88943614	955186.336123825	1453840.80584789	879537.711150003	1388356.24371094	938072.031467075	1400905.73925049	1556354.32780766	1484427.4491875	1445115.56778572	1503289.27281278	1106468.91491852	1366415.71668164	1201767.03168421
1,2-Dipalmitoyl-sn-glycero-3-phospho-(1'-rac-glycerol)	2.62	2			721.4969	308.4	NEG	74867123.7158553	106713762.362823	80924201.441	118778211.300375	95908703.74405	77212237.8734166	3359422.01223037	135456567.966389	90637928.5516248	16426498.3060374	110795360.215875	114406001.699684	87324130.5429558	80557629.2745224	91627121.5524166
(6E)-8-Methyl-6-nonenoic acid	2.62	2			169.1221	256.3	NEG	2318736.10262299	1823468.55443359	2036291.29558805	2045349.405	3058978.88750625	2264861.21794565	1269560.28125695	3152605.99793262	2118256.50363725	2466761.62950311	2152748.61523124	2417709.25651332	1117059.81239732	2354835.29219862	2496647.46595469
(3.beta.,5.Xi.,9.Xi.,22.beta.)-22-Hydroxyolean-12-en-3-yl 6-deoxyhexopyranosyl-(1->2)hexopyranosyl-(1->2)hexopyranosiduronic acid	2.62	2			925.5096	243.7	NEG	236000646.014625	15515446.7171797	265296445.803164	29726006.4715714	262649670.340242	23937052.0087187	98660188.6743164	32722140.4356563	99844341.5228146	26306458.7903906	108088407.772692	31432762.3953918	123854400.867692	126946039.26225	131467259.720918
Cyperanic acid	2.62	2			265.1428	223.8	NEG	15519193.7747656	1022198.329375	15827449.7731534	3478801.2978837	12169247.3847188	3722289.16953846	2436774.81283229	2609646.92583984	4270365.16793114	6580081.21085417	3158871.93780722	5984259.52384218	7567956.18830529	7728707.89969482	4921580.63600001
2-Anilinopropanoic acid	2.62	2			164.0705	210.5	NEG	1760471.09508594	351396.551757814	4030817.09355814	2116237.13369833	3908260.98925391	2269466.79201625	312071.713430555	2179874.62063282	2105751.5492173	2507531.83875208	375387.465583334	2686333.44463997	2737109.38594411	2498655.91903665	865454.008109374
2,2'-Dihydroxybiphenyl	2.62	2			185.0595	209.1	NEG	3448342.376441	2218762.50037501	4640460.94805002	5302275.94129688	3423727.6343625	5040951.79631251	3098796.87975	4764133.52844391	2493889.77213192	2555330.53897419	2912132.01065063	3114631.25142736	2999232.03261566	2988524.4131588	2276779.01591249
2-tert-Butyl-6-methylphenol	2.62	2			163.1116	206.3	NEG	21893050.4663062	18358738.0580417	28092220.2267876	15499761.3731812	29872883.5626353	9741157.19501954	12705797.19675	16290012.3983125	15337083.11775	8578407.35106247	16311725.0838195	21010313.0141093	17668390.2475	17869659.7065451	17787285.9440001
5-(4-Methoxyphenyl)pentanoic acid	2.62	2			207.1011	206.3	NEG	216547110.712671	183552679.6369	276704586.975901	154348591.3657	283097298.842233	96679617.2788105	129250164.567342	165214720.499475	154274337.920267	86603441.0876751	159252564.768208	205773171.107341	170456214.6326	175057636.38675	172833601.670775
trans-Dehydrocurvularin	2.62	2			289.1062	196.7	NEG	2528532.49977082	8984815.43232161	1614989.57272917	5667257.21302342	594647.069308035	5148652.08303571	9041315.11839731	5571371.95160935	6064133.47421876	3771601.98798957	4679502.84060547	6714078.61867185	4889929.01068944	5173517.99880557	4842606.59430555
Lewis A trisaccharide	2.62	2			528.1912	196.6	NEG	731365.195312499	1235895.67010227	2692990.31419119	1980798.33700001	2048086.67295312	2517308.1058073	1956315.97590341	2005675.26910424	3286017.56461384	1746832.8321419	1883738.34369531	1729291.3249929	2870097.59932079	2781903.61414946	2708145.25363263
2',4',6'-Trihydroxydihydrochalcone	2.62	2			257.0799	194.5	NEG	806947.459331036	2568165.79049561	1198829.82189269	12114023.7925739	833551.005806249	11458341.6866406	695207.729961204	25130455.0781614	863478.725458443	11636825.5950625	1381880.51123484	23630955.4809673	6253094.2515781	11093443.6001539	6907296.91368358
(2R)-Amino(4-hydroxyphenyl)ethanoic acid	2.62	2			166.0497	192.0	NEG	2422587.98789063	3534239.80357366	2273487.34938822	2968713.20574777	2048024.31218269	2667381.75287829	1395580.582875	2635572.7061169	2369083.46918945	2351244.74911779	2291239.77579808	1969211.71490886	2367062.04307645	2946381.37771911	2349120.9121875
3,6,3'-Trihydroxyflavone	2.62	2			269.0435	191.3	NEG	28522331.0421094	4698261.51493531	8808322.12953125	21007360.8516563	15215351.996707	8703985.22472937	8621955.16287367	1377289.34220312	8953756.57164852	3619547.89461086	9657869.58919651	9804243.36993416	10496080.4316875	9246692.91336328	10990487.9332218
(E)-3,10-Dihydroxy-4,9-dimethyldodec-6-enedioic acid	2.62	2			287.1481	189.3	NEG	5829873.98051952	4923296.11199038	6413784.50439206	4754164.98890276	6651230.58835547	5188889.57182291	1481164.0525	4059970.23936298	2823408.05099999	5002195.8966	2248891.14180803	3320466.74546093	4219532.8030547	4333096.35537892	4222174.43261719
4,4-Dimethyl-1,3-cyclohexanedione	2.62	2			139.0754	188.6	NEG	4073060.10542535	458151.160959377	4389484.88249219	1145278.44726276	3456968.72843945	720864.558073793	3006631.21075625	2743960.65522545	2631790.14107143	1961421.69201636	3170041.17112006	2202417.88541667	2554909.83508854	3060419.79924844	2815724.4688877
1,2,4-Benzenetriol	2.62	2			125.0236	187.3	NEG	11370054.0570855	7101521.25017927	12395031.6647441	8269272.61195311	11226226.6108033	8296323.24252301	9445040.82898715	8118947.2263125	12863527.4367188	6934565.68995835	11963012.5692187	8997241.18660521	9427604.273787	10432101.4864271	9959611.69721788
8-Hydroxyoctanoate	2.62	2			159.1015	181.3	NEG	3464575.85016965	2581505.59049999	3589241.42912946	3048287.95068751	3570104.82750001	3144926.36118749	2020375.01924276	5492800.0155	2268182.36489999	4194029.04135415	2238537.55858334	3336493.538575	2954449.43256251	3759621.96495536	3129106.09645833
Benzenepropanoic acid, 5-(3-carboxybenzoyl)-2-[[(5E)-6-(4-methoxyphenyl)-5-hexen-1-yl]oxy]-	2.62	2			501.1945	173.5	NEG	44302531.17335	35008874.28375	48605765.1074633	38829352.3171249	46165979.4120556	34677992.5517789	25749012.4531771	63590105.4043531	31945330.3010402	30981946.3248751	39664236.5299886	63759488.501819	33835950.0186667	35240209.6883031	38565015.2623263
1,8,9-Anthracenetriol	2.62	2			449.1066	164.5	NEG	41640451.9184445	65844532.3738125	29395879.5169374	35263349.88275	34616203.1780554	39456357.2076499	55268370.6230556	30894650.9166876	39798841.2730276	46391354.6956945	25659963.9471094	33584375.9425833	38497773.8568195	41777584.3080002	39561825.804375
3-(4-((1,3-Dihydroxy-1-(4-hydroxy-3-methoxyphenyl)propan-2-yl)oxy)-3-methoxyphenyl)propyl hexopyranoside	2.62	2			539.21	162.2	NEG	3346107.63150001	4522519.95825	1347241.61895786	3522577.76906249	2437089.4085625	4701480.77902257	2740726.09791668	6278427.24960938	4745956.92259377	8318435.51140145	4593811.65064452	6781412.12247917	4320494.55459377	4512431.04287498	3860868.23109822
Neoarctin A	2.62	2			537.1938	159.6	NEG	6020408.50436197	23749459.1176992	6533775.78208173	21914417.3815643	5369198.66822917	17700051.8080368	11510787.7977891	16864035.8160174	21476054.7921603	27689830.5221149	24621475.730375	19037067.9877387	15212371.1495684	14866147.94615	15591951.3949023
4-(Hexopyranosyloxy)-3-methoxybenzoic acid	2.62	2			329.0852	146.0	NEG	2294378.80266666	2393111.61012501	3770835.74196429	4166029.23407143	3443882.41875	6834625.60499996	3653992.18376042	3919909.71395	4980374.335125	1728796.41	3334643.913125	2468440.12078126	3183862.38421428	3413581.45249999	3156455.52209822
Flumioxazin	2.62	2			353.0971	87.1	NEG	6638328.29025344	10628043.1789196	6069771.58597688	8884618.23639438	6689145.23024502	6735657.32170299	6957022.16856355	6867865.98649883	7677104.27262109	8726682.38393867	9142846.60265107	5324727.552339	6767855.47331139	7520268.80866986	7053936.08173946
(S)-5-(4-Hydroxyphenyl)-5-ethylhydantoin	2.62	2			219.0758	73.2	NEG	4660801.6436877	2238969.72149237	6168917.0342269	2094081.82167658	8154047.22881996	339141.077892304	8493345.61654801	5358225.0004724	8760936.08671875	1562969.50388932	7336157.76970097	492855.378868603	5837208.17097096	7095564.94047378	6663521.74441543
N-(4-Cyanophenyl)-4-methylbenzene-1-sulfonamide	2.62	2			271.0568	29.6	NEG	10038416.3124004	9113297.49499088	8050940.74902188	11486523.9716984	8080313.4936221	11451881.0061308	10975355.0928512	10751719.2755085	9325151.86690312	8394913.79705769	11812108.0689583	15033650.8215115	8723316.2807	11583121.0861128	8897527.61286562
(2S)-4-Amino-2-hydroxybutanoic acid	2.62	2			118.0501	23.7	NEG	6164134.44632644	5031627.72498662	5245672.35556025	6070309.84760895	5668520.72566938	7102721.76174627	4641728.18312344	11209400.4578365	5239938.52617876	10547024.3143592	4583483.61627018	8618195.75103672	6256356.01311055	6273521.60369466	6223817.61664469
2-Keto-3-deoxyoctonic acid	2.62	2			237.0598	22.8	NEG	8120006.21485	18012566.0826112	6658981.12938482	20389635.6880232	7125130.08609285	15543339.8946088	9247128.20988125	12299493.2549347	10179391.5935703	13393889.599355	9816038.85564054	13535242.56096	10623542.8389472	12126569.2333256	12279553.4168325
3-Hydroxy-2-methoxybenzaldehyde	2.62	2			151.039	3.6	NEG	4263797.1992611	5282399.7668781	5206805.7971735	4155047.14041307	4916483.7064299	4703594.62686045	4308172.24558227	4845302.42374338	0.0	3731213.48801502	5261482.24349396	4686606.96016953	4235663.45842013	0.0	4669631.17477376
N-benzoyl-L-aspartic acid	2.62	2			236.0551	131.7	NEG	7358937.27601765	2781939.28789583	7530670.99589063	2623814.9358375	7290330.45141	4410861.89156744	3636279.50876875	4938303.06327605	2654118.41438541	4944635.41124843	2198871.42454736	5573717.71662991	5177702.59607723	4422893.20581836	4825625.75015625
3.beta.,7.alpha.-Dihydroxy-5-cholestenoic acid	2.61	2			431.3132	346.1	NEG	2677501.05151564	8014981.445432	1627677.66907902	1728482.74930829	2695069.49710083	93207236.9263088	2240053.40052885	23981977.1804589	3212623.36840001	1814708.22311593	7386397.90153955	1072367.30176498	11934072.6024	12584591.3185869	12423656.773459
1-Palmitoyl-2-linoleoyl-sn-glycero-3-phosphate	2.61	2			671.4607	344.4	NEG	22018157.0874723	10168651.5435375	14171344.4622857	15542280.7245596	12336299.7251638	15711006.0150707	18244734.9089062	15940686.8341799	26762443.3403923	7281617.87656453	22739519.1923773	53200000.841125	12748152.28875	34239791.9305002	12359861.4688347
alpha-Chaconine	2.61	2			850.4892	313.8	NEG	13896820.8059276	7742316.270975	4916847.61097791	4273984.32460934	8265073.10781253	6892699.28021856	1937641.48505469	7676026.43640003	3165205.069375	7784820.17735714	5856598.81004413	8834608.9141	6377654.22316174	2651149.73362498	3702179.47129685
(9E,11Z)-8-Hydroxyoctadeca-9,11-dienoic acid	2.61	2			295.2256	295.2	NEG	16142714.8645452	25943489.2749265	12407548.5834007	28646817.5390625	13062708.1838525	30820124.529989	34823344.7664583	51667076.9231765	53972769.7645643	59448073.8782092	44621455.9462939	34381527.3117389	32257049.339057	36605372.5671049	35046237.1172941
9,12-Octadecadiynoic acid	2.61	2			275.1994	266.1	NEG	28860184.9843125	11985576.6793303	24687999.4418303	17899220.5470063	28438474.3763562	24078360.0505	17506155.1076568	38395847.0695499	28070354.2683915	30886025.9488001	22032251.7959917	26838335.4557124	22952371.013475	25815282.7329854	23804555.3998999
Valrubicin	2.61	2			722.2121	260.4	NEG	5552826.6594922	4075219.64668252	4426504.08573215	3196418.45408906	5088691.9166899	3727835.48175365	1361699.37450902	4303852.31298912	1854687.81052039	3534967.44708845	1764664.04031901	3406005.75774879	2877514.57560014	3446283.82573288	3088882.41932707
(-)-Jasmonic_acid	2.61	2			209.1166	256.6	NEG	143419280.9182	11786736.6607701	178330754.0166	17004265.2292969	192751300.5235	30280192.0650626	36199257.6310714	135967185.373985	42513034.05995	40867307.362723	66320504.6014249	41651734.3404107	90113778.4581327	60847185.5175536	48536728.1478973
Echinocystic acid 3-glucoside	2.61	2			633.3954	251.6	NEG	21079531.79115	2888965.00805988	28380305.1390563	4703040.83523959	27308583.2113412	4255384.96973438	5073787.42697394	9389802.81766083	8547816.38628966	7192991.79650261	11003331.7963738	9055132.77560798	10839671.5905833	12062190.5599203	12575013.8638516
2-(8-Hydroxy-4a,8-dimethyl-1,2,3,4,5,6,7,8a-octahydronaphthalen-2-yl)prop-2-enoic acid	2.61	2			251.1633	249.5	NEG	7379851.69747369	2375808.04433318	5834250.8648125	3388601.22679297	6993742.63650092	7340747.82796352	7616217.64015842	10267876.8955868	5129958.17310692	7564717.28961639	3380817.09964687	5830259.44879689	5730016.71503689	6115851.31926302	6375076.26080207
Hederoside F	2.61	2			795.4477	241.7	NEG	356082554.226583	148430047.973594	415990330.470725	184096835.587625	423036432.297667	206926776.537583	164866367.945346	290647315.673584	250529633.365733	325193612.051867	271634192.21555	332028440.489621	290650634.500983	293889450.2505	299038588.111308
3-(4-tert-Butylphenyl)propanoic acid	2.61	2			205.1217	233.7	NEG	7704492.20255	1995852.71065917	9005013.74540625	1862522.78358928	14961951.8063398	4089861.79108009	3295458.76696875	11574009.62575	3699073.63593749	6054399.33718181	4367801.67736133	5546563.25684376	6939896.27690625	6904537.0917125	6652929.57017624
2-tert-Butyl-4-methoxyphenol	2.61	2			179.1063	227.8	NEG	5705248.80701042	3549131.18385315	4082877.37462499	4100205.67650001	4707530.24062497	3894797.10690001	5910618.21340177	5193233.05925001	7246981.46485414	7732099.472875	7763401.92999998	4701655.22730004	5619566.03770835	5959160.00476039	5036031.27622504
4-(3,4-Dihydroxyphenyl)-6,7-dihydroxy-2-naphthalenecarboxylic acid	2.61	2			311.054	225.8	NEG	5868604.94414285	5534376.91462499	3584204.97193749	6579458.21374575	3690157.92712499	3727393.31622655	73781235.0785327	4763147.08962501	9686523.17091337	7957093.29062072	8082395.47785312	14036289.749526	11963653.3309562	12646988.4259687	12320476.3939205
7-Hydroxy-6-methoxy-3-methyl-5-(propan-2-ylidene)furo[2,3,4-de]chromen-2(5H)-one	2.61	2			273.0754	216.7	NEG	11401323.1951719	6340228.54356837	5575917.14328516	5199571.16192549	3829706.25452148	6510801.03296035	16903993.9891537	10989750.9138594	8892711.17109504	6220164.57165235	5274737.94134116	10743609.7925417	8245917.99321352	8698899.69284764	8187780.85941406
Delphinidin	2.61	2			301.0334	209.0	NEG	12604122.2828125	0.0	3529179.03515627	0.0	0.0	0.0	44921012.7209999	0.0	0.0	4137821.98500001	0.0	13440893.3220714	6707045.74049996	7618053.69812498	7338574.95150003
3-[4-Hydroxy-3-(1,1,4,4,7-pentamethyltetralin-6-yl)phenyl]acrylic acid	2.61	2			363.1996	195.2	NEG	931423.9257	1696249.0699375	1337432.46853125	1609659.50084374	1597679.26125852	2399678.42296876	2812449.81784856	1893910.76597109	2961478.57843089	1428196.21229687	2241789.6167857	1436218.14245205	1860881.91377272	1679691.19470469	1698543.79384374
Dihydroterrein	2.61	2			155.0704	187.3	NEG	3283283.390625	1001492.3659125	1981834.53171094	1065613.45208036	2536915.3125	549165.787647565	1475997.83724999	2247896.59215625	1546330.93612784	1798539.07180357	1515368.32173783	1734028.44503348	1920869.11349531	1196692.40625391	2302719.20871094
Aegineoside	2.61	2			533.1625	174.6	NEG	7795426.39620003	3751932.54710388	8228204.00399998	6120551.76888428	8309960.02300001	6935162.32867813	16468042.9643125	5310896.67838669	13360279.9879107	6581171.79567566	11665788.4090424	1961124.58425522	8424619.08145004	8528530.10295004	8811400.83993749
7-Hydroxy-3-[4-hydroxy-3-(3-methylbut-2-enyl)phenyl]-8-(3-methylbut-2-enyl)chromen-4-one	2.61	2			389.179	164.3	NEG	47772046.2556249	106704170.031	70179931.7740499	122779110.97	72953723.95275	136419964.534636	201319100.556363	119254520.9015	260858118.610775	63760313.138775	75110354.2210003	62150769.8323889	98205468.9014999	101688157.6848	99996542.5987501
N-(2-Hydroxy-4-nitrophenyl)-4-methoxybenzamide	2.61	2			287.0649	151.4	NEG	5605382.88437498	7094725.69957386	7223999.13322501	7085200.93700002	6864253.67379373	3810890.69834765	24074769.6288461	8008906.14459376	38445061.3768661	5019070.53297221	46089449.7916874	6064866.39400001	14128468.2369034	14730883.9517891	14660793.6565729
5-O-Feruloylquinic acid	2.61	2			367.1005	145.2	NEG	4927399.39079167	2886056.096875	2481661.97006106	5952747.34587697	2960040.48244197	7868513.78434999	3533890.45477295	16906148.4008313	2336035.34035052	13563233.7120268	2389119.64974321	9829127.64260158	5070971.38371874	6206192.3983816	6395751.82590309
5,5,5-Trifluoroleucine	2.61	2			184.0603	30.3	NEG	5823979.78918164	3951969.39338203	7250841.88698437	4554775.14113294	6358047.51952148	4056535.12573566	4808202.7212125	5483306.34778263	6146512.65341255	4480307.34403662	6748734.32818217	4314883.6095375	5537706.53369669	5023156.97970907	6015740.06736328
Icaritin	2.61	2			367.1217	28.7	NEG	19942597.9188135	11438907.6089367	15956205.9263906	14267051.3725523	17388540.340975	14401503.9018728	10273059.2093091	11219351.6636228	18498128.7658745	7997897.15938125	22829693.7980596	11710376.1950953	12553639.0423006	16111148.6967173	12556027.4102341
6-(4-Methoxyphenyl)-2-sulfanylidene-2,3-dihydropyrimidin-4(1H)-one	2.61	2			233.0399	25.0	NEG	24226341.3265625	4792977.64956911	17957781.4928144	4282852.7610825	19197423.3472219	2828627.6298375	3808373.61099625	11899005.8274562	7472838.58717266	17978878.686926	8333354.70676719	12180482.7055163	11320057.1580681	10327408.6292549	11332357.6472531
Phthalic acid	2.61	2			165.018	348.3	NEG	974681.35559082	977955.171101557	1785560.35008272	1627756.64003672	1608318.07247369	1854427.91584579	818332.07259375	1408687.09344118	1132890.30272585	169409.227265962	1774461.28170929	1389888.99056249	181936.152021503	1493277.45705946	1158629.47348318
Bortezomib__	2.6	2			383.1869	334.2	NEG	403156.461203121	210697.713177681	295706.429326916	0.0	440621.201902344	70162.839169693	1132461.79113281	456355.574695587	1691912.44218304	462566.824691391	787938.418306258	198490.284347534	567730.301938057	536910.434481525	321271.284775734
6,6'-Methylenebis(2,4-di-tert-butylphenol)	2.6	2			423.3235	327.0	NEG	2279053.76527231	1821045.22925	1619180.79057811	1916908.34146875	1551166.72694271	2101928.38333333	2989787.35056027	1675389.21970701	2649124.70006247	3956067.73897752	2103932.52297769	2358102.78515624	2395843.9989375	2277202.80554688	2147585.35914065
Cyanox 1790	2.6	2			698.4114	307.7	NEG	10001386.5344375	15107709.5386875	8946494.29221431	16111964.61225	6723010.56294995	14553680.3479687	22565645.3404688	20169213.9994616	13668238.0960713	21490701.4587326	14534215.3064063	14045042.5686564	15795291.1150179	13332184.408125	14886088.4435716
(3.beta.,8.Xi.,9.beta.,24E)-3-((6-O-Acetyl-4-O-pentopyranosylhexopyranosyl)oxy)-12,16-dihydroxy-9,19-cyclolanost-24-en-26-oic acid	2.6	2			823.4542	283.7	NEG	2112268.36902832	4134436.08972223	1142728.3468192	4889337.34042537	1124053.05568974	2224417.04239286	311046.144448441	1418371.2596565	1040671.72801004	2042705.69716667	1218559.83851115	2881083.72822094	1927690.78412109	2034154.80948735	2289312.76318164
20-carboxy-LTB4	2.6	2			365.1947	248.6	NEG	983006.094388604	240063.970454782	784375.251431823	208645.900012404	1011892.469	233336.417823955	217270.537635938	325640.86671875	304626.359576822	377748.482115567	287543.23260625	277905.953324962	421898.020416666	448691.148920059	396929.370249999
8-Acetylharpagide	2.6	2			405.1376	243.3	NEG	2274594.30401339	0.0	932525.287687502	0.0	1729220.52342857	0.0	439929.464891928	0.0	216515.399412632	48213.758589824	556095.825422364	0.0	640960.634758789	469327.894264063	723597.766006696
10-Hydroxy-2,4b,8-trimethyl-2-(2-((3,4,5-trihydroxy-6-(hydroxymethyl)tetrahydro-2H-pyran-2-yl)oxy)ethyl)dodecahydro-4a,10a-epoxyphenanthrene-8-carboxylic acid	2.6	2			513.2661	241.7	NEG	101691786.984083	8368992.25352644	108057312.60225	13196863.5986899	107112918.609692	10316419.0844029	41437703.1068942	14868750.3786779	44334986.0675721	10485977.1895384	47832106.0745834	14355229.8882692	53114640.314052	56308294.4133332	55001644.0516667
3-Hydroxy-2-[(Z)-oct-2-enyl]pentanedioic acid	2.6	2			257.138	235.7	NEG	3289004.86377604	3231164.16055611	1282275.01233333	3964093.11311612	2453648.8494375	5204307.12276043	3682923.66560607	4151417.14045079	2440367.43558399	4424138.98552493	2815184.8228711	2392586.26076563	3823556.34889688	4412607.53894318	4974948.21639845
(11E,15Z)-9,10,13-Trihydroxyoctadeca-11,15-dienoic acid	2.6	2			327.2156	232.4	NEG	112755031.634203	21836333.8517188	106187812.052327	27428411.9015157	118437685.409853	58162578.7235295	116041265.50639	84985540.9254514	99597843.4198436	70217274.2420405	81352022.0831998	55505445.6509633	81143771.1398438	82118732.7809765	82451128.155
Homononactinic acid	2.6	2			215.1277	221.9	NEG	2943733.37918181	2626232.66411538	3450364.19291667	2814560.30524854	2476543.83683438	2880229.48420794	2387166.44882212	3455801.3560669	3441695.48201562	3053462.32823958	3652735.62702813	2887818.604533	3359988.08893148	4135858.35835107	3144081.80731667
Fulvestrant	2.6	2			605.3148	204.4	NEG	35617851.1396474	48056067.8810577	30820738.3068911	56431783.45005	33203424.4379214	48537180.6401923	29575070.0384756	50473134.399625	33922752.5494688	52921150.1865449	44122925.0529844	53517637.4591765	43388913.9723929	44256429.5407547	44317844.215674
N-Cyclohexyl-N'-(1H-tetraazol-5-yl)urea	2.6	2			209.1166	198.6	NEG	1003589319.94583	831320587.884465	1239381814.92553	716356116.450634	1261475440.17	646970950.719687	547872245.6625	1159728480.36675	582730594.624898	743435204.68697	672060301.725704	1099797543.93937	866642003.919375	905852545.911726	865932874.794306
5,7-Dihydroxy-2-phenyl-6-[3,4,5-trihydroxy-6-(hydroxymethyl)oxan-2-yl]-8-(3,4,5-trihydroxyoxan-2-yl)chromen-4-one	2.6	2			547.1425	197.2	NEG	12415961.938524	10140505.7066113	10891015.95325	18760282.0435962	12791175.7553262	13415628.6578294	17750207.4264728	9865527.01097654	28408555.0575076	8331322.74673178	30437724.4054286	12305863.7922187	15357715.8872879	15177007.811	15558024.8211971
3,4',5-Trihydroxy-7-methoxyflavanone	2.6	2			301.0695	192.0	NEG	22151729.3336277	19564494.9395	4721432.53635295	14372992.4949447	5653421.26421354	14701109.9173437	16719958.7373435	21728915.3384615	15269001.736644	18295952.7020625	1373685.61444374	50604651.1854544	13822092.4957819	19479390.026306	14278915.887491
4-Hydroxy-7-methoxy-3-(4-methoxyphenyl)coumarin	2.6	2			297.0743	181.9	NEG	13572536.536289	6148653.95855904	21257988.8466562	11448779.5771661	18209310.5088005	11169041.4151481	64306552.8358963	5824088.09255402	13372897.9070755	5363300.61393332	15111484.7874581	5256949.27313428	15637061.0430734	16428609.5451974	15265338.080275
Cloperidone	2.6	2			397.1473	181.4	NEG	9919324.64446873	2902264.668125	4768615.95424107	3329404.78218749	5495905.26999999	2535402.16564284	5587684.61541667	3038956.22287501	4766947.00618125	3769547.53354166	7055418.17761718	2585784.48109375	8477722.48904094	5253589.22135939	10041295.4765538
Dihydrocitrinone	2.6	2			265.0696	178.6	NEG	6647654.56771022	4833119.26695312	4400385.5307625	5815097.9758807	5363391.54288868	8476603.75183126	23278256.0666562	12048319.6000078	12709466.8767331	6921964.74135937	9307004.58719533	11015407.3605495	8195959.70998699	9280301.17133802	10136854.8953086
3,5-Dimethoxy-4-hydroxycinnamic acid	2.6	2			223.06	168.9	NEG	2127335.99786363	217387960.393407	446640.47498703	199814824.10505	335032.730078125	171855664.785464	0.0	170541820.0464	0.0	155132054.279475	0.0	178644524.6508	96688841.9821071	92377302.1531251	93579960.9545002
2-(3,4-dihydroxyphenyl)-3-[(2S,3R,4S,5S,6R)-4,5-dihydroxy-3-[(2R,3R,4R,5R,6S)-3,4,5-trihydroxy-6-methyloxan-2-yl]oxy-6-[[(2R,3R,4R,5R,6S)-3,4,5-trihydroxy-6-methyloxan-2-yl]oxymethyl]oxan-2-yl]oxy-5,7-dihydroxychromen-4-one	2.6	2			755.197	163.9	NEG	21271830.3973333	45054764.3635919	21560579.6997501	48683124.6817642	25510870.8711819	46431976.1075839	15460199.5066964	15028105.402375	18116304.8663906	13517626.99475	45405951.2746065	45481567.4567004	16339027.6693876	46458140.3712215	44961222.8306875
2-[1-hydroxy-1-(4-methoxyphenyl)propan-2-yl]oxy-6-(hydroxymethyl)oxane-3,4,5-triol	2.6	2			343.1384	152.9	NEG	2622234.91419999	5550151.13187497	1006032.72189867	4408800.18201565	1596292.064825	3936074.33292187	2392826.4470875	3809669.83978646	2912102.52724528	5012334.82874999	2796606.75271082	3839669.02776043	2687441.9441625	3046652.36085	2642734.94240002
2-(3,4-Dihydroxy-2,2-dimethyl-3,4-dihydrochromen-6-yl)-7-hydroxy-8-(3-methylbut-2-enyl)-2,3-dihydrochromen-4-one	2.6	2			423.1851	141.4	NEG	10584083.322712	8186582.05105264	12990306.5006462	9113464.4458482	12203014.2334037	8564207.01694034	8538811.28857142	7243475.476625	12334764.0915937	8115601.27978755	14125870.7571033	7261235.65025426	10205346.76145	10027374.0379706	10248173.2691113
pomiferin	2.6	2			419.1538	132.0	NEG	1575730.62930398	6782462.8810036	335316.546553463	6195883.91915346	1643230.54369688	6946542.31880469	8192861.87354839	5728408.21072311	5810594.04985379	4269742.78488976	3061868.14526693	3431698.25185546	5058286.43252604	4623115.18955556	5162197.44381858
1-Isopropyl-1H-benzimidazole-5-carboxylic acid	2.6	2			203.081	66.3	NEG	1116685782.97582	156692506.9637	728159391.849104	221637696.861544	883879960.839226	297006791.070312	152562793.10066	335727166.9891	165748270.987332	209760351.639309	185344631.694375	252516949.486695	446397282.741071	461425979.792869	456420171.663359
Licochalcone A	2.6	2			337.1475	51.9	NEG	38214651.0005327	37047675.0534	50895771.1507304	46467666.4173975	35662212.2713903	38568724.2562039	13982392.4599651	15089892.1547663	37306517.8993813	12570257.5582885	27144384.9196902	20900952.2211	35805624.097981	26051910.8106033	38154728.8991299
2-[2-(2-Methoxyethoxy)ethoxy]acetic acid	2.6	2			177.0756	26.4	NEG	4591476.88479375	7957625.01864167	5414187.28289861	9783018.3411675	5693008.39549	7833814.939345	4768993.8398375	6463784.34379125	7550472.16979574	7499639.129675	10012006.1648222	7114714.71092605	6954486.11087562	7185130.695595	6821813.45978611
6-Bromo-4(1H)-quinazolinone	2.6	2			222.9509	9.7	NEG	2030796.28220218	3905510.43290407	2176960.03520279	3974020.46782728	1895355.58763426	2102686.54110333	3238872.00589783	3789815.44330173	2225516.30935351	3864213.64014638	2187228.01387403	1948392.36975906	1970497.41417483	2210773.3626418	2170613.2777369
1-Palmitoyllysophosphatidate	2.6	2			409.233	297.8	NEG	21064305.5638936	15237111.4158249	15943963.0549978	4206127.59543753	14815994.35475	20441095.3216383	39313670.3264687	6374385.71349996	41405785.3541538	18448380.6039563	31178110.4939322	18144716.790226	17349557.3564863	14214562.2994499	17093194.3672028
Hexadecanedioic acid, 3,3,14,14-tetramethyl-	2.59	2			341.2667	301.8	NEG	14906883.7105312	23310604.4531853	7614275.03834685	8660873.64297395	15449474.5951041	13379985.1094412	12090764.5008716	12267970.1478565	33283442.0650001	11870034.2286007	7933901.32020938	13075333.6428	14316998.9690625	14368638.8196734	13658626.2895561
1-O-((3.beta.,5.Xi.,9.Xi.,18.Xi.)-3-(.beta.-D-Glucopyranuronosyloxy)-23-hydroxy-28-oxoolean-12-en-28-yl)-.beta.-D-glucopyranose	2.59	2			809.4254	237.6	NEG	57515579.1201791	7492108.32913543	76604265.2457604	14131766.6186634	70021496.6296798	10308355.2893437	21401888.6231041	19487894.4228375	29253682.3032812	14012159.6475	30302488.5176513	19622344.5500688	34419588.847551	37847924.3850594	34903585.2422678
2-Oct-7-enylpentanedioic acid	2.59	2			241.1427	224.6	NEG	10090293.5996367	12837594.9971321	10576752.3625937	10733357.6884125	14968126.7135517	12071555.6415682	9882826.34269532	24654822.0519858	9909682.90014206	19025650.5777096	11736173.7325717	18932559.4679319	13738354.0830898	14814149.4858476	14373129.637125
2-Phenylethyl 3-O-(4-carboxy-3-hydroxy-3-methylbutanoyl)-.beta.-D-glucopyranoside	2.59	2			427.1579	186.0	NEG	48160647.42	12807154.808125	51199944.0758928	13323762.1509376	52799078.2232811	11126974.6763749	47224484.5420563	10906193.5982143	42533212.4387857	8206609.88509376	41529191.5211202	9373578.04044442	29542012.3112308	29856217.9401817	29127208.7572376
3-(Hepta-1,3-dienyl)hexanedioic acid	2.59	2			239.127	174.6	NEG	18819533.7539583	37448652.4293062	20116383.3175239	49969661.0448749	16048325.69	39365189.9939167	10704602.7903919	30517849.4828126	16072894.230831	26529618.5066251	18958500.4837956	25519332.6369844	24756612.9220833	26960309.6363437	25810043.1626876
Benzyl 6-O-(4-carboxy-3-hydroxy-3-methylbutanoyl)-.beta.-D-glucopyranoside	2.59	2			413.1418	174.6	NEG	21556854.1354167	16979304.355525	42216972.5853333	12870554.4014107	38222598.1425	12724994.9963505	30061794.8014406	13188768.9900031	32833130.4294514	16078657.545425	42483002.7427126	11582990.6854808	28923727.5449908	25474566.8624999	24485161.3585833
3-(N-Maleimidopropionyl)biocytin	2.59	2			522.2026	167.5	NEG	2238021.99438889	32193005.7738125	1997658.96040944	14843854.8409487	2848548.53875781	11091675.3208333	1612504.66597331	4306506.36763837	2249654.16610171	9922366.58133335	2946240.96395599	4426404.79709615	7140975.10713959	6769523.30578907	6762281.36396428
6-(3-(.beta.-D-Glucopyranosyloxy)butyl)-5,5-dimethyl-3-oxocyclohex-1-ene-1-carboxylic acid	2.59	2			401.1796	163.8	NEG	0.0	15640925.9612857	0.0	24788282.970993	0.0	17208758.9035	0.0	9712345.66562497	0.0	7199827.39039998	0.0	7468123.96424999	6186734.78500004	5852914.7913	3715361.13049507
Axitinib	2.59	2			385.1119	156.1	NEG	130669924.985321	86569215.8293334	88902084.6507143	91073478.7938595	104529141.370661	78426917.9408928	80158173.0695358	117787308.92575	120680040.194286	195952490.085	143037008.87845	162775661.191875	139255947.925875	118584061.625333	115398519.116029
4-(4-Phenyl-5-sulfanyl-4H-1,2,4-triazol-3-yl)phenol	2.59	2			268.0566	152.4	NEG	3091903.59045202	6934436.3849453	4265866.2004873	8321642.52153343	3522719.59254743	6968973.37576173	11511435.4868839	1625237.99948721	9216040.87498398	1528602.56573079	6220674.57767187	1600629.97514205	5773545.39265138	5700805.34057491	5929993.13921093
1H-Indole-1-acetic acid, 5-fluoro-2-methyl-3-(2-quinolinylmethyl)-	2.59	2			347.1222	149.4	NEG	8759162.15821428	4613156.903	5585554.99261184	4977902.60246323	5038523.68754166	4137792.63956801	5263072.23231444	9904527.93098503	11968518.4103047	7893635.75419922	11641828.4280312	9628526.02770171	8146815.71989402	8188779.05410714	8108401.23473864
Sibiricose A3	2.59	2			461.1279	39.3	NEG	4699824.7344125	4648305.77883479	3660619.63010284	4104356.02420666	5138891.18932333	5983963.57171503	4501795.07882707	2090954.73693245	5848023.31609695	1677021.01484243	5111855.30470508	3166132.73352539	3029412.80830469	4203141.29987813	3811028.07188037
Phenol, 2,6-difluoro-4-[4-[4-(4-methyl-1-piperazinyl)phenyl]-3-pyridinyl]-	2.59	2			380.1544	36.8	NEG	72050643.438934	192815256.087975	53478719.5977625	226294086.748675	60474729.0287917	174515702.127582	36150327.2440098	168264144.594057	90762176.995784	175968484.552636	88648716.5477528	172272326.323423	116375765.48495	133049218.267893	120076332.361197
3-Hydroxy-N-(2-hydroxyphenyl)-2-naphthamide	2.59	2			278.0846	29.0	NEG	4337756.09526666	2377411.46085996	3593376.76034018	3085011.83306944	4680845.7707832	3550097.71277383	5111087.86724883	5004115.19275014	6620113.53596562	3049929.14541667	7089920.21753844	4498748.9701942	3671820.74705293	4775059.74425625	3890457.86874687
4-(4-Cyano-2-fluorophenyl)-2-morpholino-5-(1H-1,2,4-triazol-5-yl)thiophene-3-carbonitrile	2.59	2			379.0797	24.6	NEG	213491424.026894	180440488.539178	166321804.760308	244994582.467988	171715840.821764	175414313.209519	158865287.228846	234141582.467263	199804477.252263	203892957.986729	232567862.490417	236617086.002954	203748922.778321	197951856.718883	219929663.79045
1-Palmitoyl-2-hydroxy-sn-glycero-3-phospho-(1'-rac-glycerol)	2.58	2			483.27	293.1	NEG	121517658.330231	73932250.6158215	178446598.232309	96038051.520321	207812469.665039	102454908.561429	80073025.5377233	197953983.223991	113661830.063035	157567328.2855	129117429.331433	135405739.975241	116331539.977346	144352342.923228	145411475.606357
Phe-Met-Arg-Phe-amide	2.58	2			597.3008	291.9	NEG	1819210.28783203	382987.817060328	574166.176471874	586078.52441875	924015.281142858	542271.506400005	1215267.67400391	1695458.52576758	1582787.82515179	83453.4235181808	1486795.53825	771039.459843755	1017888.16951786	1091834.43118751	1089005.24046875
Garcinone C	2.58	2			413.1566	271.0	NEG	1109890.95624063	1827839.20095833	2255106.79656561	2147845.54696007	1300432.71555957	1159066.90044141	2234775.82743057	1281039.39952442	691160.152413081	1426553.19133419	2652765.93504101	3190466.57459633	1630998.42235417	1926319.67833595	1809584.06003472
1-Methyl-8-phenyl-7H-xanthine	2.58	2			241.0708	252.3	NEG	857750.92585513	6223806.83530486	9414827.21337089	1210645.42358333	929839.039137696	402179.775736978	1638531.51884766	2092853.20853218	325561.591931248	3158029.26659622	587196.408267463	732452.75309248	2215624.56933594	2721103.68864844	2909684.20933949
3-(1-Hydroxy-3-methylbutyl)-6-[2-hydroxy-4-methyl-6-[[(2R,3R,4S,5R)-3,4,5-trihydroxyoxan-2-yl]oxymethyl]phenoxy]-2-methoxybenzoic acid	2.58	2			521.204	191.3	NEG	0.0	5392488.14371872	0.0	4682981.55982639	0.0	3433412.16525	0.0	5639417.92139061	0.0	7869464.71532498	0.0	7253003.48106641	847449.291320801	999061.84674561	1497793.38315296
Benzamide, N-hydroxy-3-[3-(hydroxyamino)-3-oxo-1-propen-1-yl]-	2.58	2			221.0588	178.7	NEG	432632674.6025	188695255.0725	353476339.518	374410467.805153	373193734.254924	223831442.843019	220599848.799577	186222646.301958	319879686.351078	175417247.816208	436104689.501845	169035402.272279	290040267.556731	299855591.231923	287077780.500874
2-(1H-Pyrrol-1-yl)benzoic acid	2.58	2			186.0547	124.4	NEG	1508586.96852601	2039582.41037202	386591.685881911	2213146.83340476	311081.167173339	1739659.13932977	646326.677186329	2502509.27384598	197020.276434375	2723499.75190302	767361.092235611	2429344.51316372	1604640.74353338	1483420.26236595	1179530.5172625
Gentisic acid 5-O-glucoside	2.58	2			315.0697	39.0	NEG	18167097.1132955	8994542.21788828	28708197.2493588	10941572.7231806	31386403.90432	11158643.2137134	17866430.2589106	3306429.62665781	17536946.7249786	3632808.44788374	20316192.1097663	3811090.21564323	16016218.2188789	15346884.3608217	16697054.2468066
p-(5-Mercapto-s-triazol-3-yl)phenol	2.58	2			192.0217	27.0	NEG	97880722.7454643	102786658.362821	116929252.979358	96003929.9203	140439215.76769	79596338.6461286	300026684.49396	131954133.213884	198471168.103084	135146475.707125	165354462.946575	149566904.022864	135248451.730514	143516404.722493	137324473.01865
L-Isoserine	2.58	2			104.0346	22.5	NEG	5763190.64376	9505996.79352162	4255469.992015	8333895.0307	5673117.361545	8046369.52550521	10450724.21433	15472670.5116703	12586039.3642086	14132185.5618424	11875245.1733215	14059261.4312177	8291093.34186	10219637.7781876	9141740.37513724
1-(2-Bromophenyl)-5-oxo-3-pyrrolidinecarboxylic acid	2.58	2			281.9765	22.4	NEG	773318.1437025	533725.653281629	610457.976000469	737149.198959375	629716.441873125	592319.071426406	1576003.56907118	4591435.37571935	1207511.50737852	309020.087079883	982637.630114928	1280187.68847266	471817.876914844	639923.549006207	1819371.12574081
D-myo-Inositol, 1-[2-hydroxy-3-[(1-oxo-9,12-octadecadienyl)oxy]propyl hydrogen phosphate], [S-(Z,Z)]-	2.57	2			595.2835	281.9	NEG	6768847.65790201	7131915.05176755	7269212.92046156	7914332.24417776	8284952.9550559	13037118.7491436	17036923.4185279	19854513.811829	18323012.1842309	11715780.4898077	16709830.8966495	12754788.8505301	10523965.7839976	13216731.6509255	13449442.648125
Alizapride	2.57	2			314.165	281.7	NEG	6250985.29051756	2478979.60069987	5407706.01515386	3068270.596875	5501872.36432331	2567857.45182421	3032731.95735028	2716750.07348501	5437608.70102764	1505047.59228212	6719293.52349852	1143511.76152988	4187741.60802214	4977053.99550359	5126736.63952502
Nanaomycin E	2.57	2			317.0645	205.7	NEG	8404444.1624972	5940805.18711383	1707255.22413393	4434083.24359687	1721571.80397017	3985800.84987499	17025660.3458323	8232315.30742186	1345116.14904351	7430125.14389063	783060.696958945	24161069.131875	6085372.63837053	7229261.20118646	7157337.78562656
3,7,8-Trihydroxy-3-methyl-1,4-dihydropyrano[4,3-b]chromen-10-one	2.57	2			263.0542	182.6	NEG	10535559.2044375	8868402.41899218	10384911.1802461	11393840.1140156	13630748.009625	5168581.22128748	3237314.53660716	3762235.45332144	7314679.87842363	2661727.390625	9805704.23866668	4759375.2082014	8545075.1577422	7916847.14214842	8777449.66205861
2,4-Bis(3-methylbut-2-enyl)-6a,11a-dihydro-6H-[1]benzofuro[3,2-c]chromene-3,9-diol	2.57	2			391.1957	172.2	NEG	77553135.2829165	53971446.9059922	99448118.27	49044561.1002308	100766789.534429	182064876.103958	96478165.370621	71808671.3964499	80020355.7276001	51914595.0733552	58350575.3597335	62289976.7747423	82955765.6569688	81133471.12875	80833770.0637109
Clusiacyclol A	2.57	2			363.1641	168.9	NEG	43609068.3389134	106094508.461403	35132703.0403828	97028811.32	35864064.4320078	79803993.75125	23447477.7259952	72430033.7376327	38068221.0625521	90313662.7599999	45333302.7232884	79026935.9844792	60857928.8908172	58400640.7144688	59841028.8171927
2-(4,5-Dihydroxy-2-methylphenyl)-4-hydroxy-6-methoxybenzoic acid	2.57	2			289.0694	149.4	NEG	46686127.8692884	41010555.3187211	38485360.5371459	48993707.7915313	92052332.9428662	157195133.829716	183277432.730138	61295770.4322321	55798694.6939485	49809163.071413	11155091.6823338	63091728.3225218	67315715.9163929	69880314.9697321	68230739.83225
Limonin	2.57	2			469.1904	51.6	NEG	996764.468830469	2491352.42940455	1303647.61059231	2681433.85611833	1333698.3342717	2167366.21839375	1159135.02450911	1900871.00229194	1783465.90099936	1925623.80001231	2086397.86759252	2086569.32967189	2563098.79374599	1437397.33432031	1680548.48611875
Torin 2	2.57	2			431.1171	41.4	NEG	1328609.26111289	2727348.57846357	499868.319770536	1299566.66237266	1583765.93002148	920315.175333545	705449.638439198	906533.094750445	2903750.76208281	2772238.21826074	2056460.22585352	1471272.83566296	604104.068850625	1983705.55766027	1041356.58939584
Dichamanetin	2.57	2			467.1538	41.3	NEG	1459577.84021416	11984637.5049172	1208051.04840943	12001232.4867277	1326045.78704189	6358554.80773393	1120891.24694596	1007384.16041133	1736521.62755453	2213910.90096805	2307665.75685167	1526756.01255748	2375333.48510817	2762852.46985867	2826046.20982719
4-Acetamidophenol sulfate	2.57	2			230.011	32.7	NEG	2421419.92634219	5372483.43810091	2459836.512225	6203786.70787981	2127564.6283057	5473825.77275384	2988205.68002734	2539671.80172919	4251100.72668494	1680968.7654125	5064133.0281321	2336693.11200568	3017350.12384285	3331228.8672	3653668.19215664
1-Piperidinecarboxamide, N-3-pyridinyl-4-[[3-[[5-(trifluoromethyl)-2-pyridinyl]oxy]phenyl]methyl]-	2.57	2			455.1749	30.3	NEG	2480931.55144796	4219587.63448636	2469054.61006278	4967821.89919742	2499128.09012019	5240854.78199038	2261269.79720354	2601407.28535215	4402487.76950532	2501195.7763451	9171306.78996712	2576786.29468846	3341685.48723242	3329635.06859414	3818231.67255833
1,6-Anhydro-.beta.-D-glucose	2.57	2			161.0445	27.7	NEG	218558762.873277	147719144.792392	214563773.529513	170150773.107386	230477821.431141	256943676.161475	282085355.055365	223866255.24244	222926062.92428	319421754.001274	201561440.396069	153575543.644869	190732875.444297	219355681.212997	222889882.784395
Hexamethylquercetagetin	2.57	2			401.1267	24.6	NEG	166594769.636464	112577971.491965	115616605.617692	143031324.263158	141608426.320028	112505547.52575	96668703.7476872	126133711.81629	111027162.338647	120622223.799637	117297475.09895	138468006.519062	130556321.77114	127289110.914388	126995857.706132
Phlorizin	2.57	2			435.1259	165.3	NEG	27758313.8742856	52197844.104875	27274210.9963751	32495048.8769896	30447955.0591041	35118931.5809792	48671484.6005226	29728212.7569546	59582099.5261251	27837942.1205875	49976931.6252501	34602234.719	39300904.120625	38557008.9551001	38798994.2412784
6-(6-Benzyl-3-butan-2-yl-2,5,8,11-tetraoxo-1,4,7,10-tetrazabicyclo[10.4.0]hexadecan-9-yl)hexanoic acid	2.56	2			541.2978	324.5	NEG	2873900.85307031	47767.5635455549	1671667.71347727	407864.480803549	1639645.46214257	72250.5873099055	4497801.1419453	670809.139863285	5424854.28818609	542602.120728795	5247234.42377558	647836.311197915	2052805.71203125	2046413.20407891	2108647.15323046
Sirtinol	2.56	2			393.1653	305.1	NEG	696312.349218753	936280.772527894	1376254.36535157	912059.630749995	744367.066000003	705074.004464846	873600.222415367	653270.41571745	559189.362588543	638594.599285156	1222106.5375708	1074909.456	691352.054593751	1121701.16434152	944945.976758933
Curine	2.56	2			593.2705	273.1	NEG	10650411.2751278	19342695.0848473	8765347.56847158	20881710.6876124	9571841.49595168	23919962.5598364	22712379.1857981	26174387.5860721	24331565.8807391	26108646.8770721	25723260.0647343	23470342.741828	17734897.261577	20261147.0048317	20073871.7946455
Soyasaponin II	2.56	2			911.492	240.3	NEG	238190166.188089	50992050.1053271	273813374.141928	70811449.9161922	284684842.588839	93815691.4305432	136789589.042965	154389702.601675	248737683.99033	215935618.662468	258753209.206651	190090645.177775	199407465.731867	203953156.698661	204209239.511063
Cytochalasin D	2.56	2			506.2604	239.6	NEG	88375145.0776366	20774336.9402	96610797.5861874	26098585.546	104203895.745548	33400760.6143249	51656276.7082597	49411327.3943712	93394951.1068281	66499403.6186351	102549321.899033	64121542.815125	69751260.6298594	72219136.5325527	70092274.0424901
Capsianoside I	2.56	2			659.3247	221.8	NEG	20246934.3987455	28533611.9012454	20461163.6144609	26029511.433	20148900.4748221	15470147.1466295	34298150.7634408	15542004.0155496	59781803.5044224	10537147.8211042	84925645.1628112	21925169.6533836	15540580.6480915	33020091.2676583	16909221.66035
2-Propenamide, 3,3'-(1,4-phenylene)bis[N-[4-(4,5-dihydro-1H-imidazol-2-yl)phenyl]-	2.56	2			503.225	213.2	NEG	571554.058649999	388151.535401964	823935.294539061	1062315.58508929	592653.556584375	962826.019796874	1234443.13629166	1077263.36380363	1389440.89658036	686070.778625	879688.689290571	901214.755869795	563372.071637498	888467.83532813	1018247.51284933
(3-(Hexopyranosyloxy)-2-((2Z)-pent-2-en-1-yl)cyclopentyl)acetic acid	2.56	2			373.1849	204.1	NEG	6048869.54375	3864045.91853318	6580839.15098958	12452944.425	5358047.24460938	24136702.5405013	4108557.86252995	8381829.8818326	5460612.57673021	10002097.8375882	4950410.62205128	7487307.87435158	2309532.20983333	6447652.96454327	6174753.104
2-[[3,4-Dihydroxy-4-(hydroxymethyl)oxolan-2-yl]oxymethyl]-6-[(2-hydroxy-4,7,7-trimethyl-5-bicyclo[2.2.1]heptanyl)oxy]oxane-3,4,5-triol	2.56	2			463.2154	202.3	NEG	207899391.585385	213782506.032	198273680.160978	146894562.465385	199009673.05741	145575117.908792	65273435.8214793	246391502.050962	91391569.2372981	310883526.548841	97251462.3940359	242917322.883578	176330496.977	181997495.932958	176799525.095375
2,4(1H,3H)-Pyrimidinedione, 6-[4-(3-chlorophenyl)-1-piperazinyl]-3-cyclohexyl-	2.56	2			387.1637	155.2	NEG	1120303736.92212	753187059.789064	1252449570.88262	998364903.318001	1168330717.49062	748633209.38025	1682982262.40173	654934007.782866	1808459220.40853	563845640.943375	1723742025.41013	593795276.714375	1096429538.38494	1114728035.98266	1127559191.33325
Amorfrutin B	2.56	2			407.2254	150.5	NEG	12881163.8732343	28165356.2506945	7791960.16249997	19084171.61575	9687218.15475001	12023909.6915	9569092.20670023	18267711.4118077	7332562.30451784	31106388.9702632	10019611.046875	22901779.3241667	13924953.6995	15432034.6574166	15500996.8994375
5-Nitro-2-(2-pyridinyl)-1H-benzimidazole	2.56	2			239.0548	141.0	NEG	1687083.32475728	575366810.103944	920860.534945311	763279010.037332	371229.507506248	637531697.576667	1969099.50601146	573457974.550223	2205518.70124946	499646541.929334	2716616.63629934	585945835.696841	280151981.422139	277744827.364084	331039272.817401
2-Hydroxy-2',3'-dichlorobiphenyl	2.56	2			236.9906	19.3	NEG	963082.026296874	910975.51120773	819910.53695211	763717.109968914	816495.4980425	817227.968025001	771948.621816505	826389.313792969	719794.327029101	882462.83412375	685475.683314025	787261.288195625	793726.944148594	775231.763191875	804054.694452435
Methyl 2-hydroxy-4-methoxybenzoate	2.55	2			181.0528	337.3	NEG	3865660.52019899	2055319.35328959	2492629.85689363	1713667.77570313	2410505.00909999	2368249.08246398	2376029.86083502	2601758.34062115	2727069.62745285	1523048.50365625	1050198.11673438	2359825.66292086	2459430.51010072	2351836.62020332	1884930.99178906
Stauprimide	2.55	2			583.1928	293.1	NEG	2104360.33639914	1828482.88350781	2492837.0332919	2102918.10594886	3084135.79102214	2021649.3255703	1659642.56419271	4599912.76463413	2182847.3561283	5012643.05255682	2574672.14068749	2623804.59374999	2461867.41502214	2894903.26421214	2729365.02724349
2-(3,4'-Dihydroxy-4,4,7,8a-tetramethyl-6'-oxospiro[2,3,4a,5,6,7-hexahydro-1H-naphthalene-8,2'-3,8-dihydrofuro[2,3-e]isoindole]-7'-yl)propanoic acid	2.55	2			456.2337	222.5	NEG	5082239.56116858	3663241.97274541	5762274.32541295	3270611.56059045	5973923.31601785	3129319.53765324	4049609.89843193	3496453.34002044	6879930.88670535	3323855.39068125	6693357.82499999	4082300.43168527	4889818.11153515	4832979.75952404	4637445.85277679
Platanionoside C	2.55	2			519.2425	208.6	NEG	9498363.6419091	2630546.09860039	8389129.6852232	1041023.11606852	16181710.4229583	1933964.10515414	715858.565614223	10290777.3073636	566888.041009426	6314675.52948749	998317.56983757	6166083.47415924	6657020.857125	7089573.57690341	6425324.91525
7-Hydroxy-3-(4-methoxyphenoxy)-2-(trifluoromethyl)-4H-chromen-4-one	2.55	2			351.0527	205.7	NEG	12734240.098112	16934967.4742416	14792772.1657096	20853100.570224	14056606.6596534	17867164.7452593	14370583.2402183	34117679.421763	15508098.818975	34829087.3138451	11178059.1229844	41107317.8253295	19945481.9958438	21249237.8112207	21441688.8450174
3''-p-Coumaroylprunin	2.55	2			579.1571	186.0	NEG	652455172.890223	225183701.604419	759035622.698235	309233199.441513	744827707.668352	371160888.447833	573900127.242167	419737127.159236	780819977.527778	378632947.602736	768287560.605	450825139.89347	537428246.321001	559208810.63075	541175011.554417
Lys-Trp	2.55	2			331.174	173.0	NEG	8045678.52168055	4670701.64435765	16784350.3126407	8787638.79977343	22614339.527625	19476800.2529489	16017255.330225	11108624.3014306	12803543.6860826	3366170.91675	13790024.553625	5774318.44358949	8888655.544	8466579.30496877	12215222.24945
Dihydrophaseic acid	2.55	2			281.1372	162.8	NEG	5432747.47595089	7718335.27189061	6009888.62888393	6963460.91554513	5717620.69143752	7789796.29282293	4597268.29714286	13224755.8570625	5214264.80462499	11222016.4731094	4913559.30250446	13851982.5136458	7106374.74951786	7534773.78925783	7906297.19267968
Phenethyl sophoroside	2.55	2			445.1684	148.1	NEG	10684537.3067411	4448339.17387501	11060418.7849616	2730012.55508679	12430426.018601	1569836.80881249	8586463.94020673	5277470.97332321	10129484.1192813	6217264.01988602	10694640.2630865	2298775.4482875	7674571.7907634	5882635.03402083	6836169.02133334
Alnusone	2.55	2			293.1218	64.4	NEG	38124317.679463	58531903.7203034	33720569.9879025	81181163.0730333	49876794.408522	69142005.8346895	37765282.4650211	55416309.8763814	54071736.7542676	44328344.6642667	44768597.9536023	52265267.1507018	62349063.8934264	48541811.1926187	58099796.9473105
3-Hydroxyphenylaceitic acid sulfate	2.55	2			230.9952	56.2	NEG	1935649.20379417	2019359.62602686	1957658.12631875	1270210.15067668	1852406.76893918	973360.370655682	1788595.82212941	1760242.03159729	2978781.83106562	1341442.48214961	3296431.10176875	1563933.16436108	1452407.18535208	1822694.68762344	1734419.53378185
4-Hydroxy-3-oxo-1,3-dihydronaphtho[2,3-c]furan-5-yl .beta.-D-glucopyranoside	2.55	2			377.0833	45.8	NEG	83631257.3595884	62942851.9084942	46538117.9240452	92109159.4348778	62349508.0753765	100884239.412921	32643667.9727907	72990808.365347	48911533.4421524	60638483.5379678	53477567.6589314	78531717.5922849	51209983.286241	57103628.9964515	52124778.2826871
Aucubin	2.55	2			345.1171	38.3	NEG	4690635.55693692	6484065.10615397	5604903.91708854	7505167.85549023	5549170.08493268	7859322.61328496	9395842.31956235	6706661.72376621	8147015.99532943	5357856.99332354	6215211.86475043	5479634.87960625	6918272.05486644	7346430.94432188	7554630.7049936
Rabelomycin	2.55	2			337.075	25.2	NEG	22864907.0088362	36139449.8158283	18070879.5541425	43463656.3185341	19412644.9276882	35405539.9873602	21428268.6748179	21474114.102135	27575839.314786	20937973.280676	32407171.1149312	28139603.7968398	24844992.2857708	29412325.6281556	22899875.2562531
3,4'-Dimethoxy-2'-hydroxychalcone	2.55	2			283.1011	24.5	NEG	15172796.6630182	12875478.6669194	15263816.8977805	13629065.8156319	15398510.6950952	11552113.1119708	12247179.7378369	8834150.72152969	16506012.5773481	12171769.0723389	19043860.5178466	10467286.6653762	14566158.5374206	13308561.7112001	13022795.2586981
3-(3,4-Dimethoxyphenyl)-6-hydroxy-4-methylcoumarin	2.55	2			311.0961	24.5	NEG	6106673.23544063	7651969.84700625	4096725.06316679	11524454.8570175	4569826.32280859	8103631.11782813	3299119.9989225	4862151.380025	4834236.493175	4198348.20495	5613598.8344317	5489187.63044167	4655266.25950833	6122061.45	4431214.040255
1-palmitoyl-2-linoleoyl-sn-glycero-3-phospho-(1'-rac-glycerol)	2.54	2			745.4954	307.7	NEG	30258714.0253956	54287130.7452551	34904208.1668503	43917173.276334	73155902.7155001	58981780.5244465	100138331.879563	52645535.3814707	37607814.6099341	13007176.2148716	32908548.8205313	37745704.5830527	37391166.5803036	36384020.1961395	72927499.4627222
(3.beta.,5.Xi.,9.Xi.)-3-((3-O-Acetyl-.beta.-D-xylopyranosyl-(1->4)-6-deoxy-.alpha.-L-mannopyranosyl-(1->2)-.beta.-D-xylopyranosyl-(1->2)-.beta.-D-glucopyranosyl)oxy)-23-hydroxyolean-12-en-28-oic acid	2.54	2			1085.5478	228.4	NEG	30275235.5908259	1493380.45196665	40622721.02625	1603423.07628833	38636475.7556249	3702340.96301635	11181086.0657478	3755656.8671032	23347143.1791	3890472.75634288	24087203.7114978	3600092.23711581	22300389.7000073	15626631.3522969	14121698.9206976
(16E)-3-Hydroxy-16-(phenylmethylene)estra-1,3,5(10)-trien-17-one	2.54	2			357.1893	218.0	NEG	29668291.2893603	9622037.85095681	43921593.9357206	15450942.3438993	34679396.3247794	35828636.0577059	26181613.802375	30579126.1056948	30122250.557682	17366990.3117084	20360049.45659	30549579.0275625	27099781.4365313	27754441.6265661	27410157.640522
2,3-Dinor-	2.54	2			341.1947	206.7	NEG	31225364.5537352	8511668.45230078	31817593.220253	9982759.69838124	33655965.2567312	12298974.0296333	19450992.6848864	26884743.5064105	13401169.9031146	21279351.9917	12660365.420375	20478299.1044148	22599629.9360536	22617209.9928312	25216529.2161832
4-(2,6,6-Trimethyl-4-oxocyclohex-2-en-1-yl)butan-2-yl 6-O-(3,4,5-trihydroxybenzoyl)hexopyranoside	2.54	2			523.2151	167.5	NEG	22975316.1625243	15075645.143789	16261169.134	12010204.8624537	18893755.91475	23361389.507668	17736245.1482539	7542838.32224999	24762672.7114141	12093650.7810714	26108024.6419999	2380233.02724375	16697804.1906485	16830487.0590208	20615664.8387076
7-(4-Methoxyphenyl)-2,4-pteridinediol	2.54	2			269.0646	155.4	NEG	6018253.51564021	2657999.41152649	3899643.09762501	3106556.67131596	5818675.16011979	3647112.3390029	1689605.5294875	1721027.5974	3195327.35414171	2707792.54988708	3084258.03437233	2684388.90264339	4088482.47206526	2443352.1586	2766663.03956056
Isofraxidin	2.54	2			221.0441	153.4	NEG	16068811.4154167	8772653.4849107	15623993.9543056	6749909.76624997	16633727.42115	7544753.9180357	7506008.67790278	28164511.714	9654788.90381253	30259365.9344999	11160864.95775	26522309.6406251	15064954.9542639	15708490.7054167	15173206.8699306
(2E)-6-Hydroxy-2,6-dimethylocta-2,7-dien-1-yl 6-O-.alpha.-L-arabinopyranosyl-.beta.-D-glucopyranoside	2.54	2			463.2153	149.6	NEG	381605564.622479	39253097.2872657	383655027.095074	34869205.5667833	378351908.793022	38664715.46275	345096630.416184	40325960.98695	380770779.896698	44337888.382009	400699897.91489	56463708.5119999	227683250.910834	240889338.629905	239548462.589443
6-(3,5-Dimethyl-1H-pyrazol-1-yl)-3(2H)-pyridazinone	2.54	2			189.0758	59.5	NEG	24139226.8595573	23359044.909733	29283434.3517317	32932102.5076259	23996497.8711727	24023676.2710043	17366804.4611994	25825882.3322104	29880882.0720461	31486169.0333846	28986150.0991193	26377894.0723935	28602674.0594733	26112787.4739841	24513376.2127833
Glabridin	2.54	2			323.1328	30.6	NEG	305316786.274843	515990638.765728	264041061.401017	597477963.435862	258070772.765093	568356423.176873	217509856.451182	334290774.763333	320863448.487621	328485310.8468	344061248.092047	346576468.690021	358662129.25148	375503759.932961	360201064.1239
3,3,3-Trifluorolactic acid	2.54	2			142.9976	28.0	NEG	9378789.89090968	10447229.1508462	3516982.37645625	7688418.60314423	3702064.05666666	4964258.0456961	2640476.141895	4423672.01932083	6260104.80883295	10461814.0487554	9883216.29382693	6332430.65159519	5771301.41993906	8108433.50784471	6185860.20529231
5-Phenylthieno[2,3-d]pyrimidin-4-ol	2.54	2			227.0314	28.0	NEG	8364026.17977301	6205929.291725	5755404.06906751	9518538.44952916	6480448.17080062	9597804.9434054	12187270.4108437	8388404.13979167	6794989.19231	5461973.6428375	9993474.8515	17306045.1754023	7381039.68494282	8190532.86589583	1950519.73287768
1H-Benzimidazol-2-yl 2-propynyl sulfide	2.54	2			187.0356	23.8	NEG	3549653.01425556	2170263.99934322	5020747.32585511	2602465.24417529	4643033.42886172	1683762.75575879	3454503.5069425	3797084.79616607	5901459.38551779	2732958.7649	5371447.30621823	3034432.01391116	3689502.19897679	3689614.5518625	3305975.79605
alpha-Tocopherol (Vitamin E)	2.54	2			429.3707	327.3	NEG	559648.612757806	933805.503583333	490962.224784371	829704.807140627	467751.439504687	0.0	467515.315999985	404133.320101261	696524.774257815	514934.948777995	570050.488615036	674364.286525006	498028.515437889	253295.822901249	658485.508598443
22-(Acetyloxy)-16-hydroxyolean-12-en-3-yl 2-O-hexopyranosylhexopyranosiduronic acid	2.53	2			837.4753	323.6	NEG	310618750.6422	318309581.618377	185486396.4235	403291825.358193	166958985.046162	353301749.251263	81876981.1235534	263575990.343075	181860656.753848	387939618.781866	216975873.030134	352806769.068702	250438853.17219	279855982.633064	278275238.071585
6-Hydroxy-2,6,10,10-tetramethyl-1-oxaspiro[4.5]decan-8-yl 6-O-((2R,3R,4R)-3,4-dihydroxy-4-(hydroxymethyl)tetrahydrofuran-2-yl)-.beta.-D-glucopyranoside	2.53	2			521.2654	237.0	NEG	640987766.378152	214116797.300906	700923147.082216	271208089.225469	686122098.029385	281173913.800792	392613040.440958	347839637.788334	539718171.973748	297879409.407727	594091390.846038	358687482.950584	471292967.835779	488319421.449333	494112892.541333
2-[(2-Ethylbutanoyl)amino]-4,5-dimethoxybenzoic acid	2.53	2			294.1366	220.7	NEG	81642110.4280312	24725617.1311328	120909767.546677	32466450.2566249	107014750.47229	35874206.4095684	11301534.7220859	1841073.86564731	18695854.3253625	1824478.6644509	45779454.2596249	9389608.94971878	41926373.1723308	45857972.8925937	45390438.6418307
LS-Tetrasaccharide_b	2.53	2			997.3498	185.3	NEG	3799696.09050001	1508167.23708399	5779594.09828124	1815139.05699554	6448519.22006249	6325671.83620536	6569292.28100001	2138530.35168711	4695450.3865703	2445396.38396792	3897168.67442857	2537052.53071706	4450355.24508334	4234964.77587891	4164918.81595313
7-(.beta.-D-Glucopyranosyloxy)-5-hydroxy-2-(4-hydroxyphenyl)-4-oxo-4H-chromen-3-yl 2-O-((2E)-3-(4-hydroxyphenyl)prop-2-enoyl)-D-glucopyranoside	2.53	2			755.1924	169.6	NEG	40315173.9381652	24115237.2303646	27599287.6508125	27040314.7138179	32019197.5384615	24840464.9814235	13391381.1208173	25376733.1079688	17062809.5828125	28748447.5152375	18658583.1629584	30116048.5731107	25020579.6028928	24801561.467437	25590601.855664
2-Naphthalenecarboxamide, N-[2-(4-oxo-1-phenyl-1,3,8-triazaspiro[4.5]dec-8-yl)ethyl]-	2.53	2			427.2083	165.6	NEG	27678682.198125	8215425.86980557	24430041.4030833	7575884.15499996	22270633.538	7512758.35272161	13628039.3691429	4747042.19166665	23938954.9196786	8791592.91078754	19510155.3767812	6202463.14398751	16387357.8029327	14998900.3299	16453262.0516729
DL-Isocitric acid lactone	2.53	2			173.0081	41.3	NEG	28442099.7369	31397062.5429959	31500880.1220996	28842628.2764839	43668302.1102609	25274665.54624	53649532.0777174	34995857.4417007	47377649.704399	35254452.2113	42164873.1250478	36924548.5032286	34712050.6544688	40206337.934895	36835592.3453437
7H-Pyrrolo[3,2-f]quinazoline-1,3-diamine	2.53	2			198.0759	39.4	NEG	3543728.65478015	2344956.79421094	4830925.59461426	3104860.23204583	3145141.71816445	2780846.78745313	2422351.54877625	3307343.11850018	4809840.38879766	1994213.57487201	4112614.12279476	3288027.73927943	4311142.91394736	3147311.85226515	3144153.22822917
Coumatetralyl	2.53	2			291.1065	35.0	NEG	22891258.165886	18552543.7423772	28078153.5657286	19486443.8779085	24898439.4432727	25295231.5621958	22216085.2368438	26990122.7899306	41536085.0004039	17352270.6438539	55757487.8979971	24504153.5199419	25494669.8120406	31007924.5903594	26445524.4511608
4-Fluoro-N-(2-hydroxy-5-methylphenyl)benzamide	2.53	2			244.0811	31.7	NEG	6730025.42149507	2320639.35493456	7520923.7065857	3511298.31060929	7389273.38680553	3170772.07098664	5781794.22960101	5123791.76890392	6854299.37527875	2683944.03123281	7848476.91826823	4716966.91628672	4859243.43936259	5264697.79470594	5290278.06542589
4-Fluorobenzenesulfonamide	2.53	2			174.0008	20.0	NEG	2393163.75532205	2470373.24636621	2318212.38697054	2079495.79275049	2447254.31038594	2278663.9054043	1525122.05219336	1951567.79172363	1750161.72245937	1727309.36981719	1640219.61658854	1948639.56145443	1918343.27564268	2092135.18057946	2000639.18063638
1H-Pyrrole-2,5-dione, 3-(1H-indol-3-yl)-4-[1-[2-(1-methyl-2-pyrrolidinyl)ethyl]-1H-indol-3-yl]-	2.52	2			437.1922	294.5	NEG	586831.521937505	848145.261787946	1015857.98606771	987836.168717634	712001.442261719	306995.746317185	995094.009765628	538796.52979688	359442.401421229	558900.991823664	1017443.81451562	1170444.75605859	679742.394546875	971069.283889509	888876.703537939
Bixin	2.52	2			393.2122	266.4	NEG	26698693.1882212	4444889.70265625	36863204.4591964	6330130.56536932	31104364.2148163	6379935.80529205	3853017.44975141	358958.923868753	4533162.95970033	588016.728059901	7442857.98178368	2060841.94953125	9764981.24742183	11285991.6682877	10474217.5887071
Indolylmethyl_glucosinolate	2.52	2			447.06	260.6	NEG	0.0	83504.0443790674	116006.376618472	217092.774260116	199496.357059658	0.0	0.0	52072.6169727282	0.0	0.0	0.0	0.0	610843.448886655	1135613.76780134	704551.306850004
(4E,6E)-8-(.beta.-D-Glucopyranosyloxy)-2,7-dimethylocta-4,6-dienoic acid	2.52	2			345.1534	203.5	NEG	1751547.27557928	2780472.61820871	2487677.09260872	2775045.9928125	3958573.1362475	3109533.63486453	1496919.67249817	2321046.83270046	2894200.7998977	2197381.17739254	25803603.6545	1621686.39399083	4551625.21560362	7025423.38805089	4780738.67025001
1,3,5-Trihydroxy-4-(((2E)-3-(3-hydroxy-4-methoxyphenyl)prop-2-enoyl)oxy)cyclohexanecarboxylic acid	2.52	2			367.1006	159.6	NEG	3051907.13228542	4972651.24845312	1564429.67078125	4989692.47333332	3845519.03328907	5321847.01522501	9906590.46104375	13627116.2663487	8864169.76725	11822727.04725	7335223.10242187	9465463.37557499	7384311.39947726	6971458.6168625	6978270.75837054
Methyl 9H-purine-6-carboxylate	2.52	2			177.0393	157.7	NEG	10404155.43495	12783501.0708594	7503703.75600446	12195647.2302909	6974347.7939875	10670998.0068771	4870895.00101387	10040343.4760045	9990678.82836817	12060326.5801339	8245915.71374999	11362448.8222875	9480748.68907142	9340189.63985938	10063229.7103795
Bavachinin	2.52	2			337.1481	150.7	NEG	21814907.7232692	23035975.16875	25543156.6480215	26342836.3105555	18888185.2511106	19927672.2880313	11065727.8964563	17107622.3615937	15543810.6351875	14185600.8267187	17808072.7957916	16923163.5357639	16859243.4595	17955962.706375	18274423.6358749
Oleoside 11-methyl ester	2.52	2			403.1207	62.4	NEG	2963676.07155684	8527842.72162308	893480.372929427	8222530.28976479	2454460.06246135	6635042.58276897	5575870.50372343	2924750.44012549	5256754.29340038	3816280.12994943	4554194.18092466	3528559.35550549	4041319.16230603	4829488.71355887	3865905.21360463
8-Cinnamoyl-5,7-dihydroxy-2,2,6-trimethylchromene	2.52	2			335.1335	29.7	NEG	2381895.922675	4075754.61893802	4645545.27735673	4556892.82555513	4145857.42786704	3608939.84069318	1605513.91371776	2778833.604855	4345747.99687187	2251783.12396314	4323398.37883698	2762813.97021927	2572487.66916328	2291965.772825	2478400.82119883
6-Ethoxy-3-(4-hydroxyphenyl)-4-methylcoumarin	2.52	2			295.1017	26.4	NEG	25056431.7776154	51919774.562526	24643776.9280724	59440048.0755317	23218470.6123635	57181232.9871519	20868567.1636077	24634757.4186548	27811384.9287014	24691502.4788604	31707143.4156969	25719284.787925	32103800.8704766	34694014.1543188	33252725.2516442
4,4,4-Trifluorobutyric acid	2.51	2			141.016	357.4	NEG	57200073.4953071	58060026.5166815	59613330.9240002	55886956.8094091	56107337.6204998	60450377.1691666	60232168.6462814	63803794.2339217	58593901.9283862	57485276.5605417	61216028.5993227	59714814.8801875	59992952.9490155	57923534.3088593	56777126.9810225
5,7-Difluoro-1H-indole-2,3-dione	2.51	2			182.0083	182.7	NEG	1858963.70664584	693662.744281387	1278124.50429297	475006.786374092	1756158.11474999	197249.178813299	717463.72525	869592.945353122	517723.704298496	598895.528700685	663048.127142787	905549.643775004	975936.505431252	920254.461824995	1269877.35823125
Isoflavone base + 2O + 1MeO + 1Prenyl	2.51	2			351.1182	166.2	NEG	33393974.730575	36709952.6453214	40425285.8923611	46905251.2079465	28069019.4132	26449500.7769	14795980.5543884	41030876.1929083	26649952.7715916	46879946.3570375	41905826.267745	30868382.0822334	29642981.61	42664481.26425	41770113.3765144
Okaramine D	2.51	2			581.2405	160.9	NEG	14536105.588125	1078435.1435	17174933.7489286	6600357.05881739	14144533.596875	4880297.54572856	10083047.0731531	2484808.06828571	15853715.8156667	5368940.89438232	22474938.6438088	5479625.78085937	9089576.33092856	9709821.24976158	7718304.57995454
3-[5-(4-Pyridinyl)-4H-1,2,4-triazol-3-yl]pyridine	2.51	2			222.0753	39.9	NEG	4180762.65222416	3892992.98700388	3916928.81121701	2065560.04033203	6653133.38305245	859387.422140156	1079121.80513108	2822774.10870326	2289618.97365541	1269116.60464266	3917881.97032483	1430562.23460937	1684476.09497016	4202505.11581455	1968602.206275
4,5-Dicaffeoylquinic acid	2.51	2			515.1228	25.7	NEG	17139485.5311132	5663424.06370781	11411764.2189305	7275743.7005142	14045403.024205	11520247.3510456	10010201.2221397	12675210.7278183	14799923.7209481	11816417.1855665	17690803.1639697	14821505.3704427	15474908.8198084	10953847.7311858	10357336.3025945
2-Amino-3-phosphonopropionate	2.5	2			168.0014	356.1	NEG	1239697.25664258	1251146.56406944	1342670.08012499	1219681.56337695	1293117.43701172	1238872.2637882	1205640.21305555	1452917.45426953	1301344.10290452	1156948.4343177	1230920.47364323	1221100.730875	712204.942281249	1262288.69456597	1258566.97097656
4-Imidazolidineheptanoic acid, 3-[(3R)-3-cyclohexyl-3-hydroxypropyl]-2,5-dioxo-, (4R)-rel-	2.5	2			367.2294	294.5	NEG	22027998.6631944	13783594.5363898	20201815.7456306	25024194.6625261	20012785.2298438	15651485.9918787	13917059.0131211	13526161.5311354	17677993.9449584	12412192.9249145	24979378.8339548	11935891.3185156	15794873.3691667	20315644.5437133	19756601.4359117
LTB4-[d4]	2.5	2			339.2515	275.6	NEG	3655969.05736435	1154251.88890235	1982697.00423047	439734.788190103	3246269.49667426	2038728.5526306	1984487.91726563	2772770.43757882	1886614.22247116	2374667.41091927	2340588.83601143	4960574.23002288	1903543.39620209	2481592.84351562	2158653.98661718
12-Hydroxy-4',4a,6a,7-tetramethyldocosahydrospiro[naphtho[2',1':4,5]indeno[2,1-b]furan-8,2'-pyran]-2-yl 6-O-hexopyranosylhexopyranoside	2.5	2			755.4157	256.9	NEG	62669421.7769333	55798209.3354917	43958546.809125	37189623.0333876	38807355.5508572	25385631.2992334	8577893.39167968	30290898.127	26864085.4274596	36120672.193125	19296194.9762333	47690502.5228167	34129797.7140501	36408604.7763834	36210687.7028499
1-(2-Fluorobenzyl)-4-piperidinecarboxylic acid	2.5	2			236.1041	247.6	NEG	7494544.8981914	14341965.154858	6916777.85859626	8142290.75964275	6128062.42335654	9027031.58446486	6575530.9996493	8257827.90858903	14048594.6087977	9021810.58713991	9246367.1111125	12839062.2215724	8855067.04991251	8738093.43198865	10365996.0680508
(3R)-3,7-Dimethylocta-1,6-dien-3-yl 6-O-.alpha.-L-arabinopyranosyl-.beta.-D-glucopyranoside	2.5	2			447.2239	224.5	NEG	32410379.0780183	6870624.12543362	58115954.4128021	10505766.8763466	46942760.2321876	7717755.79616642	5575483.69223558	14338701.912375	16891007.825559	20921921.4458945	16912139.2405754	16299548.1569375	17812976.8479355	21066410.5759191	19134193.2845801
Madecassoside	2.5	2			973.4942	221.3	NEG	17225157.5595	1942264.67631865	30809281.594275	4172911.98507137	25221387.8694911	3975699.54249068	5345900.57061179	6304409.50748438	7564425.08128125	7719919.81848957	8210173.05338462	6727025.13258281	11539777.8689351	12396106.5483219	11585799.1602187
Asn-Gly-Asn	2.5	2			302.1099	219.8	NEG	7475491.16272499	18789933.3157969	2875993.47225	14413413.5383437	2997452.60794793	12125597.3982797	20297543.7557875	13523414.876086	8174989.16934374	11192296.0774078	8214754.21623318	23917894.5899813	12425578.2254203	11726111.4290056	11429225.1759765
5-(Diphenylphosphinyl)pentanoic acid	2.5	2			301.1057	219.2	NEG	41791439.5617	100318698.26685	20192700.3049889	78082579.6598748	13777384.5499087	66940499.3565087	114566968.38945	72717806.5840314	45659451.8481249	59617801.9214813	46872091.3015535	127277634.98925	61466529.4367114	68617574.9997498	64072952.8020312
5-(Cyclohexylamino)uracil	2.5	2			208.1047	206.3	NEG	27180246.4408053	24062158.7132526	35999608.3443219	20334161.3741359	36936304.4063749	12769851.6148464	16658494.4099027	21370203.5941919	19234450.7847138	10813382.1739544	20909652.8271227	26702036.5677288	22678321.7558865	23983914.0835817	22842676.6661129
N-(2-Cyanophenyl)methanesulfonamide	2.5	2			195.0282	198.5	NEG	452398.938086987	435184.027668715	293232.399555683	393630.492545128	118973.146042969	375533.948405504	1330889.43818611	553233.488924997	799362.319225005	816441.738632809	753670.882212497	1465838.2771875	449180.742002964	725010.466621878	497242.952560186
3H-Benzimidazol-5-yl-[4-[(5-cyclopropyl-1H-pyrazol-3-yl)amino]pyrimidin-2-yl]amine	2.5	2			331.1376	192.0	NEG	5121542.02946095	6004658.715825	4808636.86897223	3728568.19757143	4482628.88354297	2258264.0738125	4281413.25574919	2496387.33203712	3276121.77287722	2174296.23757291	4488850.71055632	5252553.71690446	3303748.02589285	3154816.98500602	3000176.85484376
IS2	2.5	2			176.0673	191.9	NEG	17354918.8145199	14516269.7811979	15595194.388696	14255868.2730469	16582036.6245256	15314221.132207	18318512.0767841	13024291.0773906	16194699.79424	13751673.6419648	14960470.6901563	13168562.1332812	14554015.5552688	14924374.6822312	14406907.0612032
Lenalidomide__	2.5	2			258.091	182.7	NEG	34007038.06625	42100728.7506875	28582445.4324107	52345014.5223751	29968578.1179231	44954261.3145937	9429708.10370313	25692077.6803437	14482349.3559791	33548561.8526875	14430824.7195182	26491646.2579615	28354731.9995216	28097961.7018192	28388592.6157499
N-Benzyl-2-naphthalenesulfonamide	2.5	2			296.0702	178.6	NEG	6788236.16927602	5219596.05508007	4742949.89635416	7345836.16593749	6100962.50660782	10081686.6617524	23927633.9991731	12009571.0742673	13526404.1653125	7881115.55756246	8373683.6299375	11028873.4572469	9940269.05274607	10433964.3087969	8665043.33293552
Methimazole	2.5	2			113.0235	177.4	NEG	16406605.6471824	18813925.5990623	16176882.6537834	18320713.4466562	17827190.9381875	13827966.9487321	14357753.4379922	15306186.1820567	14941671.8000307	14944641.0464979	17437269.5887322	13489553.20245	15580010.9244258	15872993.731336	16560862.5185333
Thiopental	2.5	2			241.1068	172.7	NEG	35964095.494275	30452165.6418912	57664377.327857	54326063.4115083	58542556.0571731	55041035.4420651	214367411.199408	56259190.6872005	133180218.429243	19051729.3903125	54119659.7340235	33173242.2216	66653669.5613999	67527951.9982147	66160806.9063749
(3E)-4-(1-Hydroxy-2,2,6-trimethyl-4-oxocyclohexyl)but-3-en-2-yl .beta.-D-glucopyranoside	2.5	2			387.2002	168.2	NEG	3376747.72985713	17409451.8080625	1350881.68135125	13782703.896	1711479.70142858	8436241.14763463	1583357.78843307	18469420.4458125	631710.12459428	25068196.8096154	1471358.94994418	16618749.9127987	8759506.74723212	8333590.77891072	8652382.328
4-[5-(3,4-Difluorophenyl)-1H-imidazol-2-yl]piperidine	2.5	2			262.1105	166.6	NEG	56019044.1759375	18370845.1575	64987169.5912743	26505028.9547979	63495533.4428195	18995717.3710937	35858689.9212422	27281063.0821963	72944644.3302637	22273172.5528906	86855568.8475523	26922589.5018613	44315183.7851992	44206326.5830092	44828424.1831641
2-(1H-Benzimidazol-2-ylamino)-6-methyl-4-pyrimidinol	2.5	2			240.0942	164.0	NEG	5136397.23835228	1603082.64028125	6603559.27911327	1957887.33066667	6897541.62033949	2125169.48024999	10906783.0782813	1459244.61316836	10611718.0729568	1356658.3815625	7769324.75987501	1371519.46682553	5024946.13877189	5384486.84506393	4985972.31737502
2-(2H-Tetraazol-5-yl)aniline	2.5	2			160.0687	153.5	NEG	236424.050032695	1145280.59941649	505607.260282108	795913.62377882	459037.256789065	1319692.94421874	82732.3271115621	2381510.1408	103500.684687694	2422649.02231249	465749.958997965	2536110.82370508	443083.715582172	872703.489495675	1211795.0364809
Tolbutamide	2.5	2			269.1015	149.6	NEG	16750774.9375432	14645015.8248484	17378975.087345	13890082.0555	14926753.5446515	16056303.8782321	6606604.41637396	15898522.7935915	9921753.72048215	15188595.6483333	12103706.87275	15388364.0937059	14381591.999558	13939518.7454464	13065744.7212724
2-Oxo-S-phenyl-2-(piperidin-1-yl)ethane-1-sulfonamido	2.5	2			281.1016	148.0	NEG	33886657.7372083	9222318.77695589	35964070.5228152	16239158.3902917	43156380.7929347	13802288.6944625	27818151.5054673	8050398.04121484	38504370.8584673	9209844.09114864	42277675.2973333	10652551.1381457	24490965.6498665	24233405.0393601	23630996.4532372
5-(2-Fluorophenyl)-2-furoic acid	2.5	2			205.0342	79.4	NEG	32870611.9895085	39851273.6400375	26684246.3890953	30611905.7542509	13600113.0728945	45624834.8938699	37208163.9518149	25890933.3790091	46828555.8173518	30149350.2789483	26021347.3518135	25913898.5716211	33122932.3501663	22731475.3043534	32273386.1693927
2-(4-Hydroxy-7-methyl-5-oxo-2,3-dihydro-5H-furo[3,2-g]chromen-2-yl)propan-2-yl hexopyranoside	2.5	2			437.1425	76.6	NEG	2667781.35477844	1008385.43893224	1073280.75716656	941276.566977656	1446024.23862658	621036.683226462	3681635.07114756	1893120.206534	5653342.70512597	1406307.45582219	7001178.87496948	1890398.5102413	2315259.67643331	2568577.75832042	2823326.42346622
3'-Hydroxyflavone	2.5	2			237.052	30.7	NEG	60150269.6362375	80949060.8994062	57030938.90835	65803069.0894542	47813027.7062089	64071528.5264019	80936225.661487	51319896.1472904	57750004.5706	77111860.7157135	73168191.9472613	73553551.7350231	62158268.9848125	65849726.7159047	64349871.4013526
4,6-Dimethyl-3-(4-hydroxyphenyl)coumarin	2.5	2			265.0915	27.6	NEG	7824723.7431741	9042234.33667885	8055195.69788393	10387396.6026663	8556189.85132277	10079301.6330462	5908611.55295769	7403870.53239772	9304119.1790625	6685649.92142366	12429317.6330714	8524471.111245	8131040.77986346	8854705.58479554	8509113.3702
2'-Chloro-2-hydroxy-5-methylbenzophenone	2.5	2			245.0417	23.1	NEG	7386811.58881875	7016905.75831964	7071606.09738125	9139618.75376903	6498562.341195	5599371.63338437	9462191.61189631	7871192.43017969	11112124.2423207	7402739.57321445	15095663.4986432	6887232.82648802	7587141.81714531	8556832.92818395	8235781.2088011
2-Hydroxy-5-chlorobiphenyl	2.5	2			203.0221	20.4	NEG	11658706.9516326	12349916.8490417	11131176.6587281	10161084.7001889	12487932.8346861	10593715.8925609	8075532.07395	10246478.9416805	8084988.349675	10178702.22727	7359475.06731328	9893532.64553819	9781031.73456094	10210883.8808156	10015186.8744867
3-Pyridinecarbonitrile, 1,2-dihydro-4-methyl-2-thioxo-6-(trifluoromethyl)-	2.5	2			217.0014	3.4	NEG	16048490.1550056	13211681.8088257	16249603.585009	13325327.0546307	16056668.0996587	14677585.4594588	16150335.8245655	13664360.1231061	14912707.0909	15310043.2326022	15143787.3471809	14812765.7448578	14707200.3182264	15337428.0405382	14105502.6079029
N-[2-(5,6-Dimethyl-1H-benzimidazol-2-yl)ethyl]-4-(4H-1,2,4-triazol-4-yl)benzamide	2.49	2			359.1685	213.9	NEG	8638189.31210002	2709268.73169097	7246755.08489581	3356268.6367625	9937808.46546562	2820196.18463124	1779297.89166164	3203019.39913654	5135992.28214286	2728915.94436617	24143931.013058	6368688.01651269	4811561.00597569	5627376.82982814	5503024.3718472
3-[(1E,3E)-Hepta-1,3-dienyl]pentanedioic acid	2.49	2			225.1117	206.3	NEG	410621767.00285	337158984.994583	537045362.573001	289829244.208	546819787.75095	189638424.919467	246505386.066067	338991241.506531	292009544.98125	184100466.729484	307648571.179167	392975163.498166	331565214.463117	343843964.3925	338752662.57605
Gentiopicroside	2.49	2			401.1066	158.9	NEG	278386553.454119	48939859.0584445	90749304.4541666	42821534.889	199576727.361982	51498312.2299126	108686461.087054	66907190.4958068	173100911.188045	55987434.0748125	113534818.079333	47730518.273775	83184728.5871154	85154025.4863124	82028396.6215001
N-(Trifluoroacetyl)glycine	2.49	2			170.0032	150.8	NEG	2567731.44656605	2618788.12177029	2189735.4426053	1759991.2395438	3427389.63133789	1502481.32682353	503276.776878908	2827934.14901734	922412.262226561	2739670.06735787	2510428.74551602	2034550.44385254	1519037.79545089	2755791.94674219	1344294.08649888
Tazarotenic acid	2.49	2			322.0912	148.3	NEG	11830561.8182206	20041099.2365011	6419906.09430908	21401829.8585104	12873040.1928571	18525728.9093984	7546506.31362305	17869815.5106549	8161098.36430078	8842146.49845312	8366594.78460293	8184703.42677099	15799785.8795383	15754736.4654885	9575620.87279688
1'-Naphthoylindole	2.49	2			270.0965	145.7	NEG	21626087.5781986	8735012.03609687	22859634.2675735	9356726.56895681	21599894.5342361	27491385.6829522	27759054.5084066	12494425.8693125	29141455.9763816	7298193.89750209	28575292.8684271	11145308.0747198	19050692.7482237	18159318.535251	19168806.7686387
4-(Allyloxy)-2-hydroxybenzophenone	2.49	2			253.0915	23.9	NEG	213547221.313483	166722199.636093	225379056.546525	165645137.205375	260670827.522912	209226060.894943	223035132.290918	237518308.514172	221321888.703169	209309688.761404	182508858.92064	230133533.200752	188757833.006269	208991939.562401	225328568.736206
Methylphosphonothioic acid O-ethyl ester	2.48	2			139.003	359.4	NEG	708449.177465407	989578.167495309	977959.133194446	726199.775095977	728567.758214281	449016.582148522	169105.770258039	1047671.97775568	556563.502699435	0.0	905339.053018462	321897.080854475	0.0	781586.61303819	834107.231527773
1-Palmitoyl-2-(4-ketododec-3-enedioyl)phosphatidylcholine	2.48	2			718.4351	309.7	NEG	13579667.0905555	10517954.849579	15902988.9846216	10406189.2334653	8302848.51421091	8903123.259375	8240641.61570318	13291467.8595695	14437536.3825001	7183392.76362502	14265997.0606947	13491364.2504	12808130.3946508	10087683.6458307	14268463.530975
LTB5	2.48	2			333.2087	297.2	NEG	1139615.65854464	447595.029612501	458279.361322474	533384.217823362	560673.434609381	1275407.58373437	535306.451587496	754351.280859373	1543693.74386161	337402.184521866	718573.768945315	588554.859942198	559769.069774996	1063057.30376785	979861.301617193
4-Oxododecanedioic acid	2.48	2			243.1226	196.7	NEG	50023808.9910703	42871903.4525898	72072299.5046015	48088363.5074415	68081377.3792464	55845557.7514277	51573194.898291	69009089.1957032	59919467.2608868	47343527.9308126	53460722.1925781	55508622.9420313	54532449.1882265	55478509.4973749	57075146.7144705
2,6-Diamino-1H-s-triazine-4-thione	2.48	2			142.0235	178.7	NEG	7311231.87009375	3104595.44829688	6451435.63177738	6479402.063875	6517762.8588646	3959305.07969532	3694061.22303472	3028685.65385741	5458477.54603516	2708788.065375	7456874.05000865	2951701.15030121	4670746.03896426	5009162.45652779	4643610.08497221
Dihydrooroxylin	2.47	2			285.075	223.8	NEG	25820393.0504583	45759359.4598815	11448161.5590509	40773472.5711771	6326547.39584374	26619474.9147188	43832698.3898437	34103038.7726762	8753787.21433226	31217200.7470571	6819333.52216625	72362401.577714	25761115.4170263	27683386.5689062	27771719.0719737
Gabapentin related compound E	2.47	2			185.0807	161.7	NEG	4087785.08253726	4402651.58856671	4886331.15467998	4859518.54935536	5645075.79189694	3538665.02650893	4173434.16476562	6980263.50315159	2435015.34599039	3298092.12983089	4420441.04144345	5184069.89400782	3413944.786875	5695409.82053571	4569558.68351074
2-Glucosyloxy-4-methoxycinnamic acid	2.47	2			355.1008	154.0	NEG	75069564.3966667	113893450.311964	67183247.9240244	97410344.1420799	69814861.4137499	53749205.2712001	45301490.6660992	65886418.0864854	55479245.6746666	86625434.5974165	72787035.3371818	73362825.8999301	65999696.2516365	67818874.6025908	87939326.3580543
1-(.beta.-D-Glucopyranosyloxy)-7-methyl-1,4a,5,6,7,7a-hexahydrocyclopenta[c]pyran-4-carboxylic acid	2.47	2			359.1332	134.9	NEG	67256508.0258126	30067551.09575	64774611.7122222	32987618.0766528	69415801.6978438	31710575.2427396	46455735.2893092	23871244.4600329	62015712.8121316	22670097.8729652	59826187.2197778	25629606.2337763	46212285.0341945	44808388.0869444	45420138.6158456
gardenoside	2.47	2			403.1216	129.6	NEG	1130345.34436198	3116772.80175937	295706.911363149	3013977.510225	1494918.05491146	3024661.83434115	0.0	2513786.52986572	0.0	2535745.12329734	192651.828322627	2121439.29914062	1443641.28361979	1892093.64404844	1286984.80693125
4-Amino-5-(4-fluorophenyl)-2,4-dihydro-3H-1,2,4-triazole-3-thione	2.47	2			209.029	101.0	NEG	12568605.7140916	11473319.1472813	10150034.2224944	17465733.429375	10816816.8499375	9655805.05400769	15210128.34432	19462297.4757512	12894978.4494695	130665426.245128	86216079.7247508	11319376.25535	13304565.8912219	20553687.6505437	18485936.0141641
Aminocyclopyrachlor	2.47	2			212.0187	57.7	NEG	1711774.42189222	1928984.76781195	2295412.97684961	1624577.97808795	1899970.72828699	1321289.71597266	985185.316006199	760395.1194875	1523478.50689128	569951.350313769	2246677.52644385	603018.960159375	1520156.02509717	1719134.36971419	1498196.30581734
1-Palmitoyl-2-arachidonoyl-sn-glycero-3-phosphoserine	2.46	2			782.5002	327.2	NEG	4982470.03098541	3901236.555625	4607395.69608614	3851078.8085	4798439.48530567	3056471.01916771	9542548.28837159	5410323.86972853	9371528.76571133	5332314.86321169	7064337.73244791	5494510.27385155	5222200.20354321	6005103.58911183	5529448.89098848
Dacinostat	2.46	2			378.187	265.5	NEG	675108.93775669	287616.771070315	553882.098632816	369107.455058035	521673.183190104	679071.876234373	900868.688532727	774525.647629299	650413.520417412	786102.900273436	595078.541411832	616073.262157715	622723.331950195	548295.640919363	623279.435209961
Phenol, 5-[(1Z)-2-(3,5-dimethoxyphenyl)ethenyl]-2-methoxy-	2.46	2			285.1118	244.3	NEG	787586.925059546	21628311.5048774	446464.695344947	26852438.0390268	623591.94409588	24374663.62224	7013042.64103516	15794961.6143125	2356796.50978594	5738021.88786562	1815371.6657959	7302674.45134944	5870533.40946613	5763179.44698957	5693850.1390534
N5-(1-Imino-3-butenyl)-L-ornithine	2.46	2			198.1205	218.8	NEG	4476232.33936861	2416643.6735	5558467.47698854	2338776.33424804	5465571.47638476	2365816.50084375	2253980.93618304	4161912.92447656	3618455.63690625	2848682.68205256	2688766.68271652	3380130.15214286	3527245.53542838	3383723.6682539	3520284.56931818
Kanokoside D	2.46	2			623.2534	153.8	NEG	21181704.1396119	2420192.20114026	16448817.4194094	1461124.85247223	21348562.8649649	1361055.88486607	12775294.9270972	2193667.48627797	25019454.9010648	520227.857774417	30178855.5150649	3121139.65489196	10837892.7905168	11627034.7220156	11065321.905567
3-Amino-3,5-dihydro-4H-pyrimido[5,4-b]indol-4-one	2.46	2			199.0596	144.3	NEG	3192132.44649367	3305887.0741825	4637720.25276358	2924314.50735091	3607029.50359687	2259162.77958305	987718.9699375	3374342.20227272	1898931.4824079	2890762.6457474	2547494.4939481	2994415.33486801	2784059.47077805	2947597.5103846	2791147.83144024
Met-Ala	2.46	2			219.0758	33.5	NEG	3362157.43650125	3681841.18245649	5754040.3333575	704109.516236573	4102119.514435	0.0	5197954.36126238	2416194.93266773	2376137.0269275	3500958.96974981	3144556.46459583	0.0	7400835.87919998	1199243.83551376	6454252.11329013
1-Hexadecyl lysophosphatidic acid	2.45	2			395.2599	303.8	NEG	451532.215752602	564772.285223035	1245016.61364375	929015.77383278	433987.554776786	354513.399264996	237002.507709503	216512.986475293	361377.838445314	362717.266308239	569458.836296877	151633.035897292	514960.470374999	522203.88509603	873875.393084561
Syringetin 3-galactoside	2.45	2			507.1109	217.7	NEG	1916539.39946876	249446.289397819	2252697.90626786	185503.540121913	3864068.09517858	6009781.24080469	3891542.78195313	54279.9269349916	3433882.86315625	0.0	3094021.71062109	0.0	1946743.46069418	2251210.63023214	2168889.23314286
3-(2-Oxocyclohexyl)propanoic acid	2.45	2			169.0857	198.6	NEG	8974755.59775	7352791.70251953	8133774.2114568	9773144.33159177	7857762.66617645	8048445.04258595	4844658.204375	6384806.96196094	5050847.95349437	8314486.45689707	5233616.81742095	7443436.80295312	7185616.71440073	7575226.36805515	7161128.91866666
2-[4-[3-[3,4-dihydroxy-4-(hydroxymethyl)oxolan-2-yl]oxy-4,5-dihydroxy-6-(hydroxymethyl)oxan-2-yl]oxyphenyl]-7-hydroxy-2,3-dihydrochromen-4-one	2.45	2			549.1571	198.0	NEG	5851218.18627501	4392773.32678571	6640296.70287498	5778187.37610714	6397805.87294794	5368143.67433438	12495600.0813661	6729529.01585716	18126996.606	6017034.91698215	28149513.0166249	6402525.46714288	8604672.32169642	10067111.710875	8879348.53928576
3-Methoxycatechol	2.45	2			139.039	172.1	NEG	1122709.05028124	7704483.69396733	1293855.709125	9495893.93567617	1647304.72916015	6704573.21214348	2210646.54697396	3535711.27892813	1768512.90787287	2383483.71200469	1647234.72266601	7399486.25830943	3348860.66064631	3837743.09625	3458944.00751421
9-Oxo-9H-fluorene-2-carboxylic acid	2.45	2			223.0441	54.9	NEG	272225859.878493	149737107.733841	234233178.576303	132070552.563738	224173383.908303	215555934.282293	293761894.943755	147801119.176734	372695232.980735	152461775.389033	390436393.210469	145574962.652467	216231990.700024	238350254.81788	226135622.510677
1-[4-(Acetylamino)phenyl]-5-oxo-3-pyrrolidinecarboxylic acid	2.45	2			261.086	30.3	NEG	41489237.2193151	20467503.6441594	42068140.5655033	18312640.3667988	46138076.5975449	26927142.3923594	44618184.4592812	44116116.783111	70364600.604775	30472073.8656125	84325740.9793	18895396.6799361	39649125.2399993	43277195.0285071	41365581.2564096
4,6-Dihydroxy-3-(1-hydroxyethyl)-5-methoxy-3H-2-benzofuran-1-one	2.44	2			239.0582	237.3	NEG	2022908.15833405	1990916.81298912	899094.290062501	1951801.27912521	1418934.28710416	1402617.62545	2386507.78151785	2039702.58690679	1312951.49338541	1337348.2422125	659782.97896875	1807608.05233717	65066807.2184801	61718677.3713921	58288452.8790779
N-Methyl-D-aspartic acid	2.44	2			146.0451	23.1	NEG	21959175.45828	19876254.960087	22627958.425416	20352360.7789096	22283505.4347593	17915576.4891531	23303130.8369169	24289178.7163496	24371624.3791087	27903494.7527103	25184693.7876756	22439452.7145452	22335088.7613146	20809858.6352708	23426869.4236511
Ginsenoside F3	2.43	2			815.492	336.0	NEG	5247101302.56532	4618116519.71122	3734391976.06861	5162754009.85557	3597774309.4306	4094226544.14334	996729138.860416	5008805408.57881	2521728661.99718	5924012656.31247	2775083057.39683	5665922240.34339	4134395167.93228	4460921237.06435	3949203345.43289
3-Dodecyloxypropanoic acid	2.43	2			257.2105	295.8	NEG	935533.518337674	712360.299023435	995400.726698437	1454511.73027567	1700408.35177734	880883.346445316	2327923.11466719	1071133.68832032	3335839.85664218	1199439.29365737	1234588.60252841	1416213.78273437	1328744.30936771	1213487.78871093	1157185.52071876
4'-Acetoxy-7-hydroxy-6-methoxyisoflavone	2.43	2			325.0767	252.9	NEG	0.0	408991.2508955	0.0	166142.993701908	0.0	134562.168855945	0.0	303169.359835969	35552.3707051078	886078.703627586	0.0	994964.518206596	3584965.37124375	3818243.23493126	3612999.97796718
3'-N-Acetylneuraminyl-N-acetyllactosamine	2.43	2			673.2306	175.1	NEG	73630201.0747856	27188627.9180865	37701266.764	21365616.512625	44634321.6699464	27906307.5307009	26751720.2107452	29835575.5456607	25807092.3826154	26406787.3349495	26994560.8107404	33035088.7088571	38848007.2320536	38393423.3529687	32554682.0782308
Panglimycin C	2.43	2			327.1214	172.7	NEG	12961832.4517851	17156602.07925	11564894.0445864	12952471.937	8777792.05099998	16896413.0208333	24486864.4567501	8888266.16234995	17358750.5501094	11340137.7483744	15980341.3355625	8790623.82591105	11516880.374325	13435856.4288	14512479.2249625
2-(3,4-Dihydroxyphenyl)ethyl (3Z)-4-(2-(2-(3,4-dihydroxyphenyl)ethoxy)-2-oxoethyl)-2-(.beta.-D-glucopyranosyloxy)-3-(2-(((2E)-3-phenylprop-2-enoyl)oxy)ethylidene)-3,4-dihydro-2H-pyran-5-carboxylate	2.43	2			807.2494	151.8	NEG	1392457.33567187	718178.18442893	1395119.3650625	963363.184606731	1243043.7683	625980.207710777	814890.369816031	476668.42682902	888557.108489581	578214.258574775	1167206.97129687	539942.604437113	909848.727909565	871594.969177246	547771.208141742
4-Allyl-5-methyl-4H-1,2,4-triazol-3-yl hydrosulfide	2.43	2			154.0498	60.8	NEG	4700474.30887071	3267412.36559604	4968213.48179795	3565121.05159069	5094289.146977	3135861.97238399	5154168.3425485	3874188.92204815	6754423.32442284	2881400.59320677	7368703.74617696	2500111.19608194	4167558.42872065	4657286.99296555	4572849.61670794
Junipediol A 8-glucoside	2.43	2			359.1314	54.5	NEG	5024996.08151395	3952487.74584125	3783326.37226442	5092773.58764023	3470172.81815368	2440000.83582054	4025606.91185343	1862082.21930502	1697515.02691473	2324722.51757109	3145728.994835	2103112.36553149	4047528.14935833	3393127.65594196	3792845.90214199
6-(2,3-Dihydroxy-3-methylbutyl)-3-(2,4-dihydroxyphenyl)-5-hydroxy-8,8-dimethylpyrano[2,3-h]chromen-4-one	2.43	2			453.1583	28.7	NEG	3368313.61293926	1228408.99052363	3646517.21781615	1373953.17392143	3771989.59988182	928668.373219156	1562118.41529545	1098112.76244125	3088109.94897813	631521.495148264	5135445.78380457	812812.086581484	1724894.89194119	2395498.47672401	1915126.65770639
Raltitrexed	2.43	2			457.1158	25.8	NEG	24402600.9934088	33112449.1854567	11858971.4277435	34173631.4082064	13661460.2971817	30614864.5333912	23104410.2145597	41320744.2124509	44968987.324055	46814314.0857349	56515161.4140712	41618566.2319438	33712436.5414669	34541571.0981954	35091202.7394422
(.alpha.S,1S,2R)-.alpha.-Amino-2-carboxycyclopropaneacetic acid	2.43	2			158.0449	23.8	NEG	5629918.56384375	12278693.8571823	6587271.16706187	16877938.8853789	7253152.8031875	13094378.1471393	4621729.62613807	8467947.32276316	5507380.1547625	8805858.22525228	7330899.54766755	9235011.23448398	7357636.68388802	9280409.21867516	7001917.22465834
Olmesartan	2.42	2			445.1965	252.3	NEG	21168749.6420766	29941370.7090541	20741517.7861192	35258705.70431	17057790.254625	31566440.4966604	41789089.3061094	31147560.6741694	42662763.0808595	27603159.8248637	27279890.7555866	31799562.0379199	26563373.5481591	29237605.0755468	29260756.5382207
Biphenylindanone A	2.42	2			453.2101	223.6	NEG	20918620.1637917	389188.234043174	40705031.4732463	2774923.41498369	28083334.8294844	1379325.30217634	4058261.52525736	3646267.93459457	7016970.14240625	2478489.16078795	6724027.07696484	4429306.87207032	9435128.07957465	9512667.20838023	9552252.77768749
2-Acetylamino-3-mercapto-3-methylbutyric acid	2.42	2			190.0495	147.9	NEG	15579706.1432364	22587932.9583875	11956061.3526603	18171360.8454523	11932654.4074256	21330659.4416	16820820.4948601	16831930.4040688	18910734.397625	18955286.1894673	22753971.4508146	16110887.0318155	16725257.1500437	21744815.7587263	17746369.1143192
1-(1,2-Dioctanoylphosphatidyl)inositol-5-phosphate	2.42	2			665.2271	144.9	NEG	16302873.5141172	262711.850614955	16422861.1615062	866209.702231884	14775911.0319005	442135.194510415	14895663.3684664	827928.299688637	26481382.0310813	1092282.17323065	29933119.3805875	339958.606999999	9905982.31190291	10451540.9901228	10039874.2303774
(1S,3R)-1-Aminocyclopentane-1,3-dicarboxylic acid	2.42	2			172.0606	27.0	NEG	9624271.11017316	5652705.95414567	8346451.9440779	7736171.02068958	6960716.27227881	5940690.54637969	5872344.29150391	6536808.95659228	9455988.56151172	6169532.01658887	9994102.05475	5681741.11122449	6595946.91907667	7740938.37511641	7078673.71690577
(9Z,12Z)-15-Hydroxy-16-methoxyoctadeca-9,12-dienoic acid	2.41	2			325.2367	273.0	NEG	4648377.50597816	865392.796921879	3871331.43187656	1007489.379675	4781063.20293753	1598762.55572345	3161584.00583335	3388932.88461917	3911521.07675286	2642846.14127929	3616251.61015623	4066855.85678905	3228616.02056817	3138651.07484376	3331810.55143041
2-[(3,6-Dihydroxy-5-methoxy-7-methyl-4-oxochromen-2-yl)amino]propanoic acid	2.41	2			308.0751	150.9	NEG	5842344.77595193	6975455.05262981	2638639.51276042	9557548.23034376	4359446.52928711	9937510.72788352	1562379.16107813	12047191.0132715	2104329.75587499	5973410.14130358	2264880.88635577	8043498.0111	5297817.01162501	10597452.6367715	5371203.30700446
.beta.-D-Glucopyranoside, 4-[(1R,3aR,4S,6aS)-6a-(acetyloxy)tetrahydro-4-(4-hydroxy-3-methoxyphenyl)-1H,3H-furo[3,4-c]furan-1-yl]-2-methoxyphenyl	2.41	2			577.1865	29.9	NEG	1463422.06864219	525727.932118714	568704.495498828	669317.829401257	559570.131399121	362176.783065937	0.0	126192.479920627	186294.412490972	423026.971068787	267290.064908438	291299.267801205	324977.171005421	367464.944242679	340472.966379385
4-((1E,3E)-5-((6-O-(6-Deoxy-.alpha.-L-mannopyranosyl)-.beta.-D-glucopyranosyl)oxy)-3-methylpenta-1,3-dien-1-yl)-3,5,5-trimethylcyclohex-3-en-1-yl .beta.-D-glucopyranoside	2.4	2			705.3313	216.8	NEG	20359690.7497884	39078945.5766518	41720414.4851076	38474028.197025	20345842.155649	35340714.8930447	8768386.32928571	15770687.44275	13678200.8328437	10247238.6439784	25125686.7281836	30151735.3728571	31490121.8339432	39003715.6053139	19948940.7626428
Norbuprenorphine glucuronide	2.4	2			588.276	196.0	NEG	66693278.8515333	32258465.5637813	90544268.0538501	48180699.7904792	84209352.8207323	50264252.4925625	118318396.288467	34856712.453675	113077362.762467	21270118.086225	106385996.717083	28516575.1262708	68484970.6938998	70120094.872	68564393.4736749
Flavanone base + 3O, O-Hex	2.4	2			433.1118	187.3	NEG	45319214.1163637	8321319.2773004	37071566.9573751	5899157.14133557	46181794.0830683	1788648.60727345	113331919.517654	6708810.8817	67588149.5880384	10011031.2504	44857318.4815143	8788540.65600002	37796484.9675	37381444.2042501	38970163.5957956
9-(Methoxycarbonyl)dec-9-enoic acid	2.4	2			227.127	178.6	NEG	38807918.4883099	9047104.12621205	40918318.0633223	8723673.52396874	49246755.2712218	9102643.25981562	8948470.83531026	5194208.465875	8164899.23906252	16692626.1544437	7683292.96706562	36980677.3994324	33958261.0815937	12353660.0256529	34956572.3393846
1,7,8-Trihydroxy-3-methyl-2,3,4,7-tetrahydro-1H-benzo[a]anthracen-12-one	2.4	2			309.1173	27.7	NEG	52017573.7935889	125291303.501033	40538087.5286107	133848411.788963	43790490.88155	133642620.512664	34542014.519724	58261887.0785	57154309.7175606	55911460.5513807	73906107.3826048	62246939.0908901	62128413.7583961	78066788.6295904	65399252.2159231
Hepcinat	2.4	2			528.1544	26.5	NEG	7910097.91142494	2824655.43619043	4972221.530235	3822699.28278867	6820771.7071025	4271098.80505273	4401261.00069063	4915656.85412227	5636756.58463231	4849055.02129801	6699785.5764114	5229520.50330511	5366576.71916719	5692186.56702955	5430612.33686243
[2.3-dihydroxypropoxy][2-[docosa-4.7.10.13.16.19-hexaenoyloxy]-3-[octadec-9-enoyloxy]propoxy]phosphinic acid	2.39	2			819.5276	334.0	NEG	141328009.382813	136107595.93425	172391896.81975	78891643.2787693	188890048.243204	94268951.1143654	113131956.981466	279555286.218749	168777543.037761	25290078.6861911	178690737.144571	90470942.5346096	205119589.987771	149189736.135327	274968985.762573
Fluvastatin	2.39	2			410.1763	252.3	NEG	1006844.15572812	524301.975628125	1137948.58345625	732004.857110679	1555360.25481641	889940.275397724	1040960.92812145	1954962.11514844	705300.235888454	1042096.09048296	832645.779918749	977041.286978515	1107443.17281719	1203116.53548047	1092559.85875664
Dinorprostaglandin E1	2.39	2			325.1998	251.6	NEG	162046977.230359	33290732.0116912	202296381.981	41578412.4841342	216542098.634555	46246633.3795863	58412863.6453565	143882936.076704	64393972.0823237	73958347.0932355	72393351.8802353	87656403.8509409	103551252.656147	109656662.170919	106682884.641953
Benzoic acid, 2-[3-(3,7-dimethyl-2,6-octadien-1-yl)-2,6-dihydroxybenzoyl]-5-formyl-3-hydroxy-	2.39	2			437.1625	151.4	NEG	103464245.344488	34662157.5790337	161308399.22082	30997769.9364808	124385847.665687	30036375.6409999	44084063.3251563	24439760.2198864	73294313.6650961	22054303.1721875	117146362.920385	26622991.9881771	65452381.0650001	68543142.2299614	66058870.8917812
Secologanoside	2.39	2			389.1071	39.4	NEG	3066701.35295223	5528747.730312	4760237.64752663	10958815.7158418	2002013.45325904	3644932.81943	5110654.19595379	2757826.75627644	3954179.24540542	2559015.09915129	4221562.6173875	2320107.36967489	1179968.53179916	4018783.89697396	3304122.96273633
(E)-4-[4-[(E)-Hept-1-enyl]-2,5-dihydroxy-3-(hydroxymethyl)-7-oxabicyclo[4.1.0]hept-3-en-6-yl]-2-methylbut-2-enoic acid	2.38	2			351.1817	287.8	NEG	4215820.66931638	12378475.1493813	3387205.53069644	10451203.9809446	2696259.66405467	8550855.73856249	6539929.36755469	13333706.6356914	13465771.4688907	14825311.1482884	9408591.0426136	11634889.6335227	7731628.56000004	10833428.4506527	10580313.99475
(E)-3-(4-Acetyloxy-2,3-dihydroxy-2,5,5,8a-tetramethyl-3,4,4a,6,7,8-hexahydro-1H-naphthalen-1-yl)prop-2-enoic acid	2.38	2			353.1985	282.3	NEG	25202877.3915525	6536700.17470312	25763223.1125625	5884710.02559372	23282636.0427344	6152411.80753281	9993941.74658328	12025354.0756	10914849.8218406	12431980.1571891	15588532.6748625	7921333.11850312	12555515.0806171	16001734.761014	16100066.5332
15-Ethenyl-2-hydroxy-9,11,12a,13-tetramethyl-2,3,8b,9,10,11,12,12a,12b,15,15a,15b-dodecahydro-1aH-2,16a-(epiminomethano)-4,7-ethenofluoreno[9,1-bc]oxireno[f]oxacyclotridecine-16,17(8aH)-dione	2.38	2			502.2625	281.0	NEG	782264.442222224	2985623.59138281	406829.906610858	4054804.68037369	664846.968985937	4613377.05115624	939822.515602438	2999109.208125	933795.877838539	4527450.79101565	923346.378798828	2152473.48374717	1732398.61993466	2242169.07209945	2382813.33097199
Genistein	2.38	2			269.0389	197.9	NEG	2018925.17984271	1581883.93973214	2025805.61112053	931020.599594307	1997621.18388542	1112523.67899799	1366051.9336875	1472027.53656251	1510939.08737707	1164429.77544765	1958669.75183594	1128666.18079977	1765942.11395478	1429548.28955412	1385440.09660835
7-O-Methylrutin	2.38	2			623.1589	174.8	NEG	169767372.582844	107735438.2161	112526937.495312	87661975.1626666	102945080.828604	91242229.2516144	53166816.1601818	51085979.0843751	67444268.4294373	47262117.6589167	96526399.8542085	46242252.9426667	91896579.9598437	87053441.4877501	87373525.0743408
Acetamide, 2-[[3-(4-fluorophenyl)-3,4,6,7-tetrahydro-4-oxothieno[3,2-d]pyrimidin-2-yl]thio]-N-(6-methyl-2-benzothiazolyl)-	2.38	2			483.0414	64.9	NEG	8820633.08681875	28356633.8520027	8078934.20065312	16850832.8593802	7424149.62747471	15355829.4747935	10203967.0082978	16993503.98008	12105628.600852	23897020.6923724	11107207.0841786	14962247.5824418	13996190.6748132	14367578.6227037	14247201.4996741
Ethyl 6-O-(4-carboxy-3-hydroxy-3-methylbutanoyl)-.beta.-D-glucopyranoside	2.38	2			351.1284	39.0	NEG	4220410.17521618	11659393.1222327	4416913.93621599	12634969.0002111	3794973.53262057	10946197.2520523	3106498.75987682	11630988.1547207	7597078.43505374	12005764.5174508	5346574.09224271	10913824.74236	9593706.82827337	7411723.3269334	7446395.49218256
Trigoneoside Xb	2.37	2			919.4896	240.3	NEG	18117507.2945372	5007082.66595625	20714269.7170223	6783471.90213069	19463457.9988502	7928390.74031121	7107324.03442046	10022218.9194305	12526724.9116076	10490697.9561375	13902148.0549218	12738014.9043	12792644.30095	14410321.1721744	13796720.058625
Jujuboside B	2.37	2			1043.5386	237.0	NEG	361960094.962363	82007005.6401043	400411809.8554	130632759.808926	400559940.644715	128423278.940458	197810245.575166	166551860.01285	288958819.128572	145697687.133177	327278594.58385	176230175.225365	255193706.669796	259715428.464028	263986580.449611
Violanone	2.37	2			315.0861	203.8	NEG	14468543.3537969	27174405.6115948	5175431.55540624	16607656.9593715	3034088.14253978	15436348.3923633	14196472.938	22979834.3490625	13034700.1102059	19168141.5487059	12445699.7567175	47117563.3395833	15455444.3818945	22683760.7660515	15939124.0241912
Secologanin	2.37	2			387.1277	141.1	NEG	2775336.08554688	6366951.31418937	2255222.5835491	5171274.83197458	3077196.23165625	3354477.09414373	1665749.54140949	4228883.00051498	1760610.07745834	5070241.16004944	2521541.8134453	3827158.27862876	2276492.38498143	2474759.92234094	2817737.32728386
.beta.-Alanylglycine	2.37	2			145.0611	22.6	NEG	4583219.78880625	3750722.8030025	3535552.6178775	3309755.79024125	4848761.59191875	4366186.80948375	5022760.85608125	5567610.27019125	6994431.09908	4931131.2716194	6582943.42307437	5774948.87678489	4820812.81231	4850764.24745	4825749.16891125
Picfeltarraenin IA	2.36	2			761.4081	307.7	NEG	122841314.513536	87129912.7371482	118418159.530506	82427462.0778341	134300479.470133	104169372.894344	99515154.1731211	126812141.576035	83578948.9267437	133154363.348821	83668014.1515039	107183190.023532	94679570.4744783	110871536.588444	104292174.09078
Antibiotic FR 901512	2.36	2			375.1813	281.8	NEG	2132464.78702698	6655225.77020169	1501632.7542439	8723786.81624999	1349762.80898047	8170291.5055	6324176.24187111	15237449.6631485	21474045.5607475	13092463.6062188	14720746.9584382	11899302.5346818	8185426.4763054	10747503.3856641	10706530.1067246
1a,1b-Dihomoprostaglandin E1	2.36	2			381.2625	273.1	NEG	10320745.7131406	2048287.46662422	12214722.6112191	2562228.86335938	13776807.7269246	4228530.14315624	8166881.28928931	8554296.42831958	10817196.2689436	6296771.43819141	10582398.1296093	5311462.39564683	7401054.95952983	8076426.21242948	8252975.24206382
5-Hydroxy Diclofenac	2.36	2			310.0032	253.0	NEG	0.0	16066040.8120018	0.0	21110348.8155796	0.0	18285767.2196699	1208939.9574579	6562775.92340159	806589.505358696	13171323.1991798	664699.832222462	11908335.9655	6746010.26477341	7332382.8222656	7468768.6272656
Scillaren A	2.36	2			691.343	213.9	NEG	6403399.94687909	12469108.8700568	5167152.48439286	9557400.65113638	5423962.677	6012568.67011849	2114177.68807244	5014187.71725835	2893143.04843749	3164131.79192988	2429319.02076387	8218579.56208035	6156675.13001563	5856883.7168375	4624815.51000001
1-Naphthol .beta.-D-glucuronide	2.36	2			319.0801	177.9	NEG	28000075.9231324	105745709.701665	15631119.40625	89648755.4141374	21919351.005	71366406.4919974	36090705.0250549	135544944.485487	31234813.4497316	148229826.274028	33441902.0134483	142570023.65392	50031323.1491666	52221920.8650882	69049166.6955406
5-Demethylnobiletin	2.36	2			387.1111	24.6	NEG	7250998.40964022	5279328.48143929	5741354.01663281	6172878.67500893	5420860.14856719	3495499.65016308	3561522.98598	5028376.55035	4702480.67408906	4783878.57258399	5596887.67659821	4812300.36598661	5137535.95831901	5495266.30350893	5491718.57771719
3-[4-[Acetyl(hydroxy)amino]butylcarbamoyl]-5-[3-[acetyl(hydroxy)amino]propylamino]-3-hydroxy-5-oxopentanoic acid	2.35	2			433.194	215.4	NEG	12319484.6660484	5512966.03240627	7344034.03199519	6289910.95425	7382048.51497729	5371315.23729167	2939106.57658854	7601841.71690629	5804362.8318537	9530359.55208985	6108756.12931819	8874712.97410419	7847555.81301564	7405906.2459281	7852497.18472656
Spiro[3H-indole-3,3'-pyrrolidine]-1(2H)-acetic acid, 5-chloro-2,2'-dioxo-, 1,1-dimethylethyl ester	2.35	2			349.0911	186.7	NEG	8678869.17491178	1479422.4685625	8563492.11552344	2379884.934875	8961528.9483125	2824553.29364731	6806735.01152884	4034707.1070764	9428507.90937499	2934780.70897265	12660114.5745462	7343970.58981818	4815006.43399998	6127999.0947059	4722095.99747812
(-)-Syringaresinol-4-O-.beta.-D-glucopyranoside	2.35	2			579.2054	171.1	NEG	19463793.0131249	13932596.66915	21548881.9704787	18865121.2376458	19681656.0911112	11813143.746875	45022233.0885938	7618431.24571431	59935919.9052423	8998650.72792187	54383592.2752813	7426908.1139509	29140904.8465922	30998974.3971534	28227883.6117614
Lamalbide	2.35	2			421.1332	150.7	NEG	0.0	23037245.2811484	0.0	30025372.4258496	0.0	26585597.5771416	0.0	11954261.6036652	0.0	9775790.7001875	0.0	13146102.28575	1216627.86662579	3277414.31850001	2556960.8241
(3.beta.)-Allopregnanolone sulfate	2.35	2			397.2059	140.0	NEG	3258295.69952456	7934333.36839236	3891399.22390625	5617671.84373926	3645599.89023214	7912199.34589732	5236566.71915625	5790305.90123047	8391358.79866051	4607736.46873264	11622046.885005	7042728.25296454	6833334.63643343	7158864.40983751	6796764.75029937
2-O-Hexopyranosyl-6-O-((2E)-3-(4-hydroxyphenyl)prop-2-enoyl)hexopyranose	2.35	2			487.1433	61.8	NEG	4826199.1163654	11310272.8737183	5233632.99724375	7150193.10730297	4771858.43664766	4808876.17761104	4770097.76397297	6590734.94969157	6308869.00796	10413080.6618178	7435845.06209725	6333803.01752247	6023907.54328125	7931847.90615973	6730512.06431375
Sulfisoxazole	2.35	2			266.0655	50.5	NEG	39152476.767523	20925658.1482266	42323232.2483401	28769283.3542952	33949826.6474178	21929788.4389816	24063681.6121693	12803630.130443	26663394.6012444	12215136.5107521	32329626.7581132	12872913.4217448	29033294.9164335	24660144.0285346	29899377.85065
1-(3,4-Dihydroxyphenyl)-7-(4-hydroxyphenyl)-4-hepten-3-one	2.35	2			311.1323	33.6	NEG	16662808.62788	24180879.5931337	17143628.2037253	19625825.1926307	14834745.6687	15885175.7953656	9981107.54685156	13805045.2472437	14824533.2616206	12024617.0529375	14375498.9057062	15001511.1280821	16651854.7130982	17000544.8152312	19019856.1144067
L-Erythrulose	2.35	2			119.0341	23.9	NEG	28656717.2845933	24005784.6993935	22265456.5328693	28315296.6856188	25120089.6153539	24195688.0423972	17680011.5911647	25756725.5427168	21320810.5447286	23102709.2771691	20579555.3477256	24738505.7253683	23265237.7440766	22587231.5770764	23698697.5930205
2,8-Dimethyl-2-(.beta.-carboxyethyl)-6-hydroxychroman	2.34	2			249.1092	225.3	NEG	4304021.76728725	3836928.76672769	4124730.86574984	2269335.87925	3228624.81239377	3337899.63840001	1328601.79781342	4523851.14783333	1944528.29730749	6123710.66401784	1831567.23869312	3886781.37902083	2261285.939825	3152468.48413682	3398985.88451729
2-(4-Hydroxyphenyl)ethyl (1S,4aR,7aR)-1-(.beta.-D-glucopyranosyloxy)-4a-hydroxy-7-methyl-5-oxo-1,4a,5,6,7,7a-hexahydrocyclopenta[c]pyran-4-carboxylate	2.34	2			509.1658	214.2	NEG	24033247.9738984	5482437.92262154	33688111.6636465	7169501.69355469	28760326.9616	6478523.318	12620055.6264886	11731032.6328926	23398216.2758412	10009927.545277	35515927.1416602	11106149.4571805	16486269.1304063	17865360.2542244	17870597.4119318
5'-O-Trityl-2'-deoxythymidine	2.34	2			483.198	205.0	NEG	5894309.99301563	3135166.97965624	5838728.20610796	2348273.29736111	7882953.73804685	2581236.35546875	3151353.76804167	5034277.5730078	2938531.11303775	6870400.193125	3345529.05839931	6082046.490012	4525666.33343751	4990459.7277	5503036.96535714
1-(1,2-Dihexanoylphosphatidyl)inositol-3,4-bisphosphate	2.34	2			689.1363	198.0	NEG	14834345.9590178	11394318.5519063	13494662.506875	10930122.094	15518298.6028125	12525038.7740547	18262370.2097448	13018133.5154615	18502927.5172067	12513179.7804911	16096839.759	11654623.658625	15025258.4607143	13783735.5971932	14302745.8982188
4-(3a,6a-Dihydroxy-4-(4-hydroxy-3-methoxyphenyl)tetrahydro-1H,3H-furo[3,4-c]furan-1-yl)-2-methoxyphenyl .beta.-D-glucopyranoside	2.34	2			551.1737	159.3	NEG	24828545.3867396	22328103.5024	20405260.1933327	23139938.2583125	25492730.9072708	25163228.1292563	24101426.2683749	26771774.9243971	21919527.5609643	27176217.9190833	19632765.03375	24232908.5984614	23486735.4709356	23767211.6042646	22896599.1167834
Teniposide	2.34	2			655.1481	140.4	NEG	3638090.87570313	2380276.83295703	1834698.90455357	3389794.15818716	2716604.97608097	2575931.69221995	8036579.36537499	2440940.68948919	2997874.44250348	3795108.2265	3642458.00335478	2813036.55734062	5475589.63018694	5187197.97494336	2742821.67114583
1H-Indazole-3-carboxamide, N-[1-(aminocarbonyl)-2,2-dimethylpropyl]-1-[(4-fluorophenyl)methyl]-	2.34	2			381.1735	140.0	NEG	8331523.92917187	12032620.515	9607726.27718752	20060262.1753379	8732439.47823213	10124752.6787917	7822942.87003124	8210950.51733227	12388327.3809875	6856292.69120534	42731382.1008398	7294800.53580358	17458675.7953125	19761054.1809773	9113561.92122114
N-Phthalyl-L-tryptophan	2.34	2			333.0933	25.2	NEG	8313458.46802851	7782037.90970909	10161548.2374092	7815501.60458437	7300082.94070859	5078476.71371506	7025838.00996251	4264199.4174	5772616.9680875	6889249.04519792	6018269.06718	5175329.22418423	7169124.35133541	7159061.46182813	7385468.423125
1-Stearoyl-2-linoleoyl-sn-glycero-3-phosphate	2.33	2			699.4927	310.8	NEG	16080263.4755013	9979285.66583559	57591102.4205062	15113374.1979231	20077444.0487589	71729342.443512	2876549.19265137	32933446.8104167	13204134.6474934	9840175.68668227	29763640.8325782	6339651.8676684	19173270.3758049	6423187.20565937	22722220.3047109
(1aS,1bS,2S,5aR,6S,6aS)-6-((6-Deoxy-3-O-((2E)-3-(3,4-dihydroxyphenyl)prop-2-enoyl)-.alpha.-L-mannopyranosyl)oxy)-1a-(hydroxymethyl)-1a,1b,2,5a,6,6a-hexahydrooxireno[4,5]cyclopenta[1,2-c]pyran-2-yl .beta.-D-glucopyranoside	2.33	2			669.1995	158.5	NEG	21165948.3615074	7737992.89548439	27910233.6955312	9882284.51042969	18536004.089244	9117401.16946944	11875308.4484375	7866028.10073806	13168294.1943846	8861248.50704345	18098374.797476	7255729.57849374	10161446.6752333	9967608.5071875	13772994.5794141
Kanokoside A	2.33	2			475.1796	149.2	NEG	28085065.765975	21705813.2368668	27196172.5872031	26886998.4188236	28687417.5448055	24049455.4562986	28188294.3288861	24844337.9631875	30381090.2944791	18397774.4702261	32545988.8211562	26994073.9204511	25806093.3675868	34575752.5919399	34863279.2240819
Ilicicolin F	2.32	2			461.1728	267.0	NEG	5577878.49070401	6413128.30956447	5311213.44515628	7611969.61251557	4716640.81029947	7832111.28813365	10205827.0643672	7390572.61903518	8851521.14337542	6824166.70926913	6945444.72984379	7037357.66860159	6368590.91924999	7253779.99058851	6329276.23283598
Apiosylrhododendrin	2.32	2			459.1847	218.6	NEG	126901588.232453	46418858.5383608	160570642.631784	33996871.0279601	143497506.229805	41309785.674409	31414186.7797586	35901570.9034687	54302587.6004791	36439718.9237626	80697934.0365002	49801162.6818932	71232653.5824871	72764839.3305807	73490983.203125
2-Cyclohexen-1-one, 4-[(1E)-3-(.beta.-D-glucopyranosyloxy)-1-buten-1-yl]-4-hydroxy-3,5,5-trimethyl-, (4S)-	2.32	2			385.1847	218.0	NEG	5356704.97803648	8424603.23075	4017056.48654296	6178616.52874219	4381988.88022159	4485525.81210416	2013162.63107142	3488844.36353906	3461437.99314843	4819136.56766015	4575523.96659723	3875896.10423438	4403554.80418944	4647190.99040625	5293377.47254686
7-Hydroxy-4-((3Z)-5-hydroxy-3-methylpent-3-en-1-yl)-4a,8,8-trimethyl-3-methylidenedecahydronaphthalen-2-yl 6-O-(carboxyacetyl)hexopyranoside	2.32	2			569.2944	213.1	NEG	8360942.41107238	2671796.30889062	9621639.38137501	3211088.97119578	5557043.82266051	3000528.99493359	3734393.16398633	1515439.25086927	6311424.4746733	1198052.81018023	8332918.37276562	1159497.31592741	3915338.77633807	3955294.83096093	3877718.16199999
DEXCHLORPHENIRAMINE	2.32	2			273.1141	178.0	NEG	2714624.37339843	5287129.50531818	3032108.28997423	1926893.0484375	1789696.98781875	1584399.6653125	4869479.13057128	2948929.02594048	8430937.70649374	4020016.33839398	7115660.65715625	4620396.82292707	5697661.15369079	5015073.95201116	4209195.65872158
Heptanedioic acid, 1-[2-[(2-carboxyphenyl)methylene]hydrazide]	2.32	2			305.1123	167.6	NEG	10430555.8325781	6952781.2689375	10875658.618125	8367533.1038125	10197844.0746676	6825417.5519883	6479873.77336718	6709474.00588439	7981811.23767853	6020665.3045	8448740.56249999	5605884.33888541	8312634.62077082	8458227.74007422	8362173.20918056
3-Hydroxysebacic_acid	2.32	2			217.107	165.5	NEG	21278444.563476	10733572.3048958	24228196.1806886	10537077.3049115	23379689.8569643	10907622.6150091	11563442.2764974	22060257.2883063	15420265.0961938	25352712.007698	25345006.742575	23637884.7717032	18568198.4329844	18179820.7722238	17351781.5961035
2-Phenylethyl 2-O-.beta.-D-xylopyranosyl-.beta.-D-glucopyranoside	2.32	2			415.1575	157.0	NEG	1390289.28779221	15160847.1004688	692934.054817094	12441445.1667614	2903042.92786718	14301337.6659091	3067891.99797418	12904012.8509204	4292772.02745626	14993716.0362954	2836379.95188751	11570380.7430341	7741330.02611113	7731777.34284549	8239093.55552081
Arillatose B	2.32	2			517.1538	156.2	NEG	81065418.4354028	58536033.1397082	87327127.0725822	72995473.8836471	82395878.3749445	59433849.2535294	65506420.7175197	56114736.4623326	94605337.4367777	79427171.2007212	108181307.597809	64008594.825274	71788858.3560494	72894848.4002083	72203505.4972292
Delphinidin-3,5-diglucoside cation	2.32	2			625.1387	144.6	NEG	3682499.17918825	8636140.94402163	1433111.89725812	4569745.51068165	2272216.30822266	6431800.4694905	1069548.44402467	5176221.52887738	1620310.5418314	7489155.90883478	768680.447515228	6011921.94896663	3877000.09421484	4622697.42849863	5006397.13997416
Daphylloside	2.32	2			445.1314	142.5	NEG	4831915.43357905	4192022.44975	5986868.38111979	2571924.27450755	4990460.91772426	3733371.24134004	6785072.96794901	1530548.78023133	7000462.75951172	1175876.09446883	7461548.73078126	1860304.21115651	4691981.35010417	8314507.16610763	5255549.69738816
1,2-Dimyristoyl-sn-glycero-3-phosphate	2.31	2			591.399	340.3	NEG	444655.062522326	0.0	843245.137831597	208298.145495296	334549.390796874	264594.340945721	487210.155437502	437220.294899552	855756.01271875	191480.327367783	853007.16596354	723195.463048829	362065.307139064	264835.595081225	619669.078132812
1,5,16-Trihydroxy-26-oxo-6,7:22,26-diepoxyergost-24-en-3-yl 4-O-(6-deoxyhexopyranosyl)hexopyranoside	2.31	2			797.4024	293.8	NEG	52849099.2605626	40200193.3599498	71214331.2687501	40791049.6550556	64155392.8204546	27758056.6796165	57837900.4937044	37935479.8900001	62267496.467086	21354059.5901306	65540872.3505355	44204227.7102502	44916980.0552309	57100145.5748749	55621249.3941563
Formoterol	2.31	2			343.1664	252.9	NEG	3038384.27272187	1543595.50649675	4120717.35575002	837550.704039998	4630017.45518098	869334.776346787	826830.779791995	2709263.95015001	6142318.39646568	1548026.58383334	3767532.68823187	1166309.97733906	1763492.85016406	1926196.14754687	1887630.88635
Spirostane -2H, + 1O, O-Pen-dHex	2.31	2			753.4014	245.6	NEG	20333118.9953385	26516037.1660797	15245206.712776	18200531.9408244	15537414.0004948	14940775.2835848	7680977.14862665	27961467.3833055	10296068.7626112	21668681.1664286	10227825.2330359	28465330.6458959	17301501.8606938	17168720.2165789	17693411.2090938
Viniferin	2.31	2			453.1382	199.4	NEG	3987331.52073893	36777866.7222146	2202908.19238282	31438264.1892916	2313860.41584559	26014509.6402016	8157765.81019847	23411167.9950104	6695309.84241604	12055305.9599646	7118102.06446075	23569654.849832	13990447.7426963	15654091.6294636	15131261.612072
Okaramine B	2.31	2			565.2478	179.2	NEG	338656757.523654	116407772.586835	377789402.311201	122745536.16296	363271913.161062	103819802.9518	216958341.09155	52489767.4612813	351357997.05435	69365110.6810001	443857614.6895	58601976.9971874	214554884.786667	224250118.056222	218050496.3796
Coproporphyrin I	2.31	2			653.2597	157.5	NEG	26296823.705625	5272798.88374554	26636436.273546	2764977.06917578	26032327.0653545	2571828.64109135	16358975.9955188	5183681.66165625	30957037.8669746	6009929.58398438	35449094.110715	6032433.68036942	15569720.0685198	17669219.4426289	16284599.6375531
4'-O-.beta.-D-Glucosyl-5-O-methylvisamminol	2.31	2			451.1621	155.5	NEG	7734687.96887502	6790337.27038828	6179060.68055206	8170885.23885854	5802036.12850003	6350253.47769928	15230137.485	3579093.17012499	15269512.254993	2989725.80849998	13014502.0700625	2892272.90085001	6363748.06870832	8627654.13366072	7592174.59510419
Aripiprazole	2.31	2			446.1366	55.1	NEG	41969144.1595781	17248162.6284367	51436504.6228383	17214416.9376575	42844792.4768073	21195047.4939683	27704800.8016871	15017668.1049301	42066226.4875937	11618472.5590613	61587606.3211504	14582581.4580387	28457604.7648238	30026695.453287	29027774.2475491
1,5-Anhydro-2-O-(6-deoxyhexopyranosyl)-1-(5,7-dihydroxy-2-(4-methoxyphenyl)-4-oxo-4H-chromen-8-yl)hexitol	2.31	2			591.1731	25.1	NEG	1819286.54856094	1579835.73682634	1102105.12585651	1688505.08166758	1633517.8756567	826708.427305078	1072512.8524125	1396523.62100875	1606875.91035703	1913822.7526013	1969527.06529133	2050553.53348828	1788400.74841172	2223181.11298359	1598621.56481094
Calceolarioside A	2.31	2			477.1427	24.4	NEG	32159672.5802133	25178086.4985246	18596889.9741817	33300296.0662328	21228966.067295	25134867.3854221	10574235.2113234	31141220.9983875	13975518.7510711	32366742.7467161	14398859.7210125	30675122.8073783	23988515.6066801	22481790.1349534	24872072.7313426
N'-Benzoyl-4-nitrobenzohydrazide	2.3	2			284.0628	233.1	NEG	24124139.8460125	51660684.1243865	16258356.2156823	54938732.0457574	13798726.6293672	55375972.0644448	68630952.502804	55761570.0042	53551899.5428625	38183983.5702376	49950517.920375	52566933.9011067	41396711.6206875	39952175.5111347	40997490.4714083
3'-Azido-3'-deoxythymidine 5'-monophosphate	2.3	2			346.0545	212.8	NEG	194614.837960625	69167.0755013943	71426.8889865875	133772.928786486	0.0	108776.543457031	308864.488584375	250360.365030956	77112.6186603069	348412.975483073	0.0	417767.74801875	142055.566976714	52133.5235601664	136871.64594326
2-(3,4-Dihydroxyphenyl)-5,7-dihydroxy-4-oxo-4H-chromen-3-yl 6-deoxy-4-O-.beta.-D-glucopyranosyl-.alpha.-L-mannopyranoside	2.3	2			609.1426	174.7	NEG	15004944.1273807	41719818.6012615	12291403.1931249	19126291.6695277	13437829.7458499	44248577.5621279	5509490.88522083	26973315.8583835	13447909.8863652	18639182.6181	10076723.9545	29339893.673625	27039733.6407188	28517583.0398693	17176632.4666125
9-Nitro-3a,4,5,9b-tetrahydro-3H-cyclopenta[c]quinoline-4,6-dicarboxylic acid	2.3	2			303.0594	174.4	NEG	54515835.0853636	70954099.8526251	18281182.7417657	251273058.383667	33663810.8213333	96605629.2583978	7400445.04960939	51079269.7156251	13661986.0706786	30719918.5986608	14576400.4741071	28351722.9811875	56700651.6934	57959845.8008636	52794424.6265001
3-(Carboxymethyl)-1-.beta.-D-glucopyranosyl-1H-indole	2.3	2			336.1114	171.3	NEG	6243362.01109688	4977127.60351563	4988151.98804296	5050226.01134635	6305369.58322917	4986390.46595625	2378372.67189843	4156960.15807031	1888934.67271615	4818160.458	2184748.96125	5244621.42929019	5552424.74486842	4345096.29383985	4201938.82701758
Glycine, N,N'-[1,2-ethanediylbis(oxy-2,1-phenylene)]bis[N-(carboxymethyl)-	2.3	2			475.1422	57.4	NEG	5694791.01390929	1319051.27389866	6071338.72498096	938769.648925695	5938195.20779236	844409.241196356	4939380.36192089	490906.429204312	9473538.11999473	564291.107460577	7600910.14397273	463433.847000563	3773362.03463401	4078897.3370375	4003374.50319385
Neohesperidin	2.3	2			609.184	25.1	NEG	16776381.9729851	10675809.5326932	8449520.77580937	14708932.9164914	11183035.1359693	10671180.3487286	3644069.84477813	7706452.15076758	4367156.98701667	8737824.04930026	5084442.28448063	10214074.1120313	9035795.1949461	9004428.67271875	9329407.19307801
Hymeglusin	2.29	2			323.1837	245.6	NEG	9265197.56934999	2465302.05928485	8240541.34309134	3299237.16785574	11109699.4754667	3397628.66268743	3676635.31541587	7696160.38592188	3761334.96327605	5016758.94113637	4039123.20106397	5151276.62983928	5628299.26669196	5512172.08939183	5769278.63676683
Capsianoside II	2.29	2			1083.5213	237.6	NEG	8597560.15305116	1197898.99244792	3808538.52091153	3653131.88180288	3459878.29320832	2477960.70264285	4291577.55160999	1893875.72841024	4926762.28305181	1162438.28101726	6556501.1491785	5272495.40659022	2793559.864375	3115215.418875	6117893.9936322
(4E,6E,10E)-13,21-Dihydroxy-8,14,19-trimethoxy-4,10,12,16-tetramethyl-3,20,22-trioxo-2-azabicyclo[16.3.1]docosa-1(21),4,6,10,18-pentaen-9-yl carbamate	2.29	2			575.2664	222.5	NEG	26279028.0906202	8209221.62940915	25312938.1524297	1819900.33338818	20488540.2302797	5515760.12960225	6250339.40488219	2386225.01144141	7618830.22251116	3410758.14227547	15586433.9113776	3047236.66663715	9867375.46182966	10835266.5044905	10809882.746
9-(4-Hydroxy-3,5-dimethoxyphenyl)-8-oxo-5,5a,6,8,8a,9-hexahydrofuro[3',4':6,7]naphtho[2,3-d][1,3]dioxol-4-yl hexopyranoside	2.29	2			561.1569	203.0	NEG	16740805.2437109	5289738.55798959	23074337.9302335	4240304.320875	20794329.7421836	3805884.99140625	10551633.4076103	14686246.8989262	19263007.2533303	16224373.8075248	24185497.9891076	20078926.2286979	14834500.5548333	15459413.7000882	15525505.4032969
Jasminoside Q	2.29	2			491.2108	202.8	NEG	121926515.529	22779264.2233515	70488304.7735529	34172730.3986586	68873953.9787644	111485167.5015	58840667.4339001	37802154.3298558	68505185.7160312	43326405.1311696	66582075.9899584	61275024.9669184	48441914.1954506	51381616.3456719	53420939.3269689
Isosakuranin	2.29	2			447.1263	195.3	NEG	3390079.05717468	6266000.29720834	5641426.97796875	6183707.90996874	5286127.26906248	7817720.13096426	11733676.6173333	4091601.31485417	11526330.3694531	2757344.192625	11420999.18925	4150814.61491667	7237996.53770537	7592064.44517853	7111094.87112499
Phenethyl rutinoside	2.29	2			429.1732	190.6	NEG	73438621.4475482	67702116.0693749	70499516.6410673	68958588.6714616	79480854.3217115	98790113.3772143	75171983.0711963	76066805.3665386	68396279.9780336	72569140.03625	57799365.7272836	62577968.8538463	107984723.212713	73727616.4802411	109039491.902136
TRICARBALLYLIC ACID	2.29	2			175.0238	173.6	NEG	10391275.6618073	6459599.68530729	4838766.18535157	4062619.80582933	4699609.97595625	4201350.19825	6409279.09587296	4092185.90751041	4504394.90430803	4004762.17726301	10247297.2974567	3588896.25806797	4619410.50898242	4967992.99765452	4536006.41345208
(1aS,1bS,2S,5aR,6S,6aS)-6-((6-Deoxy-3-O-((2E)-3-(4-hydroxy-3-methoxyphenyl)prop-2-enoyl)-.alpha.-L-mannopyranosyl)oxy)-1a-(hydroxymethyl)-1a,1b,2,5a,6,6a-hexahydrooxireno[4,5]cyclopenta[1,2-c]pyran-2-yl .beta.-D-glucopyranoside	2.29	2			683.2147	164.3	NEG	13181384.1805112	9035088.82797848	12570780.5914018	10402971.9269278	13805189.5711601	7369582.18241282	3178499.06237499	2498159.75415	7555126.51922726	6314203.35158968	11094906.139058	6425432.73602514	4834274.03798611	5590721.39659092	9837818.75030622
N-(1H-Benzimidazol-2-yl)-3-(4-fluorophenyl)-1H-pyrazole-4-carboxamide	2.29	2			320.0899	161.1	NEG	38422027.3240674	28752175.1328309	34516638.7622207	30921834.7799583	36775237.1937794	29299468.2327084	21604801.0559256	35862538.7334045	33444507.2597243	37946944.9820442	35300697.2571522	43205968.8853476	33142534.2233906	33566042.662625	33256070.5557031
Nutlin 3	2.29	2			579.1515	41.2	NEG	4392368.71244844	7688061.70586397	4697706.94858767	6177925.44897615	6837003.44402147	12501398.7102551	2276432.0301375	3152024.05761682	3959776.20964245	638979.921146875	3938975.01365502	2323114.73737917	3276788.37673889	4288615.36389289	3957546.63093594
1-[(E)-3-(4-Hydroxyphenyl)prop-2-enoyl]oxypropane-1,2,3-tricarboxylic acid	2.29	2			337.0547	40.6	NEG	16110030.4377135	20002826.1795889	6443437.02751875	16857216.8424885	18551046.7923359	8041839.34241165	14872080.1527635	21000905.2064192	12772848.4807	37860632.8683121	21356234.4415327	10064445.07488	16260320.990137	18798564.3693751	10596217.7156775
5-Methoxypsoralen	2.29	2			215.0311	23.1	NEG	44435167.1076318	45182277.2345273	33251698.1293171	60493385.0163432	44800526.867399	42035571.5151763	35868889.5862617	69210498.4769436	45242859.7315031	56013844.6475969	38914209.7917852	64820489.3894187	46850305.1097383	52078174.0869146	49815123.0389977
(2E)-4-Hydroxynon-2-enoic acid	2.28	2			171.1016	266.5	NEG	8591761.81106243	3335808.09765	8550831.8718751	6390838.62778854	9149808.19658745	6493137.69165039	4276692.44761361	10016548.9995834	8234667.3619606	6233933.59752501	4627926.70080004	7082889.63990003	5569332.41865001	5736811.30379999	9718084.98319778
1-(1,2-Dioctanoylphosphatidyl)inositol	2.28	2			585.269	241.0	NEG	2134031.10473438	539417.705297851	2687536.25802623	1055698.42690933	2520346.10017634	767110.877983074	1574975.59364063	281979.2289875	1947532.1766875	826887.663627285	1846584.70029427	1271001.73587901	1454978.14357589	1809362.04048296	1570204.96307452
Cyclopentanehexanoic acid, 2-[(2Z)-4-carboxy-2-buten-1-yl]-3,5-dihydroxy-.gamma.-oxo-, (1R,2R,3S,5S)-	2.28	2			327.1427	166.2	NEG	9976881.72304685	27676259.0786901	6781268.63903125	20705432.2807265	6753460.56425	21121194.6910142	2631299.38153694	19101281.5332474	3681622.01877232	29481935.01	2871016.5054375	22398963.1750256	13816758.4532118	14298823.5902709	13677955.4615625
3-(Benzoyloxy)-2-hydroxypropyl .beta.-D-glucopyranosiduronic acid	2.28	2			371.0953	160.0	NEG	622323541.048091	1800187660.58794	390779567.5238	1226783253.04362	469035019.32791	993781224.149376	540400826.79275	931822220.3535	739283066.600735	1916407720.51313	694247364.638532	965200835.110912	885618218.142613	802362418.4672	897317211.117689
Kanamycin A	2.28	2			483.232	64.7	NEG	1895189.77524258	617016.52328368	2466255.54817538	835435.921545	1762121.87753841	719492.694192777	512707.343065914	229393.016948382	1734176.4683769	316961.112150434	1883652.60163438	287939.451609109	1868088.00638874	1671606.94238978	1434503.34645246
Haplosidine	2.28	2			594.1821	39.6	NEG	632471.901672187	6330771.82383955	2009834.42047212	11736589.5700326	772552.846554999	11399737.5920898	1854086.43165355	3241462.57113112	2473015.73622094	1129893.39540575	6249183.41850266	4109047.83599403	1677949.6937875	2784111.05146587	1607065.96848328
Benzoic acid + 2O, O-Pen	2.28	2			285.0597	37.4	NEG	847999491.328897	818591657.490327	1261373668.89542	892633356.624481	2170756972.88645	981362636.432831	600789443.668493	357365815.803987	632840269.5963	284343898.096195	562684235.464446	342868410.984864	783709853.947438	874020538.72625	814742294.606915
Scrorodioside	2.28	2			679.2245	29.6	NEG	824380.253979966	1693283.3948375	587953.122665878	2289138.48518854	593938.623982226	1212874.36766518	990377.489997395	693553.866244336	2044191.98708156	970756.343907444	2182998.12507951	566716.513168361	1355399.00902585	1549780.45964653	1305057.16918958
2-[(2-Fluorophenyl)amino]acetohydrazide	2.28	2			182.0739	23.1	NEG	1077983.14936173	900222.386208438	844290.221878749	737960.042681992	1482015.54206531	579245.911272211	4450565.76175573	1756791.73860047	5670059.59218821	1135985.92867656	5596638.36520833	1498776.4271525	1900942.61187875	1239352.33592242	1869483.07274777
N-(2-Phenoxyphenyl)methanesulfonamide	2.28	2			262.0552	23.1	NEG	16514733.5704893	24179493.7176918	14296178.1587625	33004394.8050781	13047629.9248909	21812899.6160983	13763283.5321028	15094069.2313333	17565898.0597654	16974547.3025	17418040.3147859	16171847.6582203	18586985.6549317	16969932.8284992	19373361.9311592
2,4-Dichloro-6-fluorobenzoic acid	2.27	2			206.9411	321.8	NEG	3530283.05852578	3038375.4144852	9064142.93928382	5782320.12891116	8851207.95682471	6072885.11057005	10791607.5228151	5989315.47200618	7386220.00382097	6679575.52261375	6695789.24941181	5435666.32192678	7006738.95189725	7463709.18287158	6546978.87764976
Ginkgolide_C	2.27	2			439.1264	266.8	NEG	986039.589191967	830795.050406246	805784.236002602	959218.754392081	713005.917960934	808153.261088178	1076099.83734376	960064.796465328	1268805.36728125	576427.177895833	1084161.03031641	904052.107187508	675099.791719866	918734.164866074	883246.443418536
Rebaudioside B	2.27	2			803.3629	217.9	NEG	4590883.82477678	488010.975957053	12677871.4052281	1108556.71981251	6602295.65351563	9311247.45512499	3905063.30972461	4604963.7763854	5994534.42696092	1026861.81230625	2787901.76148048	5215925.30910938	4332619.06533333	4262132.95983333	4414165.37745118
Dihydrorobinetin	2.27	2			303.0495	209.9	NEG	267390.745205641	817384.420571433	152264.268219233	1723190.32679911	246862.183157812	954668.413697024	2011408.0688625	1144859.01204157	314139.597974998	1673350.82666016	101002.398663044	3483669.23734822	868877.809114954	1088979.10383334	1271041.77850781
Jaslanceoside B	2.27	2			565.1515	184.0	NEG	32356090.5326092	3629763.86465478	29526872.8796641	3544520.03773284	27862951.9099688	5237400.5154866	8224273.14800001	6633530.14901702	13479842.6496	3527531.52886391	15410591.1023715	5367090.79602242	12807953.0704286	14537182.8199822	10524304.976775
3-((3-O-.beta.-D-Glucopyranosyl-.alpha.-L-arabinofuranosyl)oxy)-5-hydroxy-2-(4-hydroxyphenyl)-4-oxo-4H-chromen-7-yl 6-deoxy-.alpha.-L-mannopyranoside	2.27	2			725.1876	179.9	NEG	10045733.94625	2710900.61549999	10206944.9919922	5524015.93319531	9901158.96012889	5390317.48224471	25488120.0362096	4289758.12102387	16858348.5714566	4064599.61354348	19105367.8402383	5355693.70914473	9907148.21773436	10677082.3824911	9337761.27439149
Cys-Ser	2.27	2			207.0429	177.9	NEG	109032153.071033	58022276.8367125	112741928.608488	121701925.620229	97558773.7656541	66663605.8036933	41750249.3071874	43692197.1422082	93004613.1527172	36842361.2792084	120978857.60629	46406966.8506666	80685623.7121	82632059.9936562	78808555.7372916
Eleutherazine B	2.27	2			451.2512	165.9	NEG	231727074.019	105345310.183125	204093038.034272	122987531.834584	208163126.884375	96265248.1805251	154547736.887438	99825198.1821876	229374039.808984	116174077.23952	211197957.276273	93841739.526573	158336299.082292	161273583.413884	157912192.073625
Cyanidin-3-O-sambubioside-5-O-glucoside	2.27	2			741.1826	157.3	NEG	7204273.69195914	17258527.8035715	4320950.22925	14514167.1942634	5146368.75550479	12208771.3125288	8104457.90653847	8247161.72644897	11167445.2536708	12420813.4051339	10659727.4260833	9424752.89376924	10052983.8533616	9944310.25403182	9615916.2050132
Propanoic acid, 3-[[[4-[4-[[[1-(2-chlorophenyl)ethoxy]carbonyl]amino]-3- methyl-5-isoxazolyl]phenyl]methyl]thio]-	2.27	2			473.0941	38.6	NEG	2758192.07259124	2243360.53417292	2067774.02344922	3042605.61714844	2322697.18757988	2316667.46496875	6798377.04375265	1600697.57747625	5624410.10850184	1622106.36713125	5160493.49548047	2017207.54996201	2874602.7124	2941507.40684789	3222452.700453
2-(6-Hydroxyhexyl)-3-methylidenebutanedioic acid	2.27	2			229.1069	34.1	NEG	24140317.055403	10796312.4253312	15114522.92051	10818943.2689813	13054081.2078672	10800137.6262526	4153895.93295	14877245.8762136	8142841.21248571	14255733.3946438	10869163.9104694	20130929.4479458	12247893.2431818	13918867.0717406	11257623.9491188
Resveratroloside	2.26	2			389.1214	187.3	NEG	8224835.28270003	891300.037560145	12149798.1553125	3226794.67599074	10625824.7632343	3967984.64304606	8188065.14599997	4908244.78344998	11800596.0491562	3497802.29247538	14667368.4235555	6080798.0	7394118.82106252	8487706.50892857	5923287.64880001
Benzyl alcohol + Hex-Hex	2.26	2			431.153	153.6	NEG	5242753.9571875	5725142.02697917	2649714.17374573	5386404.95347261	3391617.95437499	6273197.35534372	3750239.98145	3228833.0248	2777573.52135	5192094.27370832	5210897.02381249	2812083.46360002	5309926.71294644	4775525.29237501	5008599.11999998
Orcinol .beta.-D-glucoside	2.26	2			285.0959	138.8	NEG	3055528.57130358	2763242.59203125	3254987.10753125	3151261.84286718	5160351.52403333	2432491.23490765	4099154.04540864	2611833.67893854	3459231.11765502	2440998.09387207	6964732.33370122	4737492.46111233	2684945.64297433	3931567.61965178	3677875.57158306
.beta.-D-Glucopyranosiduronic acid, 4-[3-(1-naphthalenylcarbonyl)-1H-indol-1-yl]butyl	2.26	2			518.185	46.6	NEG	1887725.08466563	1442174.49336758	1601475.16994531	1921750.91923828	2774275.47581797	1897488.55691953	1303880.70417045	851688.962263195	1493347.88655937	453811.894902188	984471.348691667	654309.469390178	1578932.79054196	1638769.73812526	1652234.78890817
Loganic acid	2.26	2			375.1267	38.1	NEG	8330733.35366094	9644696.38391506	7443617.21474656	10958968.6345849	7368330.08199167	8602068.44372992	11758891.3836778	6025255.1159268	11937538.0178144	5894837.40109688	11273755.205757	6625470.89497958	9105095.81057993	9318311.88135646	9486391.90994006
Coatline A	2.26	2			435.1314	33.1	NEG	9541456.32817982	3456111.61197422	6680822.05816181	4714519.24293828	6816214.53737778	3449322.24077118	4665631.323975	2733922.04079809	6003882.66323187	1879819.49615625	6675560.235365	2337277.36335834	4734630.48966667	5431082.6960836	4803565.56858282
(4E,8E,12E,16E)-2,3,7,11,15-Pentahydroxy-4,6,8,10,12,14,16-heptamethyloctadeca-4,8,12,16-tetraenoic acid	2.25	2			453.286	309.8	NEG	984329.070328128	486330.738885164	1401907.62111459	1292248.34610547	2001094.35545455	1139453.48439844	1480887.90201389	1949133.98825521	1269900.58640867	811787.045617581	1450472.64997397	1335045.33580209	1478250.87118056	1556336.84912109	1708896.1237081
1-Hydroxy-26-oxo-22,26-epoxyergosta-5,24-dien-3-yl 6-O-hexopyranosylhexopyranoside	2.25	2			765.4038	302.5	NEG	84793385.0408251	59759824.0362086	83175502.6279289	197922812.999585	73288594.8487666	43423643.9933229	74685226.0916584	69306377.1521455	32822308.2797811	59897592.6445188	30530754.2461251	60446275.0434064	40903677.5483332	58264560.5814166	53526117.6052884
Hellebrigenin-3-O-.beta.-glucoside	2.25	2			577.2653	273.8	NEG	7117050.38799999	10195270.3149986	6790314.38584824	4466331.55312502	7015848.29375008	7740646.37601565	4146998.51366667	10041821.360375	4333682.12704168	12502560.3365369	4513458.816375	6238882.32187497	5675327.88199222	6547097.40509374	6327016.63960938
2,4-Pyrimidinediamine, 5-[[3-methoxy-4-[(4-methoxyphenyl)methoxy]phenyl]methyl]-	2.25	2			365.1623	251.0	NEG	1434602.38206251	1973155.43286249	2188212.9053125	1500752.59585738	1579775.556125	1387976.06327713	1375279.2207095	2701934.63099241	2078866.28612452	2772957.39011827	1399161.82932188	1703181.78246496	1229531.58153558	1905774.59717095	2138267.5688077
Jacein	2.25	2			521.1262	182.0	NEG	346753604.149038	88490655.7335096	541487924.431875	89391474.7221771	411566523.41976	109721256.659279	211923743.486	62365343.2367499	298208572.173375	72333680.4547009	321639184.29675	58040695.2578582	225028207.575231	228551399.986846	224460399.384981
Urea, N-[4-(3-amino-1H-indazol-4-yl)phenyl]-N'-(2-fluoro-5-methylphenyl)-	2.25	2			374.1422	155.4	NEG	5639150.2200625	1007803.35970312	6856661.71734091	2745990.95669866	5055055.96047266	3063048.805	976062.793759769	412788.958509763	1903243.45657996	670217.160007613	1398107.55466779	820824.493062504	2270438.81926338	2546493.98360268	2089803.39637501
Neohancoside D	2.25	2			547.1634	150.4	NEG	19473614.9034417	14280117.8540943	17599851.626637	16578302.4890044	17891792.6067032	13279008.3832575	10205221.6248011	10704484.4091719	16463224.6404199	11676579.0895313	22608435.6942248	11464293.7375096	15245748.205313	16553550.6096178	16899526.3587685
Verbasoside	2.25	2			461.1642	143.3	NEG	14687858.8911111	7944229.65171252	27637883.0373392	6827626.23269998	29138232.8144077	7392272.23074374	13337461.17	13267876.9842578	17799830.5325695	9292491.36028409	36752649.7081625	14823331.9195568	12695472.0248068	21874865.4485625	12437578.6496
Tiaprost	2.25	2			395.1533	142.2	NEG	25173524.1584351	11810571.1575073	27910591.6455847	17570139.1683875	23875096.9493185	10926785.4840841	16036743.9405417	12032392.3598153	27216553.4077188	7733579.45623958	38559832.4838403	7660345.97596155	14087065.0241602	23909960.8189653	14851446.7265098
Pentose-Hexose + C5H9	2.25	2			425.1644	139.2	NEG	30498982.9156481	14612641.8295668	37881575.0143403	13223130.5275417	34730025.0289028	11127480.8478051	27584064.694875	10388855.6697533	36035209.2472599	11296371.4020117	50666367.375	11486551.9592928	22979070.1501184	26831822.85033	24779227.3658125
Carboxytolbutamide	2.25	2			299.0757	29.4	NEG	11429218.8129864	5862510.40140454	12263138.5088663	5729523.53467157	10887243.1851309	6605638.33362079	7180914.44799219	5906865.22505592	10683987.7055636	5836369.18404319	10932879.9036523	6321845.667507	8486320.44000223	9047044.63645063	8524130.18962244
Erythronolactone	2.25	2			117.0184	27.9	NEG	174843603.605922	119993831.197879	169220925.555205	133711310.05012	163748601.8315	288927200.630425	172525783.682119	220067053.338683	261433708.162743	136658569.203975	212192883.507724	175120443.180162	183944336.824053	184099604.486047	191504072.42924
(17Z)-16-(Acetyloxy)-6-hydroxy-4,8,14-trimethyl-3,7-dioxo-18-norcholesta-17,24-dien-21-oic acid	2.24	2			527.3007	323.9	NEG	1498470.32499024	50985.1584805489	0.0	955181.63948438	0.0	0.0	0.0	1329073.25620537	0.0	553744.588616352	79951.1755914291	546657.27362444	300586.299152756	367275.04464375	263804.385548592
(3.beta.,8.xi.,9.beta.,24E)-3-((2-O-Hexopyranosylpentopyranosyl)oxy)-12,15-dihydroxy-9,19-cyclolanost-24-en-26-oic acid	2.24	2			781.4358	286.4	NEG	5879683.08025	13609467.7058572	2617187.444625	15343137.6602557	2527662.27715177	11425807.7752968	3241809.67443752	5280460.48295837	4283746.3005	9478185.25393065	5453686.99079293	12069678.1656198	8486795.86908333	6483380.39765619	7276220.18550004
Asparasaponin I	2.24	2			1047.5393	243.6	NEG	18728669.9546375	884597.273891491	17589059.0677644	1836950.11954901	17557425.9867291	2028520.66475	8693659.40163088	2249795.00099159	9711610.45748956	1850342.87902735	10863088.2501094	2473837.07832032	10479693.3120281	9586291.60156534	11238966.5963646
(3E,7E,11E,15E)-5,9,13,17,18-Pentahydroxy-4,6,8,10-tetramethyl-2-[(E)-2-methylbut-2-enyl]nonadeca-3,7,11,15-tetraenedioic acid	2.24	2			523.2894	234.3	NEG	2865582.09843893	20745660.203125	3604622.67314394	23101151.0294349	2896190.58266667	14494279.1654675	17418913.4527151	2398809.96170625	7536004.37291665	2677369.24677343	9974397.24134765	3375575.63704688	8316848.369375	6668938.01088887	7984375.53790626
Altamisic acid	2.24	2			279.1223	189.3	NEG	37758124.8942396	15743020.482996	37871751.619287	16650771.1189167	41874215.0058399	17422177.2883802	29643526.12131	20826569.4992688	38560607.4295738	21615358.7556836	41518525.8354129	23485496.2463164	29048107.974375	28721828.9740801	29219494.1106055
Cys-His	2.24	2			257.0724	186.7	NEG	78219327.3528248	27601619.8237043	93939196.6289464	33971593.2578906	97223261.8112308	52057041.4695937	73142408.7872234	49033299.7309615	102705100.533683	46709450.6201971	102773603.569937	65193911.2354085	63111938.1414799	74412581.3214108	61718532.3064085
.beta.-D-Glucopyranoside, (1aS,1bS,2S,5aR,6S,6aS)-6-[[6-deoxy-2,3-bis-O-[(2E)-1-oxo-3-phenyl-2-propenyl]-.alpha.-L-mannopyranosyl]oxy]-1a,1b,2,5a,6,6a-hexahydro-1a-(hydroxymethyl)oxireno[4,5]cyclopenta[1,2-c]pyran-2-yl	2.24	2			767.2546	172.6	NEG	21533433.673125	15038073.745225	15690963.8028504	13898249.4865521	15552855.1535469	13228483.721175	794419.944029225	7357513.34901041	2484001.38204167	11248899.7103523	3222111.48087053	9594565.24615058	10058620.183375	11452484.9835256	10726858.7465278
Benzoic acid, 4-[4-[[5-(4,5-dimethyl-2-nitrophenyl)-2-furanyl]methylene]-4,5-dihydro-3-methyl-5-oxo-1H-pyrazol-1-yl]-	2.24	2			444.1192	160.5	NEG	25906611.9989999	79950937.8858462	11788393.261875	55557466.7543541	16415577.3234375	52205907.2254616	5412736.60199997	31096772.3838702	6439595.63270835	30352380.2502224	8668547.79555554	35112518.4383182	29260281.4486363	30866717.9021625	30006151.94325
Pyrazino[1',2':1,6]pyrido[3,4-b] indole-3-propanoic acid, 1,2,3,4,6,7,12,12a-octahydro-9-methoxy-6-(2-methylpropyl)- 1,4-dioxo-, 1,1-dimethylethyl ester, (3S,6S,12aS)-	2.24	2			468.2497	146.8	NEG	7435672.37920832	13028901.791625	5806783.22947638	6363034.32114285	4979858.83526786	4797831.89641665	3554040.51496625	4335189.61312499	5209684.54544544	13341751.854525	4638187.78225263	7163121.71823213	5606357.36828572	7039054.98989844	5298521.27117857
.beta.-D-Glucopyranoside, phenylmethyl O-D-apio-.beta.-D-furanosyl-(1->2)-O-[.beta.-D-glucopyranosyl-(1->6)]-	2.24	2			563.1951	138.4	NEG	3473002.95257807	1163466.27432398	3163635.3857671	1468975.45482129	3151391.2661328	1370329.13985226	3081303.9895	749466.728718229	3966158.02944376	587821.096197367	3699703.81625	841307.621548697	2208246.27785039	1497059.6875	2054614.63156635
Clobetasol_propionate	2.24	2			459.1107	136.2	NEG	3520454.5035	5239432.6728776	2054314.33904375	6931788.79471875	3318006.64851133	7748607.00692013	1754550.90254572	1912366.10349805	3558867.8353182	1226731.9684082	2192692.6091925	2099293.53114183	2690087.65484375	3695272.91021632	3620588.54547252
Scropolioside B	2.24	2			809.267	55.1	NEG	309334.021815285	231950.321347074	1242303.11271896	162941.97095987	1161801.54732096	0.0	90771.8232125938	55024.6722324193	45858.8303824113	0.0	435240.682148772	29923.474711663	146908.304075837	281441.437178203	309365.25940071
Equilin 3-sulfate	2.24	2			347.0962	41.2	NEG	5551130.20842578	888899.2784775	4193744.08051172	2277104.90576399	6397145.94326434	5050042.60589354	4066164.26927612	2000335.18298223	6078048.08330332	1259647.41317552	2748999.0726267	1548369.39123036	3453457.787	5228445.92500087	4162381.00478576
Saccatoside	2.24	2			653.2095	25.1	NEG	37361209.9224068	35675536.5742527	15709785.1563686	18719776.0722223	27002641.6805753	15724010.8354957	9282322.35561563	19348150.9696244	17428557.4323556	27525225.4521562	16428527.3236522	24303409.7164329	21476159.9091795	23686853.8146229	22678348.1344099
2-[Bis(5-methyl-2-furyl)methyl]-6-bromo-4-nitrophenol	2.23	2			389.9978	356.7	NEG	1897773.55308751	2041127.26817265	2068842.89223863	1937501.13050781	2017590.03927812	2231276.71950532	2074188.26323331	2046437.20490944	2035680.4000403	2016637.69052968	2001186.27216015	2126604.2875	1873780.99854219	2047990.49793625	2066020.34818358
20-Oxopregn-16-en-3-yl 6-deoxy-.alpha.-L-mannopyranosyl-(1->4)-[.beta.-D-glucopyranosyl-(1->2)]-.beta.-D-glucopyranoside	2.23	2			785.4034	296.0	NEG	4238385.06390002	5171417.4071228	2118580.30292923	3867041.64972443	2984589.91712498	3913739.45002816	357602.871720314	3637240.63442022	4146612.9314661	11542103.8860754	3485219.70679873	3123470.84597626	4017552.60652234	4630399.10903263	2723517.69752858
2-Despiperidyl-2-(5-carboxypentylamine)repaglinide	2.23	2			483.2486	268.1	NEG	9342612.43794613	10091019.0028922	8165548.35697503	11392905.2542917	7023717.74701384	12470839.9555999	15312085.8113531	12115570.8189364	16266579.3806512	10555560.0096946	10615209.9010156	11215928.593975	10496505.9429792	11066723.1613594	10420918.4665938
Uhdoside A	2.23	2			627.2074	263.0	NEG	18545637.7671909	25057937.9594915	21059591.0422343	28806159.8672003	24992950.6658671	27486292.2372238	12601408.2060511	23543514.8555371	16008513.0099999	28774414.8517955	21149854.2649646	18792082.1439566	22062231.859341	23164169.3163907	22391353.3998273
N.alpha.-Benzoyl-Asn-Gly-Thr-amide	2.23	2			392.1583	251.7	NEG	3239328.41907315	2073479.04988802	3529684.91587923	2094443.71937501	3616511.15664031	2099339.80336133	880087.713175779	2502589.32272461	1310751.20505566	2100172.27665313	1723897.98280382	1754312.51590625	2170140.10640696	1990350.62394791	2306133.8276198
1-O-((10-((6-Deoxyhexopyranosyl-(1->4)-[pentopyranosyl-(1->3)]hexopyranosyl)oxy)-6a,6b,9,9,12a-pentamethyl-2-methylidene-1,3,4,5,6,6a,6b,7,8,8a,9,10,11,12,12a,12b,13,14b-octadecahydropicen-4a(2H)-yl)carbonyl)hexopyranose	2.23	2			1041.5288	243.3	NEG	14353834.3774682	1349074.77482452	16312498.1573064	2636628.70811469	15628713.1255833	2872728.52104071	5696211.92022634	4619423.70532997	11674424.5910342	4589838.98155915	20078646.4524675	5433474.97409069	9388498.22505132	9266293.52549182	5816364.11201249
Benzamide, 4-(dimethylamino)-N-[7-(hydroxyamino)-7-oxoheptyl]-	2.23	2			306.1769	239.7	NEG	8718485.79186038	1155493.38031529	7305491.20153848	2329465.88965312	7202036.09683336	2461413.58883985	2278291.78267578	10071748.4325087	2591883.8826238	4360857.41270625	2420581.7653418	6548416.39386277	4560085.09374519	4860003.04851106	5488322.48744643
5-(3,4-Dimethoxybenzyl)-5-methyl-2,4-imidazolidinedione	2.23	2			263.1042	198.6	NEG	4980559.0475848	4761150.80287501	6992217.25809374	4156494.89625001	6730555.05950003	3555671.20865104	3433476.71115624	6266050.12959376	3617971.58306251	3094118.3818125	3797359.00058594	5056094.46310938	4415400.85724999	5382037.50111719	4643187.83920834
2-Cyclohexen-1-one, 4,6-dihydroxy-3-(3-hydroxy-2,5-dimethylphenoxy)-5-methoxy-2,5-dimethyl-	2.23	2			321.1323	189.3	NEG	1303167.06643631	690098.889199653	2143306.14072187	530873.854281249	1876715.28867187	1106029.6705277	1542854.65812564	798714.497367191	1649753.70846428	795412.332889636	1379817.76748047	1078088.23958333	1424107.62927344	1134879.41833333	1377270.8783125
6-O-Pentopyranosyl-1-O-((2,6,6-trimethylcyclohex-1-en-1-yl)carbonyl)hexopyranose	2.23	2			461.1997	183.3	NEG	33892946.8836875	84683240.4509001	62308463.5485365	70696407.3521749	40878416.029634	37437651.5784609	22054076.3858408	37581493.7876602	19654413.210625	21253137.379125	20937395.6409375	55657589.9785313	38500917.1762188	40318113.0510937	36864802.6624609
3-(2-Hydroxyethyl)-4-(hydroxymethyl)hex-5-en-1-yl .beta.-D-glucopyranoside	2.23	2			335.1686	180.0	NEG	515087.787931876	5588005.97759999	0.0	4943401.32969643	1118117.52203906	4532331.92008072	1676234.53730048	4103068.68285268	1369819.25408124	3796727.61371093	1603509.96163541	2876430.27443359	2133484.76784043	2961684.85420417	3459211.35465401
N-(Naphthalen-1-yl)benzamide	2.23	2			246.0951	169.0	NEG	96882001.2187501	54586868.5750208	66940824.1666001	43463343.3450691	89476188.0798781	112193654.937437	28560343.3109134	66070796.8686	43463887.9694501	71251608.622702	52368296.495274	54106306.8339219	65633041.3136686	65511523.9356875	65765130.1148876
13,14-Dihydro-16,16-difluoroprostaglandin E1	2.23	2			391.2308	165.5	NEG	9752226.45942858	3736324.21055001	7408613.5933333	4271600.17619999	7586829.83033332	5169298.19527969	4908121.9726	3165233.54427082	7890142.96687496	2910636.97496252	8772735.50335419	3057742.16212501	5624664.3201146	5784912.40875001	5475570.46838544
Plantamajoside	2.23	2			639.19	160.7	NEG	109280210.567173	89972261.9061354	103601769.996371	79617630.0844166	109732243.311463	68049313.1110001	72648597.12	60720363.7103195	85737873.2266068	71156117.1863021	85008465.8306407	66471780.5723713	82325609.8282316	85948011.5469411	85011224.0501953
1-(Hexopyranosyloxy)-4a-hydroxy-7-(hydroxymethyl)-1,4a,5,7a-tetrahydrocyclopenta[c]pyran-5-yl 4-hydroxybenzoate	2.23	2			481.1315	160.0	NEG	7738281.97536365	31455819.5876302	2788515.13139894	10900899.8050909	5582829.27809821	10406599.123375	8333453.61454189	8917216.10619639	8477306.75922502	14108277.94	7849412.94533593	12523164.7155468	11314130.3586816	11009256.5355187	10055695.90725
Sciadopitysin	2.23	2			579.1303	157.8	NEG	9680431.78259378	9134366.79243892	11842167.2017045	5691505.39078673	9893158.70502272	4847962.65557143	3331782.16517012	6111630.9323125	3215718.86626043	8549283.72579544	4733918.52933037	7525588.90935	8660661.96017615	8342292.6112125	7402101.83507497
Chrodrimanin B	2.23	2			483.2043	150.5	NEG	55551677.577875	29715522.2424307	60124053.3887719	26969934.0850488	58592030.3207288	48472038.458875	41508486.7957618	26367752.3381788	53293014.4243388	16658028.4608125	60866375.7957039	23487884.2692501	41576113.0381875	42998360.9920559	41809339.2985
1,7-Bis(4-hydroxyphenyl)-5-oxoheptan-3-yl 6-O-((2E)-3-(4-hydroxyphenyl)prop-2-enoyl)-.beta.-D-glucopyranoside	2.23	2			621.2351	144.9	NEG	6575203.26073437	835001.555747619	6544359.90621763	767649.276705883	5800542.65237611	1211204.93944922	5744995.42878683	534692.769432761	10164103.9032143	445462.04574721	12108170.4103937	1331959.04361621	3406644.98420454	4652432.3147461	4004736.23528437
Phomopsin A	2.23	2			787.2702	139.3	NEG	144610.384207034	0.0	275323.820486104	82586.3785022974	370369.58171875	64893.1045444965	862738.821785713	668451.465186596	867707.772968749	262157.95093621	774196.394090624	528791.3354702	470857.720327377	469405.783515622	309437.229423523
Met-Glu	2.23	2			277.0808	76.2	NEG	2820266.2355625	1308206.66268716	2215507.81622314	1075289.47111696	2954410.97114196	2022894.79994988	2224241.78786621	2349267.71208784	2885485.36542749	1567685.16244821	2697451.12226774	1470393.69028276	1994679.16420698	2527920.68764118	2813733.43044364
4-(.beta.-D-Glucopyranosyloxy)benzyl 3-(.beta.-D-glucopyranosyloxy)-2-(((2Z)-3-(4-hydroxyphenyl)prop-2-enoyl)oxy)-3-methylbutanoate	2.23	2			709.2373	28.0	NEG	2369194.02182543	1350049.9306	1412289.78758839	2911162.54886437	1465164.30137109	1824342.61491389	472663.327689164	906783.155452841	1188194.44911504	961279.990147266	1716973.08744609	1233693.27408656	1555162.58670156	1662315.60285243	1450834.50728929
1,1-Dioxo-[1,2]thiazolo[5,4-b]pyridin-3-one	2.22	2			182.9874	347.7	NEG	43091.6637334029	217778.006317616	188863.986273694	157807.800478554	177197.188950002	180350.748950958	66953.6559156418	160149.758613281	36714.142563343	40797.7399563789	196957.648726563	221201.005393417	103411.025764847	124567.270111394	224328.86003418
1-Palmitoyl-2-docosahexaenoyl-sn-glycero-3-phospho-(1'-rac-glycerol)	2.22	2			793.5056	320.0	NEG	63367996.0577378	25118536.6963839	71738921.8468254	92812220.5271301	112266466.175732	206035119.398106	199796588.377007	77635269.6652132	62796321.2660669	11788561.6070325	78290801.4726872	44413634.0186646	72768757.1896147	53752923.4235	84713962.9781407
cis-Moxifloxacin acyl-.beta.-D-glucuronide	2.22	2			576.2012	281.8	NEG	235214.06919117	214024.358251667	186306.66358757	136000.72574687	50140.6813593746	230732.535107422	453646.901670456	1386059.61079395	756575.363125003	854379.469540185	1011110.47499999	526192.390664062	654311.590799997	580055.244756256	527412.318543756
Linalool_(+)	2.22	2			153.1277	227.9	NEG	7315081.92137502	5158002.27587112	6478212.6824574	6265889.10820832	5778805.49915972	6303125.33850354	7382424.44750174	8063249.82848864	9942515.26203513	10593905.1166979	10632004.9034091	7303984.43610938	7678680.54956249	8103662.60189237	7459424.31917189
4-(Hexopyranosyloxy)benzyl 3-(acetyloxy)-2-hydroxy-2-(4-hydroxybenzyl)butanoate	2.22	2			535.1782	201.1	NEG	33990185.7603126	52735123.112	36040555.1116251	66156340.9546876	39401230.7099125	57593428.0267423	60361515.0216817	37214648.9389886	69164368.102108	32189742.2244037	66206681.560172	34376133.6652726	46447329.1673073	48897602.4850835	45859935.7644034
N-(3-Pyridyl)indomethacinamide	2.22	2			432.1129	177.9	NEG	9985871.66937501	24419563.0470338	9566401.66071428	28300997.6082499	12014739.7842223	18346501.8606876	20281809.1568942	11173068.9609861	12681094.7335833	12147309.7021641	8209295.58632141	11626701.2133562	15374912.4092396	15920428.5201051	14586916.2617344
(3Z)-4-(Carboxymethyl)-2-(hexopyranosyloxy)-3-(2-(((2E)-3-(4-hydroxyphenyl)prop-2-enoyl)oxy)ethylidene)-3,4-dihydro-2H-pyran-5-carboxylic acid	2.22	2			551.1359	177.4	NEG	43336591.7736665	7802034.10936364	61680101.164423	7600416.70149373	50722200.2597707	15973367.6914063	31819607.4634772	8144810.0019091	52259337.48944	4460582.58481817	75297398.392466	9573206.16210225	32213568.9165626	32374038.3741249	32525670.2516079
Verbaspinoside	2.22	2			637.2118	171.0	NEG	20254283.4390625	9355102.44901586	18553729.2965385	5955928.20305009	17327747.1604687	16202360.6610426	11598348.5353055	8456081.24662018	13719473.9024391	11541007.0561301	8041760.6746667	7243590.92148857	10699956.7262447	10323498.4230595	10573547.4802656
5-(1,2,3,4,5,6-hexahydroxyhexoxy)-6-hydroxy-3-methoxy-9-methyl-4,5-dihydro-3H-pyrano[3,4-h][1]benzoxepine-2,7-dione	2.22	2			485.1284	155.2	NEG	16834630.4101314	14696955.2858327	18146361.0437757	18115285.0131583	16803651.0150996	14833179.8768057	37248891.9626137	17220935.3908173	24512319.1475542	11323262.5121006	22989708.2295625	13117421.2790607	18855392.7380639	17221225.4773041	16386228.3766071
Ketologanic acid	2.22	2			373.1113	76.7	NEG	43556517.5865167	59822901.1495088	26365707.8898473	36569851.7907333	25213199.6034563	26420936.6042696	47246854.25115	22595894.2862699	42228349.06028	19386515.8959759	39783419.3839363	18522708.4285792	29856885.9880484	33120702.8748478	31856954.70129
6-[(E)-2,8-Dihydroxy-5,7-dimethylnon-5-enyl]-4-hydroxy-3-methylpyran-2-one	2.21	2			309.1718	280.4	NEG	49866646.0809687	14954467.6019336	48270738.927358	12316742.0049219	42351546.1815873	12679449.5752032	18131620.8564375	22971083.3538749	21848467.5789431	25206695.7137344	31753351.2510156	15991113.5992395	23978524.8218751	30957027.2011876	30430357.6767001
(2R,3R,4S,5S,6R)-2-Octoxy-6-[[(2S,3R,4S,5R)-3,4,5-trihydroxyoxan-2-yl]oxymethyl]oxane-3,4,5-triol	2.21	2			423.2272	268.1	NEG	1777881.26290626	1780301.86364582	1544807.63429463	2151844.97142857	1300779.47525002	2072483.75746873	3447731.69574521	2409854.25448661	3202662.13617499	1950452.80444419	2110470.86061133	2285951.86382813	1746684.47295832	2186964.09668306	1841187.06928571
20-Trifluoroleukotriene B4	2.21	2			389.1991	224.5	NEG	2184025.61440972	688046.860640624	2099081.515	790285.659428572	2718483.76892812	844717.385233398	1026355.82916667	2055481.62545572	712224.490716144	1605627.92720052	1022817.30982812	1028702.75375	1415158.14992188	1211004.5784961	1274554.49453711
Arg-Gly-Arg	2.21	2			386.228	210.0	NEG	1264080.40866489	21315748.9900969	16976241.5259765	2223014.49398437	1769092.41378907	400222.019081249	641870.850222792	3704500.84508333	1720544.19045746	3534044.86004465	1888688.42359336	23940257.8957875	6384864.14922567	6542270.10782554	6601410.35901563
Paraherquamide E	2.21	2			476.2543	186.0	NEG	31453636.392	90921561.7279065	25235560.7758828	146221806.756594	27548395.2414844	109277741.897187	22016504.023	109816402.833906	24626195.0767688	80936515.4275105	26725013.1135556	83503731.2282292	59242431.1147502	67382979.9712316	58124203.2383525
(1aS,2S,6S,6aS)-6-((6-Deoxy-3-O-.beta.-D-glucopyranosyl-4-O-((2E)-3-(4-methoxyphenyl)prop-2-enoyl)-.alpha.-L-mannopyranosyl)oxy)-1a-(hydroxymethyl)-1a,1b,2,5a,6,6a-hexahydrooxireno[4,5]cyclopenta[1,2-c]pyran-2-yl .beta.-D-glucopyranoside	2.21	2			829.2717	184.0	NEG	274406683.514423	95620706.6553749	243735547.615134	141687105.640605	225378420.10375	98577925.7214997	112511936.69625	97706944.5216818	144743531.377289	74591421.9395312	149899327.293923	79382863.6730728	144064022.424539	146458948.908981	138901511.1025
Calphostin C	2.21	2			789.2223	174.5	NEG	151564363.31875	99538666.1434041	146470494.583107	108183871.449045	159802238.418481	93416973.3516923	166653789.323648	38027678.1237722	204465483.342518	46324742.1372656	235092610.927917	38999487.7263437	132473558.842789	132704894.697857	129390319.874846
Panobinostat	2.21	2			348.1727	162.2	NEG	2129691.62576008	7891011.005625	2214389.85857499	6935458.97098214	2757269.774625	10012368.7117074	4687666.85520657	5980872.13958333	4298459.39980078	3781128.75426137	4027172.50323545	5368775.39787126	5143546.61129492	5205093.5098916	4566191.09836607
coniferin	2.21	2			341.1225	149.3	NEG	87272273.2932612	145772104.980354	56363516.1640001	93249413.2873444	72580747.405833	68651860.0956665	50030695.5120001	62727611.8063599	64091976.7001667	108698681.476707	82363784.4665713	69043246.3959045	81332777.5834783	73213112.1392873	64254877.1257996
Sialyl Lewis A	2.21	2			819.2857	148.3	NEG	4928230.15359162	3701824.67221875	9241459.28316574	7496811.00528979	7397516.62527232	4777178.81708474	7275664.16185337	2997468.99007954	10533933.6617344	1920637.17940799	7196576.2269034	3017463.90105681	5448479.63941875	5678387.12169952	5503886.66582245
4-O-((2E)-3-Phenylprop-2-enoyl)-.beta.-D-fructofuranosyl .alpha.-D-glucopyranoside	2.21	2			471.1495	139.0	NEG	3731716.99990148	2840367.92724818	7301973.7543344	2812961.4174012	4010263.08728299	2986340.09009766	2312260.92435725	2877321.79441026	3329421.07215074	1859141.99744705	4049471.03837133	3249429.31003361	3380006.32508099	4957495.29745132	2961285.01209961
4-Chloro-6-(6-chloro-7-hydroxy-2,4,4-trimethylchroman-2-yl)benzene-1,3-diol	2.21	2			367.0522	131.2	NEG	1561108.9987	613254.723460007	1557412.86757701	623093.292253149	1483231.43102197	432794.559396738	311234.629999983	429962.777065913	374152.726565624	496809.639445603	544050.182223535	292771.530199814	616303.737875978	659438.516269532	692571.344805241
hypericin	2.21	2			503.1369	130.5	NEG	13151270.3465	22131818.7414844	11352419.1321188	28481102.6815219	9638622.92498661	19692576.8630417	12851227.460149	13987459.4276863	14774473.6583571	15834836.7567356	14485180.7366129	13332275.4644648	16823890.539225	14188025.7757656	16933035.277398
2,3-Dinorfluprostenol	2.21	2			429.1519	66.0	NEG	9672438.15028373	692846.248565751	4117284.21293973	1515352.60980377	6791211.54147528	1222605.67762654	95882.6589787602	1770815.59964997	797711.063724609	1493725.87126656	1027529.05561826	897374.016112061	1980255.93524308	3019294.06807581	2304872.00003444
Brivanib	2.21	2			369.1379	42.1	NEG	2727570.9035273	20732621.4402533	27829069.5837124	10360891.5929464	2109079.55883375	6790311.96740625	3842827.92333105	6330404.32959375	3700562.36438058	11163472.0223017	2850619.30813389	8034702.93047309	3935787.55310875	7706402.50692647	3373871.83316015
7,8-Dimethoxy-3-(4-methoxyphenyl)-4-oxo-4H-chromen-5-yl 2-O-pentopyranosylhexopyranoside	2.21	2			621.1844	26.4	NEG	2963529.67101771	1831093.63270179	1583541.19965	1202868.62136458	2986951.79394648	2419631.44989911	2359788.202275	3698291.2121625	4446869.113775	2309911.40224167	3001762.05916641	3379371.54545	3040805.39508527	3019318.67634375	3083296.0433
1,2-Di(4Z,7Z,10Z,13Z,16Z,19Z-docosahexaenoyl)-sn-glycero-3-phosphoethanolamine	2.2	2			834.5036	345.7	NEG	3029432.66903572	5211734.94645996	4248345.12900543	7510137.96624603	5009924.22881815	4521443.57189941	8201924.71309662	4602048.00470003	14347142.7316406	9268562.58271828	8841062.73362506	7513910.84179998	4447656.57795453	8253881.98778019	3078249.04663467
(1.alpha.,2.alpha.,3.beta.,5.Xi.,9.Xi.,13.Xi.,14.Xi.,18.Xi.)-1,2,3,22,23,29-Hexahydroxy-13,27-cycloolean-11-en-28-oic acid	2.2	2			533.3103	277.6	NEG	404550.828544268	446330.294873049	473140.925121878	424238.92216146	465038.16526432	560415.405437499	552099.193306244	551313.436687496	555263.098996228	393941.591877605	616633.875290361	780720.085484377	491378.202270835	577094.215699219	489151.467675002
Saikosaponin B2	2.2	2			779.4531	248.9	NEG	39688007.8303406	2940065.69215391	47576347.0020719	4757984.53460937	46673860.4385871	4633150.75799121	11917386.7260577	6972065.52276785	16058254.2420006	7095009.07817308	17261208.2101104	8293099.14044793	19110761.017506	20480335.1850898	20287843.9003269
6-(3-Dimethylaminopropionyl)forskolin	2.2	2			508.2972	243.0	NEG	701284.414462505	4422404.49521875	305027.491967474	4196528.27471875	524575.076591797	2977554.23426847	4324482.38333334	1309142.46105134	3798443.15759999	766394.188451171	4510024.91548263	1041065.8525	1539536.96119792	1705840.71819197	2220786.27544921
Rosellichalasin	2.2	2			462.2326	230.7	NEG	19729714.9982604	3434098.39196484	26965550.8250625	6329471.91583894	30247736.5959895	5466479.91828425	2723084.23545443	10147468.2115265	6346515.96317307	9690644.33221021	7531494.81716408	9882325.41064453	12112191.2733385	12288713.5390625	12004013.9481042
(2E,6E,10E,14S)-14-((2-O-.beta.-D-Glucopyranosyl-.beta.-D-glucopyranosyl)oxy)-2,6,10,14-tetramethylhexadeca-2,6,10,15-tetraenoic acid	2.2	2			643.3279	222.0	NEG	7582819.03067899	15748284.3163076	6922350.64929545	12375341.4629063	7414115.67564844	8953326.59442826	4205029.42541533	7766811.33913459	6314303.63947691	5073051.40094792	7304052.30758019	10391763.2598871	7234115.7533854	8934386.44772283	7796713.50562501
Jasminoside N	2.2	2			477.2382	218.0	NEG	15012015.3387656	3335720.14954292	18169676.6509809	4223436.17441376	19128618.8752691	4586444.40730938	16930398.0469375	3676386.44481031	16031320.4691114	3059269.41705084	14507492.4204185	3858071.69237936	9361537.61378127	10575819.568886	10623524.5306562
1-(2,4-Dihydroxyphenyl)-2-(3,4-dimethoxyphenyl)ethanone	2.2	2			287.0912	208.4	NEG	71742365.8497308	99362349.9601376	26295048.717784	111348775.316646	14796683.5786875	101256434.840937	86203697.7462402	76970274.9230769	17439885.7617188	80812201.64675	5277599.99509942	315094183.96495	80398506.1339312	79726266.9201877	78730169.7485698
Penitrem A	2.2	2			632.2821	207.6	NEG	33416080.3868875	7152892.36431251	38182337.4285875	8804173.19506383	37927592.0875488	8631245.77891741	19826170.1951923	12917263.5097917	28499968.6990626	12325235.9013497	28680744.5088854	14109470.5034834	20648720.0607422	22048146.6358271	22141630.0390771
5,7-Dihydroxy-2-(4-hydroxyphenyl)-4-oxo-4H-chromen-3-yl 6-O-(4-carboxy-3-hydroxy-3-methylbutanoyl)-.beta.-D-galactopyranoside	2.2	2			591.1338	201.1	NEG	182220204.989	97604369.6026878	168001951.9962	100842036.915375	149283176.316112	109038294.10045	78605280.3569378	127666907.837805	116645889.0933	153674876.595525	152067917.909416	150148575.136	135731392.472778	138697398.398	120076471.9014
2-Furancarboxylic acid, 5-[3-[4-[2-(4-fluorophenyl)ethoxy]phenyl]propyl]-	2.2	2			367.1369	200.6	NEG	5940986.26900734	6515715.93806617	14547720.7212321	5005987.96425	7987044.85838085	4309903.67793749	3743823.66632091	24435364.4062083	5518803.69881852	11302388.1168856	8704436.6557582	5476457.9795625	5396764.99618991	9179238.29698103	12929643.0547471
HERALENOL	2.2	2			303.0854	198.0	NEG	5845469.49154774	7589684.47875001	2411573.79166042	5682936.20163787	1995180.95180469	6163303.95648749	8221619.85304686	6804668.77605882	8740897.19195832	7248819.029025	6363368.84278126	17430241.0978976	10583410.9667813	6768510.55746153	11550862.9893945
4-((1E)-3-Hydroxyprop-1-en-1-yl)-2-methoxyphenyl 6-O-(4-carboxy-3-hydroxy-3-methylbutanoyl)-.beta.-D-glucopyranoside	2.2	2			485.1639	195.3	NEG	8069130.5075625	35036827.0724999	3722557.15802206	70350912.6803437	5464255.32632292	23060832.6552727	7451244.32017966	32688553.5472778	10202628.5809835	14658384.8205511	11493639.9067083	26654988.163375	15317631.8430677	16808464.545101	16082054.6673281
Phenol, 4-[5-(3-hydroxyphenyl)-2-thienyl]-2-methyl-	2.2	2			281.0651	170.4	NEG	17360224.426875	6900847.87763943	21618834.2927813	5806231.02488068	18280028.9074667	8299241.54676444	7148359.51530048	4742753.5325213	7920344.99000872	7699534.31624999	9194989.77537588	5454557.13916406	9965739.83518749	9907960.02000002	9664108.8022366
Echoside B	2.2	2			467.1305	142.8	NEG	7449595.01142499	848620.916464669	6626560.16942502	1100012.044475	6400915.91005001	930310.521599996	3871356.15009376	900510.470411301	5524467.82357988	550587.147947039	7973648.39820935	844336.461378098	3549103.573125	4143093.0909375	3570479.98917969
(4Z)-2-(4-(Hexopyranosyloxy)phenyl)-4-(4-hydroxybenzylidene)-5-oxotetrahydrofuran-3-carboxylic acid	2.2	2			487.1263	25.7	NEG	2402487.24293336	6921340.25893746	1621467.45241406	8690256.52766667	3090543.89414691	7188650.55006875	5503369.50939643	6527391.3992444	4352340.28953164	5768082.18218438	5109401.3848418	5770055.67500156	5090419.38533516	6010595.27061263	5237766.32023125
(5E)-4-[(E)-3-(4-Hydroxy-3-methoxyphenyl)prop-2-enoyl]oxy-2-methyl-5-[2-[(2R,3R,4S,5S,6R)-3,4,5-trihydroxy-6-(hydroxymethyl)oxan-2-yl]oxyethylidene]cyclopentene-1-carboxylic acid	2.2	2			521.169	24.6	NEG	22430617.5709055	19819784.3158435	14696296.520466	25790859.7309928	15817449.5415068	18576546.8117862	13671091.6779206	20446041.5145405	17572689.2630289	22208668.0547571	18718082.1293406	22887884.9516326	18473855.6942377	19483562.3674449	18594851.6804879
2,3-Dihydroxy-2-methylbutanoic acid	2.19	2			133.0498	359.4	NEG	1341060.04285812	1767009.68849999	1130125.21929167	2343573.8099375	1126098.93515624	1711007.66227627	1346137.11166382	1646524.19464517	1507025.284075	1155608.56675688	1811550.64246874	1469052.86149597	2789400.96140973	1232162.97589048	1825970.19893748
.beta.-D-Glucopyranoside, 1-methyl-1-(4-methyl-3-cyclohexen-1-yl)ethyl 6-O-(6-deoxy-.alpha.-L-mannopyranosyl)-	2.19	2			461.2455	346.4	NEG	1906479.02775978	2590141.41202321	2231323.25699999	2677091.56756562	2212510.62943474	2766566.2892366	2268068.90543964	3730387.75626708	3553443.76587109	3546336.8556625	3854814.07226561	3346505.70559374	2816488.519875	3018361.92794141	3310478.53810839
1-Stearoyl-2-docosahexaenoyl-sn-glycero-3-phospho-(1'-sn-glycerol)	2.19	2			821.5298	333.8	NEG	28289242.4181527	40215808.7437958	22355388.7861539	19548791.2202084	34684331.0333712	21239583.5130423	17667903.6918833	57178721.146825	20176622.141691	102876.613673266	19490745.4742307	10386725.9117063	23977183.8594853	17957375.1571687	36817164.5695537
15,23-Dihydroxy-26-oxospirostan-3-yl 2-O-(6-deoxyhexopyranosyl)hexopyranoside	2.19	2			769.3965	247.6	NEG	34711705.356975	40662460.8803438	26306708.4026917	30015548.21125	28936130.2119125	23064884.5141602	14622388.4504473	50666378.92485	19109650.326416	27154355.9634727	19249919.0082539	55968390.4183594	28439252.0887969	30558736.5948867	30184527.6928
Solasodine base + O-Hex-Hex-Hex-Pen	2.19	2			1076.5365	229.1	NEG	3162513.38858668	0.0	5029147.49643198	51427.6295859019	3516226.8907571	82389.8709489822	368368.021534383	347006.025901389	1739753.27576637	165570.50083373	1772803.45130666	247128.48186938	1063094.38599301	1224934.13351465	1129291.2678299
14,16,17,20-Tetrahydroxy-1,26-dioxo-22,26-epoxyergosta-5,24-dien-3-yl .beta.-D-glucopyranoside	2.19	2			665.3147	221.2	NEG	17982017.4525586	15505211.9514375	12335185.392375	11417271.9259317	9808109.63269795	12422284.1691429	28038587.6256181	12723431.1806836	32700993.0633333	9283276.99539127	32786711.2218868	13500157.6712946	20637759.7567969	19133566.2982187	21195174.7419765
Gly-His-Lys	2.19	2			339.1799	214.1	NEG	10187653.5385625	1235692.18151904	6401688.982875	1526726.57585417	13292328.924194	4829425.39067708	5096829.9742974	12585721.1963086	6976127.85608798	3986347.28440057	6365933.33561929	3779982.73519271	6171489.87933333	6287566.01796875	4970028.8240625
Vaccinoside	2.19	2			535.141	192.6	NEG	9889213.09411979	7217506.83806362	9434185.53173863	7595618.89246874	9773469.57931392	6796758.32085936	18517664.9004595	2984684.69930556	14214060.6574167	4992913.7516413	16003760.0802083	4055582.10361719	7728954.35011979	7434507.24855209	8037376.97812498
Bispyribac	2.19	2			429.1011	145.6	NEG	25257665.8075	15066466.8009362	12456501.5985804	19571929.9389577	14199107.8797789	14690163.7533984	24284085.5165045	20228361.4494158	25229950.1038	12170136.8137771	24306254.9028	16189757.3912727	15460649.1773839	17248948.2005167	16859642.8622433
2-Methylbut-3-en-2-yl 6-O-((2R,3R,4R)-3,4-dihydroxy-4-(hydroxymethyl)tetrahydrofuran-2-yl)-.beta.-D-glucopyranoside	2.19	2			379.1577	55.9	NEG	34056708.7622895	49561505.572266	91066405.0831979	80940785.8674882	40598626.3207125	35215094.7802109	21055175.0671223	26036022.6070167	20035825.6643423	39893997.5542213	76205021.1072064	23896334.5297768	26646034.1357833	32690162.4580592	64219868.922984
1-O-Cinnamoyl-6-O-p-coumaroyl-.beta.-D-glucopyranose	2.19	2			455.128	52.8	NEG	637718.712458333	1992509.74577539	639344.826362153	2711736.42304602	699621.861667969	1637104.60311357	68885.1452105045	1439148.79883232	362628.233212233	460356.276368618	278543.125066996	881728.683060937	761085.758080357	823665.603085938	873940.502441319
6-O-((2E)-2-Methylbut-2-enoyl)hexopyranosyl hexopyranoside	2.19	2			423.1484	44.5	NEG	33012259.5371801	11203726.5652541	33113983.6927553	10987804.0838213	34345987.5459964	10500738.4819932	27084954.8029317	9848771.07080625	36419059.8507813	9305732.41260196	41520307.4678217	11372942.7045732	21347923.8018434	22953509.3634496	21636337.5066735
6-O-(2-Methylpropanoyl)-.alpha.-D-glucopyranosyl .alpha.-D-glucopyranoside	2.19	2			411.1476	34.7	NEG	18061013.9768128	7847905.19742938	17692611.0223139	5490735.66275568	14856753.4939312	2739972.65212617	12883951.7403586	3151647.1855259	18870127.7827556	4237260.62070437	27138892.8733853	2943060.32648795	12200055.9282808	11862927.5717285	12310649.1799078
6-(Acetyloxy)-5-(benzoyloxy)-1-(hexopyranosyloxy)-7-methyl-1,4a,5,6,7,7a-hexahydrocyclopenta[c]pyran-4-carboxylic acid	2.19	2			537.164	25.1	NEG	10461043.030448	15415586.1789973	8040385.93597324	17375522.9985367	8190174.60658295	18486940.9248216	9038239.21879108	12077586.9511947	7916969.52310188	5055904.25225792	8287023.72659148	12474022.1468414	12094690.8306199	11215208.7304125	12090541.4036191
Cytochalasin A	2.18	2			476.238	276.6	NEG	623823.894312504	599287.838493747	1737623.4838073	649319.218671873	973605.004458333	368753.80954219	1410024.27640366	608031.643269539	545468.612135124	0.0	1276003.05494999	1464898.8335625	948667.449497399	825889.278012494	1149858.74100781
1,2-Dipalmitoleoyl-sn-glycero-3-phosphoethanolamine	2.18	2			686.48	266.1	NEG	12624831.6043093	8392869.30392456	8963855.45649937	10123656.8135775	8152588.91636159	10534826.0760625	1083815.40326858	5032852.40600351	10250375.5479375	10040494.0066449	18633569.9781563	5959068.46986538	7639592.5877734	9632622.60401788	9151091.02239648
3,8'-Biapigenin	2.18	2			537.1528	234.3	NEG	151808.815034231	4323561.9178962	0.0	1627217.27882812	0.0	1027343.04975938	1211978.98853646	7079958.62416545	775136.106243057	1447543.77408949	440821.928852081	11177561.5398256	686805.276281248	1185841.4265319	761059.963949997
Benzoic acid, 3-[[(3-carboxycyclohexyl)amino]carbonyl]-4-[3-[4-(4-phenoxybutoxy)phenyl]propoxy]-	2.18	2			588.2627	231.7	NEG	2142658.03975391	4597631.71602274	2957174.77038195	4899167.36862501	2774938.94841251	3444987.50878516	3858463.45564387	2375430.90797526	4293352.67826562	1144639.57379688	4216057.78725001	4237790.31973708	3683035.02128366	3218286.03075853	3128310.02542543
Frangulin B	2.18	2			401.0857	213.5	NEG	28493177.4004563	31483785.2454902	24403263.9869183	30639701.6240625	27121628.9551999	32642723.2978135	31504655.9689062	32302063.5577459	28102168.0091875	34612706.1316938	27710448.9019167	31202094.9185833	29231862.0529834	29389132.0584427	29719331.4566333
Methyl 2-((3,7-dihydroxy-9-methoxy-2-methyl-3,4,5,6-tetrahydro-2H-2,6-epoxy-1-benzoxocin-8-yl)carbonyl)-3,5-dimethoxybenzoate	2.18	2			473.1424	203.1	NEG	3657104.2880625	1413620.95288372	2383970.09407024	0.0	3146231.8307625	0.0	6037619.2441875	3101757.45561886	8366142.26295833	4086706.6591	8024095.15779466	5153886.21847918	3952097.97812501	3636128.83001251	3908314.936625
(3.beta.,9.xi.,16.beta.)-20-Hydroxy-16,23:16,30-diepoxydammar-24-en-3-yl 6-deoxy-.alpha.-L-mannopyranosyl-(1->2)-[.beta.-D-glucopyranosyl-(1->6)-.beta.-D-glucopyranosyl-(1->3)]-.alpha.-L-arabinopyranoside	2.18	2			1073.5482	199.2	NEG	1159987.77594269	346889.066412026	1654082.11907673	83627.0747576627	1106549.97035157	636811.224375725	4194155.7189362	1192743.0870924	6559298.47953633	1133499.07954858	3818728.88750782	2176803.63909817	2093608.48430586	2301882.88689527	1976833.67460628
4H-1-Benzopyran-4-one, 7-[[6-O-(6-deoxy-.alpha.-L-mannopyranosyl)-.beta.-D-glucopyranosyl]oxy]-5-hydroxy-2-(3,4,5-trimethoxyphenyl)-	2.18	2			651.1902	197.9	NEG	604517503.564306	458520265.541251	573413296.829999	425890579.52798	575913057.353019	473092838.665907	495911351.417192	514701616.086462	590017847.048885	576806975.890769	597021744.473656	518878101.81391	538128380.519085	547009593.296192	539542871.324654
Protogenkwanin 4'-glucoside	2.18	2			463.1224	195.3	NEG	14740336.2318437	12258510.6651364	15690787.964517	10532851.6441969	16910184.8165625	9602229.67145455	24533512.7268817	7757948.83874999	24744108.6203036	9898770.90205206	24099390.5908393	9454143.40802929	15481363.9927448	15689085.9643077	15373486.9888581
Triamcinolone	2.18	2			393.1748	179.2	NEG	40704783.8591875	11787653.7075	43599546.0353365	13614778.7928486	41552498.4279519	11637097.0786875	19244410.3222734	12702001.1856313	26639327.4542157	13338918.9255	27071180.4751442	15210340.7121583	25487842.767259	24156481.9094062	22949770.3034856
6-O-((2E)-2-Methylbut-2-enoyl)-.alpha.-D-glucopyranosyl 6-O-((2E)-2-methylbut-2-enoyl)-.alpha.-D-glucopyranoside	2.18	2			505.189	173.9	NEG	8267344.28437501	3464626.11113548	9561693.6712406	2314848.52696896	8264892.61090278	3367629.9477	6443244.4505625	4184160.1407143	6305600.61814455	4509820.51500002	7124322.74907142	5121652.093375	5851027.85268751	6285860.92224998	5649482.55378573
2-Hydroxy-4-(prop-2-en-1-yl)phenyl 6-O-.beta.-D-glucopyranosyl-.beta.-D-glucopyranoside	2.18	2			473.1625	163.8	NEG	6972260.62628572	4625858.30295467	9213756.82804685	9953781.85165405	8782234.80893749	9620398.58636093	13329944.03125	6407509.49919891	11363375.2368229	5811479.7301054	3884842.27396875	6866657.32863072	6497254.77894647	4130641.6088	5911046.70067269
Trichodimerol	2.18	2			495.2048	156.5	NEG	9543557.02169079	12836031.5456307	11574718.5830114	10509711.75375	9785533.13737153	9969488.86829491	9136998.30125001	6413521.82629946	13417974.7763273	7068396.37572373	25990549.052106	7988915.55001087	9462216.87963543	9464667.10894443	15096767.5628585
3-(3-(.beta.-D-Glucopyranosyloxy)-2-methoxyphenyl)propanoic acid	2.18	2			357.1176	148.3	NEG	17384004.5667868	17505175.0491666	14874412.4791384	20565140.8070625	19436743.5425625	23996888.4766911	21143235.28125	18819224.5170312	17920260.231375	12480554.2275416	13682375.5605	14201355.3358562	20818592.7651315	20375426.775147	20889105.5237763
Swertiamarin	2.18	2			419.1172	133.7	NEG	7329179.95900002	0.0	8255785.28926562	0.0	7508998.86028648	0.0	0.0	0.0	3496765.83869643	0.0	7642075.86154167	203913.739499622	424594.81002299	2634787.64981249	402679.367641025
4-Hydroxyphenyl 3,6-bis-O-((2E)-3-(1-hydroxy-4-oxocyclohexa-2,5-dien-1-yl)prop-2-enoyl)-.beta.-D-glucopyranoside	2.18	2			595.1484	58.9	NEG	1373278.05497128	278858.502554863	197635.027140625	471695.976647854	767260.946527717	510170.08735	163999.38787677	740522.462211926	754944.145181179	375038.126260107	794507.000587793	257016.553982812	443378.078465702	1065374.56409623	467107.682657106
Rhodonocardin B	2.18	2			727.1583	51.8	NEG	1664547.3308127	3022286.78488672	1734508.96888705	992304.062526775	1781082.93822656	1465482.79901156	3337048.70350567	2583808.1609454	4843963.73929167	2986761.4613332	3946206.14013828	3625590.55958474	1602771.47328859	3462661.38387012	2738724.27476172
1H-Benz[g]indole-3-carboxylic acid, 2-[(3-chlorophenyl)methyl]-5-hydroxy-, ethyl ester	2.18	2			378.0858	25.1	NEG	89064030.3439875	74641097.3254906	68307905.1108512	102965817.33548	70564690.2419863	72520200.3177094	66504268.8306606	98421275.9063901	81762024.5016406	84342259.0579604	98472387.8983565	98976785.7696797	82139973.1483625	83739643.7353942	89348452.5442309
Anthraquinone base + 2O, MeOH, O-Hex	2.17	2			431.1007	351.6	NEG	326367.816579167	236974.203476561	328437.968851206	513379.935449219	298863.781283201	338563.00403756	276949.926259331	241994.089820312	354004.644013672	295180.493406044	314435.478133247	308734.748713541	255028.231440673	276615.068371876	286476.748842773
2-Furyl(oxo)acetic acid	2.17	2			139.006	336.6	NEG	28842060.4467944	16319826.1828125	24572751.1537812	14800826.9392001	26280747.5937092	16242825.659725	13898869.0721153	66229960.3029344	31567138.4705604	16475481.83325	16813633.0127334	18162697.7641211	17360426.6113125	18709085.6820625	64439589.3799828
Ginkgolide C	2.17	2			439.1223	293.9	NEG	1515361.06786459	576974.974685268	1056542.03175347	1045187.62701562	1094648.347625	325483.841231253	1060618.25122656	578933.49139063	1251966.29657291	520629.382940106	1645853.91292361	365664.902010942	842815.330607142	1377891.890375	1312340.5488875
2-[4-(1-Methyl-1-phenylethyl)phenoxy]propanoic acid	2.17	2			283.1354	260.9	NEG	15749409.4094616	8497990.62692896	13410999.1594271	17072116.1413169	12936341.360625	10351212.7504166	7216623.92903409	7155606.52989998	9029217.5525875	6486381.90547161	14435552.4550312	6238854.443	10214667.5314062	10701691.9529626	10456958.0875739
5-trans-Latanoprost acid	2.17	2			389.2315	260.4	NEG	1177409.32613281	1025773.43437499	1253813.25030468	1136834.78062916	752815.129500003	1496360.26297271	1542882.06994057	979219.942309027	1449509.62381472	970500.327160711	1435501.64834375	1318610.03126043	1179774.79354166	1409645.62658828	1206599.64733301
5-(Tetradecyloxy)-2-furoic acid	2.17	2			323.2202	260.3	NEG	19945399.5413462	4239872.70166016	6566987.21180467	6400410.69006247	8805863.76106251	4500699.2666667	16695013.4938259	10014768.1301421	16465139.5564978	10484246.5081667	14276959.7202259	8760164.7853196	8596853.16367575	9208217.79795175	8247636.50887078
16,16-Dimethyl-6-ketoprostaglandin E1	2.17	2			395.2419	246.9	NEG	2551500.03008997	5379682.40463672	1666751.71576647	5421948.19045442	2388192.42979166	2429421.21503907	1425354.32354911	5606624.95547851	4095037.74743304	2838767.32701389	1671609.49925521	3104800.43242186	2542865.13739584	2437486.71942188	2564499.7485625
Unguisin E	2.17	2			771.4116	244.9	NEG	38739840.4624081	49397502.6942727	28375007.6838164	32289009.9289183	28958605.7745078	24084194.4112059	11520850.9423828	54491259.3051562	16017738.6900699	43113698.9374259	16589531.025375	52776498.2621249	29569228.606625	30640601.0521324	31271400.8491912
Bacillomycin LC2	2.17	2			1033.5155	236.3	NEG	6603096.89648044	1607970.48523486	8137251.01449636	2243054.09287376	7151494.5693375	2557249.11145993	3939809.53284992	3111508.35135034	4934796.18503517	2905278.1557312	7740973.19648437	2883503.00618935	3044382.23754638	1173404.13553809	4980907.18478096
Strictosamide	2.17	2			543.2001	221.3	NEG	30634456.1258438	163795811.722106	8418795.819	61925002.9923437	3546057.02390624	49831846.5983202	100358781.608925	67937370.1813854	86187901.3714469	51784449.7959139	85304417.4694688	94767923.4477267	58346321.9378126	55391450.2767498	54932065.8966913
4-(Cyclohexyloxy)-4-oxobutanoic acid	2.17	2			199.0964	205.0	NEG	49113496.3675417	34033578.4710742	47998537.99125	27989724.1135371	53590158.1186406	45667951.6327792	20972611.7561816	69852828.7618333	18214415.6409301	75361017.6146834	18677683.1936162	72577496.9310207	42658412.4581104	43986261.0454583	43758888.9481751
2-(Benzylthio)benzoic acid	2.17	2			243.0472	203.1	NEG	17172300.3926786	2429502.79424858	32308302.2025	2190057.3711422	17095028.9798751	6199266.86890627	5944730.6619375	0.0	7445606.81425	0.0	8694140.02083331	0.0	8993870.55118755	9328174.63141667	9273460.28041664
3-((6-Deoxy-.alpha.-L-mannopyranosyl)oxy)-5-hydroxy-2-(4-hydroxyphenyl)-7-methoxy-4-oxo-4H-chromen-8-yl acetate	2.17	2			503.1166	202.5	NEG	18744726.8229327	11754634.2618687	33240931.2220625	11599239.6871295	21928377.6916674	15589221.788623	8761239.12053571	21749854.9299107	15090183.6398401	21045474.1950104	18390751.4991033	18271682.4048438	18157081.6185	18657793.0636105	18316478.3507875
(3S,3'S,4S,4'S)-7,7',9,9'-Tetramethoxy-3,3'-dimethyl-3,3',4,4'-tetrahydro-1H,1'H-[5,5'-bibenzo[g]isochromene]-4,4',10,10'-tetrol	2.17	2			577.2112	199.2	NEG	35781074.2247998	21336567.4215	73440520.0619999	65658734.9883415	51738849.8640001	53717068.5750004	124829602.328571	22605303.4141667	127616661.48	30928477.968631	68623926.2566666	15339572.5384	49489527.873333	51306476.3324167	49857036.1203335
5,8-Dihydroxy-2-(4-methoxyphenyl)-4-oxo-4H-chromen-7-yl 2-O-(6-O-acetyl-.beta.-D-allopyranosyl)-.beta.-D-glucopyranoside	2.17	2			665.1687	197.3	NEG	1876889.87060738	934340.616046389	1635175.19138021	732261.750686407	1186497.6575	1113509.6758334	361065.312912107	958689.582986991	1139234.05889916	1847155.72995834	1362286.11942101	1453953.83958399	1228497.0411875	1719874.86433594	1005686.25878698
19-O-Acetylchaetoglobosin D	2.17	2			569.2625	196.6	NEG	2455681.0944952	4064614.15569142	2806768.5222118	5827060.76249553	3159104.57537109	6263847.44467788	11797814.6959052	3685733.1706923	10761345.8157273	2468210.9493155	8114585.17632671	3169407.71966064	5087551.28272433	5864308.52861105	4671734.88135097
2-Hydroxycyclohexyl 2-O-((2E)-3-(4-hydroxyphenyl)prop-2-enoyl)-.beta.-D-glucopyranoside	2.17	2			423.164	189.3	NEG	1570468445.06014	699854077.985357	1633723385.93208	716428562.626177	1758798178.9728	731972986.950566	1218079884.96919	909286141.482859	1608226506.21323	916606469.5683	1625072804.24531	973861615.147389	1313874235.66413	1326477314.66499	1248268690.01415
(6Z)-1-Hydroxy-6-(2-hydroxy-2-methylpropylidene)-2,2,4,4-tetramethyl-3,5-dioxocyclohexyl 6-O-(3,4,5-trihydroxybenzoyl)-.beta.-D-glucopyranoside	2.17	2			583.2003	184.0	NEG	146258386.136	44227563.5922942	222136164.698885	36987607.6688523	251480985.534063	127823574.867188	245919993.748	33994226.8801342	196557586.765456	15427687.775325	134347601.980234	28478488.3388178	122525490.810667	126286057.433817	120326748.584281
Methyl (4S,5Z,6S)-5-ethylidene-4-[2-[[(2R,3S,4R,5R,6R)-3-[2-[(2S,3Z,4S)-3-ethylidene-5-methoxycarbonyl-2-[(2S,3R,4S,5S,6R)-3,4,5-trihydroxy-6-(hydroxymethyl)oxan-2-yl]oxy-4H-pyran-4-yl]acetyl]oxy-4,5-dihydroxy-6-[2-(4-hydroxyphenyl)ethoxy]oxan-2-yl]methoxy]-2-oxoethyl]-6-[(2S,3R,4S,5S,6R)-3,4,5-trihydroxy-6-(hydroxymethyl)oxan-2-yl]oxy-4H-pyran-3-carboxylate	2.17	2			1071.3496	175.5	NEG	1216978.60661697	2042466.00953751	114724.103805494	6061069.256375	897215.525851557	1581470.857625	0.0	2050359.34511719	0.0	516270.889811516	162513.601538658	921033.963246346	1067348.55671875	1237672.98779999	1101723.67859999
5-(Hexopyranosyloxy)-2,6-dihydroxycyclohex-3-en-1-yl (2E)-3-(3,4-dihydroxyphenyl)prop-2-enoate	2.17	2			469.1328	170.5	NEG	28053402.7180417	3612852.75056666	36084933.2801607	5453437.53810938	33098795.0018125	3007884.46925558	23403626.1198	1441248.02247656	32033471.9519904	3851045.0247125	35185756.9541468	7214492.69244818	18943587.5202159	19606638.6630885	19331022.6499185
(1S)-1,5-Anhydro-6-O-(6-deoxy-.alpha.-L-mannopyranosyl)-1-((2S)-5,7-dihydroxy-2-(4-hydroxyphenyl)-4-oxo-3,4-dihydro-2H-chromen-6-yl)-D-glucitol	2.17	2			579.1681	168.9	NEG	27403366.2898571	5818840.72859378	11904526.911375	12913096.2727242	24201365.5257144	36118134.3319196	26576811.6625322	14637756.1303126	6570333.42749999	15999482.1942858	6010674.74089999	8899775.21696876	11542717.9621249	9499512.90925006	8730099.54539999
4-(4-(4-Hydroxy-3,5-dimethoxyphenyl)tetrahydro-1H,3H-furo[3,4-c]furan-1-yl)-2,6-dimethoxyphenyl 2-O-(6-deoxy-.alpha.-L-mannopyranosyl)-.beta.-D-glucopyranoside	2.17	2			725.2622	162.6	NEG	4087035.91312499	2071688.09810156	3549349.98238637	2628599.11437501	3644284.82426203	2324586.48816146	1627190.27767708	3016743.03283706	4423885.67884375	998941.289775001	3078364.44252009	1845238.56208037	1318332.270975	2752353.56540625	2247475.92997768
Dimethyl (9E,18E)-1,10-bis(.beta.-D-glucopyranosyloxy)-6,15-dioxo-4a,5,6,8,13a,14,15,17-octahydro-1H,10H-dipyrano[3,4-d:3',4'-k][1,8]dioxacyclotetradecine-4,13-dicarboxylate	2.17	2			803.2167	147.1	NEG	2820018.75014787	4633970.45077666	4118160.49915865	5164854.20973437	3738277.77101562	3260804.68352524	2283455.18753255	2334974.62533985	3677313.80588542	2306660.07497476	2877260.80748438	2899260.9484096	3714823.71907143	3425064.18377164	3555937.01068024
Enrofloxacin	2.17	2			358.1589	146.2	NEG	8537392.15172655	8814103.37327975	7867252.49868663	7979403.3009034	7416472.4855625	3838567.16078125	0.0	1760460.48414789	3887934.51265626	5387830.65234413	6436139.06457032	2278635.44385	7103584.03206522	4642090.36046527	7943317.93230201
3-Hydroxy-2-methyl-4-((7-oxo-7H-furo[3,2-g]chromen-4-yl)oxy)butan-2-yl 6-O-((2R,3R,4R)-3,4-dihydroxy-4-(hydroxymethyl)tetrahydrofuran-2-yl)-.beta.-D-glucopyranoside	2.17	2			597.1796	144.8	NEG	10416153.2046055	7160957.47658928	7832288.42617789	6097033.93044009	14690509.466907	8156785.5553232	13421869.40775	15542134.9145574	18884622.5716281	7674424.33792711	15778473.2591281	11647316.3965031	8609780.37278124	12611620.257164	8931574.90010418
5,8-Dihydroxy-6-methoxy-2-oxo-2H-chromen-7-yl .beta.-D-glucopyranoside	2.17	2			385.0756	139.3	NEG	135333609.916397	428119155.22	85942965.7467858	318127803.783368	92542049.04102	449164617.826627	120571659.578046	297536511.645673	144340788.76137	477470147.480589	147525274.406318	398038607.603234	300327903.762417	392206910.808117	223190410.477125
6'-O--D-Apiofuranosylsweroside	2.17	2			489.1585	60.0	NEG	2369500.2878482	675347.675735491	2093315.32147813	551073.046887149	2546912.4220475	975187.172151666	3511490.73214473	761559.23965186	2928992.22657689	508226.792312109	3369280.53029915	291648.846953261	1341341.46499651	1731008.77385351	2641767.78247852
2-(3,4-Dihydroxyphenyl)-5,7-dihydroxy-4-oxo-4H-chromen-3-yl hexopyranosyl-(1->2)hexopyranosyl-(1->2)hexopyranoside	2.17	2			787.1899	50.1	NEG	2569083.87351533	1400032.70416155	4246208.45144208	742723.624648958	2732944.85080225	2184412.50743694	2019113.19807945	223437.022630244	2614582.6700494	311223.570763276	2622372.24510112	145997.637699765	2185746.3387625	1617844.31199596	2026861.16521154
1-(1,2-Dihexanoylphosphatidyl)inositol-4-phosphate	2.17	2			609.1639	41.3	NEG	1205839.3594252	1955011.81293846	908616.360796289	1581768.09756797	939198.533153593	0.0	1262061.5475	761395.569897772	1408335.30575156	360176.418741071	1265214.06511113	940279.550479395	1101505.68657308	1335295.32852259	953465.717311976
4'-Methoxychalcone	2.17	2			237.0964	26.5	NEG	4429243.58084	6612346.41539526	4977858.0979375	6731574.11224365	4750037.6154	6828781.78822529	8982144.69244516	6679046.7018671	6721266.95652223	5322056.10623211	6868748.234745	4768656.08977431	12488133.785305	4843232.89133728	8922366.13737106
Unguinol	2.17	2			325.1119	26.4	NEG	19750012.40544	12866184.2411667	20389035.6092719	16327409.1187083	19763000.938546	15217793.6277102	13522313.33336	11513265.3432045	19839387.353075	10841357.0341167	24496642.2132568	13306288.6039125	15191096.4216512	16803095.1689038	15720760.29556
Ricinoleic_acid	2.16	2			297.2416	356.8	NEG	360063.807597657	338619.878992742	327031.238574219	513595.634301136	488678.761174999	526655.13797476	464803.672532082	459784.415518464	553019.421808243	409861.117362926	488886.427300781	346659.263176847	432427.42568608	594011.897882812	384957.304218747
2-(.beta.-D-Glucopyranosyloxy)-4-(prop-2-en-1-yl)phenyl .beta.-D-glucopyranoside	2.16	2			473.1638	312.5	NEG	255030.082695198	376206.161249876	190929.450523567	399200.913086414	261465.862928127	458818.432732344	562376.568960933	314623.903454304	319009.033200003	463004.478398439	214720.802551556	359222.282043076	277876.009602785	408973.020145312	285876.714310795
17,20-Dimethylprostaglandin F1.alpha.	2.16	2			383.277	275.6	NEG	8601626.33218903	1506861.52111524	7650507.90784962	1316166.22413736	8859442.44510057	2528183.73965943	4527731.22531202	4628389.22577344	6731412.65713971	3870317.77289062	6549268.16714354	3862053.48367293	5074219.92842969	5488495.62393947	5020647.74694168
.beta.-D-Glucopyranosyl 6-O-(8-methylnonanoyl)-.beta.-D-glucopyranoside	2.16	2			495.24	257.5	NEG	627200.624059572	80507.9150555134	707163.93137455	121649.697375553	693651.070451172	112245.486025444	555163.695740234	288484.437363046	702023.984915376	189072.793950966	586904.462276787	313056.867382815	458527.136481773	385508.084421874	381989.496448103
Cylindrol A4	2.16	2			505.2333	215.8	NEG	1393763.30007962	19688621.0390909	2951693.56920719	13060515.414175	3478967.11205078	55619318.5165398	183627.143669665	16039764.990811	446154.864258707	8368331.53063194	583401.458389282	8812974.74140623	8517235.16348612	9325755.4199861	8995735.07108592
Oenin	2.16	2			491.116	214.8	NEG	9284333.28199997	211612.612564445	8888667.86691071	308251.081623316	5975243.6319643	788104.881793745	1998568.2936375	0.0	1573772.692625	46402.9906132817	1349225.49329062	0.0	2473292.43676562	2621852.400125	2494125.95643749
Bidwillon A	2.16	2			407.1903	194.0	NEG	18181442.4027851	8548982.78524082	17486075.165625	8697613.81735921	16293186.170675	8124674.78791755	7161131.29350569	6488442.16349855	10892577.8473184	6595604.45535863	12301462.9222734	7173850.20656476	10698438.0543447	10746250.2594946	11492876.0412025
1-O-((2E,4E)-9-Carboxy-8-hydroxy-2,7-dimethylnona-2,4-dienoyl)-.beta.-D-glucopyranose	2.16	2			403.1575	178.7	NEG	28679523.7163999	6516286.00820312	37011037.9559999	24414183.6251	46073806.8050002	45370980.9500001	58038444.3232726	38619566.0496473	42002486.6535001	18065792.4558	24449736.6423999	24257470.0479999	34904578.3275624	32767829.6716	34023448.1032501
5-(4-Hydroxypentyl)benzene-1,3-diol	2.16	2			195.1016	164.0	NEG	3722673.67343752	1622872.45200332	5236514.80653127	1997115.78605843	5409937.11648215	2725443.15001564	8575794.42896428	1928514.87235	8017606.21625893	2076377.04592578	5142939.3848021	2958655.49383736	4299788.88412501	4251155.28562499	3921764.00159375
Spinacetin 3-gentiobioside	2.16	2			669.1631	161.9	NEG	5367861.51820946	3535399.58789062	4813013.2128	5093375.75541072	6590623.0102	5237213.16261455	3134939.89554375	2385227.08213754	3863593.82095718	2298144.51255655	5199392.29559097	1966946.23051987	3067672.47026825	3455026.17120552	2904837.29042149
Asperuloside	2.16	2			413.1063	158.6	NEG	23208643.31095	29347511.6106015	14949625.7143042	32449223.6142188	20344736.6488125	27762165.6732322	8835681.31021873	16601084.584433	11411653.5468958	18763173.9217567	11382813.8611818	18902000.2748906	20463119.5295951	20213829.9075166	19947473.2031406
6-Sialylgalactose	2.16	2			470.1485	25.8	NEG	5352090.07522323	4330496.53529653	3269200.58940156	5632133.66404004	4724407.00628795	3834824.8872474	8665125.04246676	8694949.11928721	12766982.8350167	7304192.07487156	15791225.2866331	6681294.22144531	7812637.9850125	7537453.73482852	8453984.74019531
trifolirhizin	2.16	2			445.1175	25.1	NEG	281814054.038517	223186857.499193	181252161.915159	259439857.865325	203271509.053448	213999887.795293	87937453.1788136	208616522.648699	138114128.015142	205467851.851979	169812331.760369	211338885.585429	192652402.712152	206215797.970074	193665790.447261
Specioside	2.16	2			507.1539	24.6	NEG	33327754.3263959	32172490.0790121	22541184.4363707	42957529.6677838	23256091.9022474	29860508.2032797	18334134.6720986	26218477.4765307	22065556.118706	30902891.3902102	23170068.1609167	29499792.6915675	28277864.9000849	26165415.4546334	28028892.2221617
Sedoheptulosan	2.16	2			191.055	22.6	NEG	11928897.22607	32505069.77276	8493658.15879714	25535273.22184	12936310.42341	76328413.3621625	7800465.23160487	164439526.641862	6999416.33509326	155181067.878317	1374281.46020436	78804559.6210583	48604170.19975	47811796.84368	45230279.09063
3-Hydroxy-5-methoxy-3-(methoxycarbonyl)-5-oxopentanoic acid	2.15	2			219.0497	343.6	NEG	1871684.07572894	1352023.49309506	539552.033156251	1287748.22448209	1357396.20462159	1282744.13465372	1177773.51230674	1294209.08146769	2140004.542	744990.851620739	1266487.14490557	1302878.36318555	1110851.20823989	1804628.33287176	1328186.7056213
15-Cyclohexylpentanorprostaglandin F2.alpha.	2.15	2			365.2311	254.5	NEG	8475594.77227276	1119283.98238637	6876308.6129659	5595581.25110834	8010035.94079829	5859792.91499998	6586917.17076923	8046707.0110625	5195701.86220001	6078678.6489952	4820715.29467501	6405804.5600893	5528508.99871876	6362777.20171875	6194543.76402736
2-Hydroxy-3,5-dinitro-N'-[(E)-(5-nitrofuran-2-yl)methylidene]benzohydrazide	2.15	2			364.0193	217.8	NEG	330671.21810317	282585.39680625	475188.518624999	378145.106225	509793.1405875	335999.806158853	0.0	0.0	317380.580101609	41137.2067968845	1140734.56174219	324299.330107927	165423.841711664	312566.211948824	457562.03435
(2R,3S,4S,5R,6R)-6-[1,7-Bis(4-hydroxyphenyl)heptan-3-yloxy]-5-[(2S,3R,4R)-3,4-dihydroxy-4-(hydroxymethyl)oxolan-2-yl]oxy-2-[[(2S,3R,4R)-3,4-dihydroxy-4-(hydroxymethyl)oxolan-2-yl]oxymethyl]oxane-3,4-diol	2.15	2			725.3096	213.9	NEG	37510773.1909152	70669294.0431563	33562773.9930581	58910991.0737411	34881005.1796908	35136038.3002957	13101667.1363906	27749864.1812938	22134511.5256797	17381122.9792532	24019128.1440169	46481865.541039	30763788.4094928	33864036.6961406	34572649.5848894
.beta.-Hydroxyphenylalanine	2.15	2			180.0654	206.3	NEG	2743375.91973796	1893066.84862926	1878282.52738803	1566333.72863281	2142404.86985662	1441609.9184809	1079524.7869653	1382944.69523438	1716270.03292431	1357689.06997604	1965456.95878906	1096378.35748864	1718458.79673931	1455982.631825	1663267.08386719
6-Hydroxy-1-((2-O-((2E)-3-(4-hydroxyphenyl)prop-2-enoyl)hexopyranosyl)oxy)-7-methylidene-1,4a,5,6,7,7a-hexahydrocyclopenta[c]pyran-4-carboxylic acid	2.15	2			519.1468	200.4	NEG	24087503.3584886	38586359.9841974	21441384.6450053	33541140.069212	21642818.5147562	33819702.7944598	30700338.9806813	31089763.2781459	36890367.6213083	35544720.5521583	38128172.5841421	34437937.4315624	31031768.7785626	30793428.2122557	30723034.7616875
Harpagoside	2.15	2			493.1673	199.7	NEG	11126712.6906806	43756475.8605079	8434610.56575695	35465407.8814635	10064524.0057743	27547727.7849375	18541067.7337499	19401553.9979376	18661389.8561111	21599446.5400937	16665861.3037501	18033461.8952727	19931411.406075	19638635.583054	19171218.90625
Clusiacitran A	2.15	2			363.1642	182.7	NEG	23694868.6171123	30761710.4330521	28555250.4777788	31967549.0013299	28107247.7825913	21805580.7338603	11172002.7368229	25519298.5655294	19406187.6439922	21072622.4606233	23914977.7832261	22948126.1824653	23948253.8970645	24280930.5216177	22910610.6098051
Ipecoside	2.15	2			564.2124	175.8	NEG	2321458.1359307	11009456.9055625	4355135.69704215	4456799.95366667	3739515.64715626	5530330.96937946	1524524.56765	2485793.58771875	2489738.30497917	3660041.88883928	3031131.7775383	2388789.47071876	2872897.877875	2635261.808125	2675747.73718125
.beta.-D-Glucopyranosyl-(1->2)-6-O-((2E)-2-methylbut-2-enoyl)-.alpha.-D-glucopyranosyl .beta.-D-glucopyranosyl-(1->2)-6-O-((2E)-2-methylbut-2-enoyl)-D-glucopyranoside	2.15	2			829.3078	163.6	NEG	962280.020281898	8203508.27725001	1083614.06661562	12859912.5924219	873274.037791669	9899167.67525003	0.0	6482276.49456562	288548.644004345	4502074.98177422	949366.922135353	5641989.68080861	4971984.54892708	5046011.51500002	5519423.23527779
N-(5-Chloropyridin-2-yl)-2-oxo-2-(pyrrolidin-1-yl)acetamide	2.15	2			252.0497	160.0	NEG	96892692.2939356	25792824.4503974	136466008.665031	24601882.4031696	152894643.849037	97771996.210821	131235641.998367	24017220.4429512	100211181.469648	12677326.0363213	57437068.9831055	22210436.3179279	73110384.3972823	76176181.5405089	73869701.090166
2-(3,4-Dihydroxyphenyl)-5,7-dihydroxychromenium-3-yl 6-O-((2E)-3-(4-hydroxy-3-methoxyphenyl)prop-2-enoyl)-.beta.-D-glucopyranosyl-(1->6)-[.beta.-D-xylopyranosyl-(1->2)]-.beta.-D-galactopyranoside cation	2.15	2			917.2417	148.1	NEG	5751978.12513018	1383741.19668536	2923462.18491426	3535476.46613816	3944921.89961267	2129265.15677053	1806226.11457427	2037256.72423437	2401776.55004003	1553538.14901672	3071748.97798115	1496301.87834658	2900509.59937382	2833981.68974609	2752811.6247832
Ethyl 2-(4-(t-BOC)piperazin-1-yl)-4-hydroxypyrimidine-5-carboxylate	2.15	2			351.1637	137.7	NEG	1943901.7685496	12481657.8853846	2487732.3278052	13932926.9113916	2264438.50732639	8436237.71069197	318048.533558453	4954462.66534693	1605835.58222572	5255273.19871157	12061246.6343498	5128315.93056671	4313924.43424479	3789810.38333806	4050637.91856115
Trehalose_6-phosphate	2.15	2			421.0727	116.9	NEG	0.0	44654.1755527599	0.0	241226.798024846	0.0	246240.430504722	83951.4186562497	130675.209368024	92080.5320794508	86791.9392895699	58552.5168004036	460763.818482077	24762.8829564253	70222.9198604301	24696.0539987683
Bergenin	2.15	2			327.0699	60.6	NEG	16250935.3020609	26188626.9589251	21770501.1607452	37451435.9471729	25314398.9443207	33489395.7725622	4065826.09784401	4802679.6753	10747809.4967866	6119862.99737422	11264785.5404987	4928984.1818527	22267182.8547973	16897835.3186034	18157409.7999293
Raloxifene	2.15	2			472.1559	39.4	NEG	891158.115456562	876818.303860724	950349.75065	1508955.81199631	1171961.60241979	1718942.37623926	2007155.3347125	1699216.2692558	2121964.37454668	992869.114804297	1282690.52562656	1673758.16435625	1317880.41452487	1332124.90876969	1403177.56618125
Rhein	2.15	2			283.0268	20.4	NEG	2929895.27150915	3791956.95229018	2475820.95666615	3251225.35043437	3010875.03707411	3010292.86820759	3100450.29485234	2748274.31240781	2249247.1969026	2879429.69039163	1824064.67724688	2784697.06262277	2665142.54679822	2898693.60787604	2650988.99989062
5-Hydroxyferulate	2.14	2			209.044	239.6	NEG	0.0	3633474.14534999	0.0	7329467.04916177	0.0	3667065.01796876	6628509.97454605	0.0	3424040.69821386	4084934.53111812	1772326.26260938	699506.828275172	1323132.00466469	1946032.53088989	411905.656986745
1-O-((3.beta.,5.xi.,9.xi.)-3-((6-Deoxy-.alpha.-L-mannopyranosyl-(1->3)-.beta.-D-xylopyranosyl-(1->2)-.beta.-D-glucopyranuronosyl)oxy)-28-oxoolean-12-en-28-yl)-.beta.-D-glucopyranose	2.14	2			1071.5279	235.6	NEG	5085941.14984115	389587.734441292	5151716.3422151	835532.389754295	4340033.41240483	622041.971380492	1482822.1939336	1736355.88764732	2387756.86386997	1057786.15679404	4485464.14027177	1186375.10587508	2465024.2544375	2598457.36089383	2750279.75372597
2,3-Dinorthromboxane B1	2.14	2			343.2102	201.4	NEG	35403069.3843581	7444089.9515169	23798553.4898125	16711092.0379852	10073958.3297954	18537705.144761	47244787.8869458	32671909.0120893	28302850.08245	21940039.4448594	14927652.8425792	16139654.7132167	22009569.69115	22725197.1891	27550421.9307188
Flavanone base + 3O, 1Prenyl	2.14	2			339.1168	175.2	NEG	168403025.596205	120527401.220518	155205798.504479	104620912.679339	146699289.840054	107227861.105036	50779924.0381876	86750249.5958572	90647949.0675	111248058.265714	78324550.2455768	101469190.421917	115714792.621767	109697595.239152	109802818.534822
(4E,10E)-13,21-Dihydroxy-8,14,19-trimethoxy-4,10,12,16-tetramethyl-3,20,22-trioxo-2-azabicyclo[16.3.1]docosa-1(21),4,10,18-tetraen-9-yl carbamate	2.14	2			577.2819	170.5	NEG	3608489.2155	13454350.6881111	3314072.61802502	27812141.054983	1508385.49555556	18097692.7358625	3649473.39030001	17283398.8550344	5222727.16058334	14215990.8476234	6318149.31840002	14628948.4671137	9685467.17162498	12347131.3317	9870953.92225314
(+)-Fluprostenol	2.14	2			457.1814	62.9	NEG	4332529.69762922	41159.6052506022	2768998.48303889	23424.3307840526	2684993.01501637	48844.8798897564	3283442.27589375	81301.929253952	2607407.77991976	0.0	1265564.40001305	0.0	815255.353639204	1355239.91727197	1926532.86551124
2,3,4,5,6-Pentahydroxycyclohexyl 4-O-(4-hydroxy-2-methoxy-6-methylbenzoyl)hexopyranoside	2.14	2			505.1524	44.0	NEG	10887977.9437552	945188.488314003	9034418.95489082	292052.326837257	9085672.99068041	980941.367036909	4409247.03579609	620648.7761223	7861812.06889844	1355062.24929141	9398108.00341407	710770.156121472	4191006.95315729	4602730.1720804	4726461.44473461
Aprepitant .beta.-glucuronide (position of glucuronide on triazolone ring uncertain)	2.14	2			709.1698	42.5	NEG	2967866.14983611	4369715.03381062	3031899.03325969	2879894.83352813	2926533.48910647	2480319.42040449	3546262.23721818	3268021.39657156	4922276.18722	3914009.90405906	4611903.4389934	3271546.16839886	2989722.85953125	3687537.3406375	3361176.96005326
1-{4-[(Diethylamino)sulfonyl]-2-nitrophenyl}-4-piperidinecarboxylic acid	2.14	2			384.127	35.4	NEG	7924191.11297163	6775856.84299616	8038460.02590721	12483061.98199	9284675.52239448	7656237.75596511	4437835.27268892	6135692.34991009	4939253.66563062	4865980.03224362	6640836.96419598	6092360.67883809	6891674.53429375	7569509.5216	7168921.30731585
.beta.-Acetyldigoxin	2.13	2			821.422	309.4	NEG	2237217.15598437	4498389.97939904	1043138.65668164	4495839.42083173	1958441.89122728	2693542.11897656	0.0	1732797.55459022	3241726.72809303	2479161.01377083	3503997.68385416	3262023.62037501	3395532.7713878	2975329.17609091	1840374.041825
3-(Methoxycarbonyl)-2-methylidenenonanoic acid	2.13	2			227.1271	253.7	NEG	10173840.9679653	7301982.02364309	12845850.5470263	18451138.7492829	12842016.5355382	5726557.09058638	18073636.5527678	11368861.5844948	3727375.55706251	7147511.82104963	6565077.56107499	8872484.14455548	7684421.63051058	4404812.88664904	5482507.90762499
(1R)-4-(3-Hydroxybutyl)-3,5,5-trimethylcyclohex-3-en-1-yl 6-O-.beta.-D-glucopyranosyl-.beta.-D-glucopyranoside	2.13	2			535.2714	214.7	NEG	0.0	2392120.90936806	0.0	2251199.98184502	0.0	2707641.90276229	1348497.71999999	5893330.77321529	217722.925631046	4922518.27396874	594555.136201084	3874984.72647222	405047.690060139	775975.134820223	598760.517746687
Oxymorphone 3-.beta.-D-glucuronide	2.13	2			476.1605	200.5	NEG	25806791.8003499	38088570.3722436	23506996.6972562	34524325.1812593	24757780.234929	31935001.1531249	33713498.1004896	29421664.5706805	39567504.5864829	33309422.2816251	40961994.6911	31516565.7343471	30638266.4641875	32806215.6474862	31116475.1458892
isorhamnetin-3-glucoside-4'-glucoside (Isorhamnetin 3,4'-diglucoside)	2.13	2			639.1519	172.6	NEG	21056287.6588352	17374840.7679844	13679734.1925682	18408299.9119804	13996202.8640625	15658750.8131116	14076696.4135577	7937449.16006252	12177857.0148173	7433316.55463282	13873799.498625	10798355.2518	14731583.7490666	13492728.2080312	12720983.454725
Loxistatin acid	2.13	2			313.1747	171.6	NEG	3370756.24554168	3872637.98555904	4520989.5460625	2294181.20415937	4989300.68444446	3936977.50277083	1027851.18752604	10359983.8905469	1698279.26392857	7500924.47578126	2417851.34000782	9002336.41082682	5085172.792	4777883.77462154	4719491.44368751
Echinacoside	2.13	2			785.2454	163.6	NEG	11249825.8656071	5942606.450925	9017422.83840907	4582743.35475694	7238577.32275002	6062340.58733335	13917527.6302679	3317605.22001123	15131846.3289808	2096799.71497715	14830138.9545536	3044611.45911784	9037838.08480208	9410469.26517708	7767772.44031251
4-Hydroxy-3-[(4-hydroxy-6-methyl-2-oxopyran-3-yl)methyl]-6-methylpyran-2-one	2.13	2			263.0541	158.0	NEG	659241.223321876	4555036.60927364	900619.201777492	2546154.18546166	950405.720892855	2486631.79154237	4223203.50709376	1246851.13845535	4276533.14086662	869002.590259372	4150064.94735718	2548125.45413998	2276121.79065278	2273337.61480468	1818604.10760156
DEXAMETHASONE	2.13	2			391.1955	152.3	NEG	42258075.3091493	31563780.2798125	63217562.310375	43475964.9267587	61299601.2015902	62619149.423191	57162573.8411029	46480253.5159895	48057329.4589154	26962051.6914167	30755425.5639843	42136659.4830382	46670613.9350971	47326082.0600782	46475610.170625
2,4-Quinazolinediamine, N2,N4-bis(phenylmethyl)-	2.13	2			339.1639	61.5	NEG	8011864.89604688	8233931.26731641	11346117.7895233	10561583.480112	10599044.6547478	6343993.42540781	9746253.82210303	7973595.20461313	17328968.6487624	7214253.81539807	13358718.4976016	5402866.86043421	12379733.3000813	14867378.3563469	8105757.25133276
TOBRAMYCIN	2.12	2			466.246	275.4	NEG	4337652.05513192	4138083.28889845	3669734.48019966	4045983.54698785	4090891.54333333	4374893.56301559	4455039.01914374	4435400.00063973	4700679.45553338	2777021.67714844	3820291.41658008	5449447.34252843	3803622.97807813	4529380.22639062	4100838.40535339
Populin	2.12	2			389.1211	209.3	NEG	1163771.80145833	862764.88719821	1667686.42031251	2130670.46739584	2370328.48669642	2850315.60238393	1900707.47160937	0.0	431197.167352676	0.0	146395.879494309	78119.2855246862	1445184.60803906	1211252.451525	1259098.31019271
Methyl (3Z)-2-(.beta.-D-glucopyranosyloxy)-3-(2-((4-hydroxy-3-methoxybenzoyl)oxy)ethylidene)-4-(2-(2-(4-hydroxyphenyl)ethoxy)-2-oxoethyl)-3,4-dihydro-2H-pyran-5-carboxylate	2.12	2			689.2032	193.3	NEG	6311051.15410547	9747517.32960227	4179166.27406251	9657403.77278906	7239980.2033125	8037270.91243403	12195729.8835035	13275944.7097943	12161496.3109167	5919768.4927474	13933143.15975	13449744.7347471	8727567.85570704	9556990.86076387	9098944.51269443
Vaccaroid A	2.12	2			1133.5284	193.3	NEG	0.0	0.0	468233.428425	0.0	364872.200293751	0.0	1004954.98102083	0.0	922077.177664068	0.0	994187.327809156	334443.421437499	145440.734690237	252523.307072306	142075.776731873
(1aS,1bS,2S,5aR,6S,6aS)-6-((6-Deoxy-4-O-((2E)-3-(4-methoxyphenyl)prop-2-enoyl)-.alpha.-L-mannopyranosyl)oxy)-1a-(hydroxymethyl)-1a,1b,2,5a,6,6a-hexahydrooxireno[4,5]cyclopenta[1,2-c]pyran-2-yl .beta.-D-glucopyranoside	2.12	2			667.2191	193.2	NEG	12036193.0039999	9830421.96983681	14269601.9765001	12016963.8847222	12532078.9089792	13604328.4686458	4350136.29485001	15095277.2018125	6276837.71289996	8822243.42928124	9015082.62199999	8143509.35549219	9149276.99070835	9488639.013	17826294.6426667
Glucoliquiritin apioside	2.12	2			711.2084	162.5	NEG	85308130.2091534	93984156.6797273	104640072.941925	91942857.7565971	91140137.5861533	83301629.5811249	37629044.6017015	37591652.8951705	46303686.7341002	36790163.3425501	57412590.9371563	36631892.0765455	65664190.2522358	65694236.5588637	64453493.41515
1,1'-Binaphthyl-8,8'-dicarboxylic acid	2.12	2			341.0849	157.5	NEG	3737167923.91235	4783846548.71901	4065284170.23762	4799878843.12394	3098420585.66187	3885793490.53049	2074090118.66691	3791115942.2213	3047655459.35694	6352628926.12541	3248587431.1552	3959421296.86813	3530980570.831	3734797948.34559	3600481288.24678
Pranlukast	2.12	2			479.1637	151.3	NEG	1688033.23560001	0.0	2887827.87112427	1557175.99664287	2582006.59515626	423828.643180847	1530009.03269291	3500652.55413282	2986936.20836639	0.0	3425954.3939476	1734822.96851349	1538413.97400001	2366711.16373491	1955367.7384
Flavanole base + 2O, 2Prenyl	2.12	2			407.1892	144.6	NEG	9026221.49242188	10544409.3676454	11234815.407824	11047190.6186177	11166623.6244885	14341338.5853556	9464461.28015625	10059153.4756768	11788816.6394796	10397831.5408468	11977804.0636617	10289278.8499996	11405771.9751945	11743899.468437	13385936.5598146
Tapentadol-.beta.-D-glucuronide	2.11	2			396.1984	257.6	NEG	516306.687571617	461963.01226013	631100.975974218	257818.04656245	522024.853190102	338815.613423437	918815.108374215	529185.448205358	271117.818949497	255737.218726559	487219.576535937	166027.330366408	509374.540065042	519938.427765627	306611.739000005
6-Benzyl-3-butan-2-yl-9-(7,8-dihydroxy-6-oxooctyl)-1,4,7,10-tetrazabicyclo[10.4.0]hexadecane-2,5,8,11-tetrone	2.11	2			585.324	250.9	NEG	403974.346794435	2242626.86056286	1416202.53409184	1799080.06553675	395473.931001952	1473797.16229811	126885.834769532	1663148.36089111	615090.04752491	1526561.60636198	780458.534225821	1766639.02394737	963026.835531373	1209499.67109126	1112322.97695589
Chrysomycin B	2.11	2			495.162	215.2	NEG	4614536.49663282	10203320.3348572	4220821.10305078	4850786.89404166	2955741.27036719	3566836.93194337	5766441.76568629	3115243.83400313	4614868.07199414	3372917.06088411	4982383.89206251	4010335.17341405	4487452.23599279	4388672.6913892	4489225.13336458
N-[(2-Hydroxy-1-naphthyl)(phenyl)methyl]acetamide	2.11	2			290.1223	198.6	NEG	3770377.55015103	2423786.0417461	3813955.52624999	2051841.2083125	4087348.78833335	1308334.01189732	1247362.04133749	2905542.03346582	1911208.22972917	2360109.58413867	2561947.08342856	3324674.45166232	2164799.31507499	2823934.4263616	2750350.49761816
2-(3,4-Dihydroxyphenyl)ethyl 4-(2-(2-(3,4-dihydroxyphenyl)ethoxy)-2-oxoethyl)-5-hydroxy-4a,5,7,7a-tetrahydro-4H-furo[3,4-b]pyran-3-carboxylate	2.11	2			515.1499	186.1	NEG	10913561.084375	6698895.87141418	11363040.0245555	2287106.47094999	10563474.4386161	4695136.91951785	9095818.348	4788240.69704465	12699789.7327778	5125997.29553571	12770356.62375	5255357.96944792	7630005.08854167	8399829.81584821	7926369.5240844
Sofalcone	2.11	2			449.201	178.6	NEG	179521113.40875	105723818.207625	191251882.819	122249839.033875	178260232.882938	107581063.28175	125540973.9912	98769912.8428123	153496618.44	110128717.522083	158549617.205181	94879091.254333	135010348.9125	135435965.91375	137528658.553444
5-Hydroxy-6,8-dimethoxy-2-oxo-2H-chromen-7-yl .beta.-D-glucopyranoside	2.11	2			399.0898	77.4	NEG	538889371.13813	791187069.923947	386961197.889065	601364988.901925	398718545.759995	425054185.356664	593479766.360888	442356541.11074	519624428.639791	579041275.694235	146779128.310781	74071617.99424	599157828.056494	554867586.784299	608529492.436407
2-Arachidonoyl-1-palmitoyl-sn-glycero-3-phosphoethanolamine	2.1	2			738.5012	333.4	NEG	44319102.6403461	81211214.5183333	54922517.5260468	96811006.0678123	72221893.9374257	107911723.700191	94810331.7006999	134245187.645839	113505419.998675	86518313.3598333	82878374.7175997	115982691.688734	106215827.010414	95930743.4969107	98256607.5298666
[3-(hexadecanoyloxy)-2-[icosa-5.8.11-trienoyloxy]propoxy]({[2.3.4.5.6-pentahydroxycyclohexyl]oxy})phosphinic acid	2.1	2			859.5244	326.3	NEG	18538762.8887696	15213214.3626161	18134810.7622436	12163538.9870508	16589526.947475	13608187.5459592	12010667.955901	12915010.6386287	15994221.2402344	3749362.09061229	12400434.9325464	19541684.1273124	13507768.4339531	17367964.5433567	15300318.9341936
6b-Hydroxy-3,14b,14c-trimethyl-5-oxo-2,3,4,5,6b,7,8,8a,9,14,14b,14c,15,16-tetradecahydro-4,16a-epoxy[1]benzoxocino[7',8':6,7]indeno[1,2-b]indol-3-yl 2-hydroxy-2-methylpropanoate	2.1	2			534.2544	225.2	NEG	3880646.58571428	2956554.07408594	6391200.86739062	2342436.1145332	6269360.11687501	3201499.76630098	1272704.46882617	2752251.54103693	3451927.91322917	6368704.3055744	1880091.18984376	3265373.57592593	3178834.51199653	3295676.89705079	3125074.35550782
5-(Diaminomethylideneamino)-2-(3,4'-dihydroxy-4,4,7,8a-tetramethyl-6'-oxospiro[2,3,4a,5,6,7-hexahydro-1H-naphthalene-8,2'-3,8-dihydrofuro[2,3-e]isoindole]-7'-yl)pentanoic acid	2.1	2			541.2977	209.3	NEG	34010765.3241371	23053940.2749259	28439768.775	23259366.5971973	35671425.005825	12020651.9481618	9706097.9970625	14898756.9482656	39325133.2528044	11706664.0575244	28061981.9260278	13048500.2929423	11960283.7625104	30584055.2146406	29568326.9972281
2,3-Dihydroxy-3-(2-hydroxypropan-2-yl)-8a-methyl-1,2,3a,4,5,8-hexahydroazulene-6-carboxylic acid	2.1	2			283.1525	187.7	NEG	5915735.40150001	3198604.5871768	7425631.3571094	2092721.54060459	8342078.90880001	3593656.30040169	5195335.746	7158655.44397224	4758119.13506946	5825225.68818748	4759567.76931944	5535889.60624221	5665296.61930556	5947467.71435418	5301082.25602085
N-(6-Amino-1-butyl-2,4-dioxo-1,2,3,4-tetrahydro-5-pyrimidinyl)-N-methylbenzamide	2.1	2			315.1433	182.0	NEG	8742429.2997422	3044701.75038365	11877277.0627639	1086340.33421875	11810570.144812	4635200.54873076	4165290.9458798	5905358.62019642	4599457.43831697	5063343.74763329	6502494.92792622	880659.877882737	5783963.38974601	5299748.80616666	5471780.38967857
Physodone	2.1	2			425.1923	170.3	NEG	13813710.37935	28371270.6808929	12620251.86325	42380224.4469178	10625357.9744271	16030790.3765625	13448319.0613798	20086479.8720769	14242397.513125	23365810.2711538	13595729.5656539	18624981.6045193	15955519.4051384	16587728.828125	16849408.5235179
17-Trifluoromethylphenyltrinorprostaglandin F2.alpha.	2.1	2			455.2095	168.5	NEG	11244333.5810313	1273394.75221658	15881290.584659	1582666.63422012	12746185.2633571	1498583.04910755	4214475.66510415	1746098.8853538	6151377.67096428	1677239.67626452	6252340.48914584	1191149.91804854	5343764.50124999	5237225.97331642	4700708.53687501
Quinapril	2.1	2			437.2121	37.4	NEG	1421904.429575	2490647.22193203	1267254.97552813	1490103.83733047	1663164.6271125	3266767.72634414	1912517.46882813	4708987.68239254	4478410.43659453	2557825.43298125	4395192.58684687	4608275.44239844	2055231.4228625	3778157.39701641	2230920.78730391
2-(2-oxo-8,9-dihydrofuro[2,3-h]chromen-8-yl)propan-2-yl acetate	2.1	2			287.0881	27.7	NEG	3675648.81390288	4439256.21421362	3786560.15536641	4952760.11522702	3220113.81055817	4220612.83989048	2242447.2903375	3233546.90987386	2993194.19209097	2465467.66232812	3761820.81501771	4247273.37487475	3423620.47211315	3545216.54578814	3491893.77654375
3-Methyl-2-sulfanyl-3,5-dihydro-4H-imidazol-4-one	2.1	2			129.0185	27.0	NEG	66038404.4277401	74507120.655152	75360768.9759937	76580922.9433766	74419200.8578819	67289478.4367409	150551511.148438	79127250.7487222	118717764.35005	81011205.2527875	109257571.585889	82919428.7704479	81801273.317908	87408662.9250353	86592162.3625329
[2.3-bis(hexadecanoyloxy)propoxy][2.3-dihydroxypropoxy]phosphinic acid	2.09	2			721.4911	334.9	NEG	60244943.5907002	115692477.286721	58554485.510625	87285780.7105713	81725821.2895002	56637958.2327002	136688834.753162	75616188.4239532	69778842.5465651	6484462.9029023	45571974.3722499	48352844.4955528	66959709.8571803	60613448.0487188	71751867.9376302
Genipin 1-gentiobioside	2.09	2			549.188	299.8	NEG	659389.480093749	1062917.36690038	590107.642382811	1155182.46161155	1469658.67183928	1310486.72048958	765820.555018225	1924054.96052812	948316.362348639	904565.359031249	1121129.86460715	1057343.18128515	438544.558087888	1394143.20095625	885065.225295761
Vincristine	2.09	2			823.3833	246.9	NEG	15328348.9334507	16289846.8606426	12825477.3098813	12269293.7522285	14616526.0292261	8257288.45861135	4148724.7790625	20536653.9997938	7007757.10688453	9192989.80605469	7952724.01171875	22252009.2750479	11157122.25075	12233967.2104271	13026777.196626
3-Hydroxystanozolol glucuronide	2.09	2			519.2785	194.0	NEG	29319760.964	4328936.06099107	28784113.9202813	6567314.52088334	27941092.5249999	4777588.22275001	11651320.5459062	6613557.68719809	16507291.9918334	12472754.8297292	20195957.1590568	6858584.8267422	13735738.5345001	14540583.6731193	13805383.2436719
1H-Indazole-1-pentanoic acid, 3-[[[1-(aminocarbonyl)-2-methylpropyl]amino]carbonyl]-	2.09	2			359.1691	188.0	NEG	8415655.10587501	3973946.65494572	8753720.46590623	4342569.62404688	10144185.0639643	4752652.72579232	3358975.34678846	12053321.7133333	7981454.99333153	9974404.48759293	8324752.7798375	6544865.74359376	7382633.98795312	7814314.73873713	7655925.61598683
Chrysomycin A	2.09	2			507.1591	167.6	NEG	33944757.0024902	9744233.54541667	49505889.123967	11821137.9959453	34905503.8284001	12322680.1659424	29755401.04039	6507712.56669641	26391172.8723129	8204361.55181249	43146448.233387	6584204.12580209	21866484.9851303	19098381.5045547	20486338.304656
Dye X-6012-14H	2.09	2			272.1125	154.8	NEG	49448453.8135001	18824528.2923867	52067623.9990117	21871166.6399253	60844424.8736818	53185570.740826	131270516.013908	21594153.4010178	125217812.054606	18658768.9917918	105624583.584495	27434588.5540292	55030404.1918661	58598824.9844614	57129023.1225
Eleuthoside B	2.09	2			567.1797	153.3	NEG	4394160.09984875	13286011.9505113	0.0	13807848.3897625	1584573.24492188	10044142.546875	738101.394704183	9614389.154375	0.0	9520182.29974218	1183365.36734581	8601805.66162501	5492099.49172499	5875414.24967909	4207287.4715647
Tetrahydro-2,5-bis(4-hydroxy-3,5-dimethoxyphenyl)-3,4-furandimethanol	2.09	2			435.1619	45.8	NEG	6141424.32009034	925078.700294531	4888984.93398867	2055794.63722104	6518625.52354605	3831916.35757139	2542119.24406538	10930657.4058589	7113239.332375	7282144.24586505	9329989.04913448	13600515.6171202	5186487.60031726	5514613.24019408	7478746.54977455
Fluocinonide	2.09	2			529.1732	31.0	NEG	466360.538346614	1023642.68617625	302287.39377059	1566865.1132817	505264.694092969	743711.044960417	270374.853894082	792149.258340277	450305.987788975	613400.254841875	928321.984050781	701058.252050084	682724.854276823	662413.394629687	748426.147481251
5-Amino-2-(3-hexyl-4-methyl-2,5-dioxopyrrol-1-yl)-5-oxopentanoic acid	2.08	2			323.1661	279.2	NEG	16688102.6623168	8850910.87424999	15159407.4211848	13168320.7561671	14698233.8380824	8993262.7210806	10978031.9665973	8392449.29698829	13264912.3576875	6558549.39205729	18874208.9296662	5749995.86599696	10168600.4348676	13930669.2044107	13328076.8341304
Pyridine, 4-[4-(4-fluorophenyl)-2-[4-(methylsulfinyl)phenyl]-1H-imidazol-5-yl]-	2.08	2			376.0878	169.0	NEG	421796994.448918	172741330.018542	235750434.671779	270641451.808383	343270936.93477	207953524.595578	99557550.033185	255261216.591026	159148141.784812	273830550.462991	185513609.786346	243882534.059092	235319138.462827	246199186.45025	238875320.474616
2''-O-Methylmitorubrin	2.08	2			395.1096	130.5	NEG	2712470.33684115	2385672.23272396	590343.702567494	2376405.203125	2927556.92724414	3520146.90346875	3002974.28113281	2054379.04455649	2974594.17794318	1415840.52601042	444483.243049578	2053665.3084375	2208658.25316619	2651446.97301988	2323281.04140235
Phellamurin	2.08	2			517.1769	32.7	NEG	495125.801180494	1959787.68372708	474151.403419475	2842232.64249531	497846.526279687	2146844.3797541	475894.362451947	1059925.54192487	857887.420109296	1760632.63753169	728107.025468487	859757.977821875	893770.302182293	1076627.33423144	960260.868331502
2-(12,14-Dioxo-9,10-dihydro-9,10-[3,4]epipyrroloanthracen-13-yl)acetic acid	2.08	2			332.0963	32.5	NEG	2952668.74299375	4213719.84761556	5131000.23741138	5415823.69893389	4094434.98893894	4606925.400625	4619786.57778438	4923363.93375521	6901395.35973426	3881467.73259763	9383138.38713281	4710761.7650625	5084392.16339062	5472622.9238625	4999595.57639136
3-Hydroxy-5-((3-hydroxy-6-methyl-5-(pentofuranosyloxy)octanoyl)oxy)-6-methyloctanoic acid	2.07	2			493.2721	257.9	NEG	198954.735046387	339686.522200005	426385.603325776	617628.221343749	359128.533018415	585691.985357727	467544.765119627	903390.558683238	618605.538140625	731608.067767756	462791.786428588	561716.989863282	481515.345796873	339798.394474064	198912.60605
1,2-Dipalmitoylphosphatidylinositol-4,5-diphosphonate	2.07	2			969.4404	250.9	NEG	4015683.80498439	3664828.93264062	3039494.25561371	3418878.1676875	2102777.3487125	2226794.79691796	1052955.79765842	2282254.19509062	1479508.42417933	1552852.85132227	1647667.51625	3110040.6674375	2506726.35229474	2747968.10946006	2768010.25301953
Alfuzosin	2.07	2			388.1946	224.6	NEG	12748779.3433418	3501412.6366125	12175682.1805529	3903675.20147443	14384694.0301172	4642606.0564	5467290.40372396	10719583.1405375	5073033.63031875	9500078.90722916	6398036.94731251	7418353.1268099	8228584.74319726	8641071.79283398	8301769.00009636
1-[3-(Acetylsulfanyl)propanoyl]-6-methyl-2-piperidinecarboxylic acid	2.07	2			272.0992	221.3	NEG	222740511.086838	537572885.189922	114053884.729984	317089314.432416	83908545.5355	282583893.324658	444215081.7288	335756291.524973	415115282.398349	281186280.325776	390117762.452492	420305203.855712	315432100.261367	306224063.505111	302662790.560772
Rifaximin	2.07	2			784.3546	214.8	NEG	6312183.57421387	9469389.4575	5686716.07665	7569009.07248957	6409550.84640001	5654519.87053647	2492759.42846591	6156758.95225782	4118658.5552464	4100667.30972558	4153616.57911348	7785700.57965104	5868652.86165332	6099451.35092372	5679089.91527684
1H-Indazole-3-carboxamide, N-[1-(aminocarbonyl)-2,2-dimethylpropyl]-1-(4-hydroxypentyl)-	2.07	2			359.205	206.7	NEG	6497573.27822729	686732.058399553	5063583.49911079	3731335.64311607	6324554.918325	5425635.98606125	6185760.12480775	5110458.1390909	2661364.51871874	5134722.73640625	1244677.24591602	12415334.258911	5670577.95871205	5647895.64375	2431467.22747396
2-(3-Nitrobenzoyl)benzoic acid	2.07	2			270.0379	177.9	NEG	8103916.85791407	5037642.95963541	7927112.77680466	9649725.73837189	7465214.46228127	5600659.63437502	3430768.27807291	3653231.97700194	7886676.20084377	3230615.27374414	8662101.32795836	3776616.354	6761670.20509375	6609109.50958333	6256183.71042186
Nimodipine	2.07	2			417.1731	166.1	NEG	11321521.2470455	18998677.6794	14468388.294358	16277200.0210335	12386871.8302841	13772513.3491367	9733154.20306819	12033335.5688021	15121835.4365481	16471070.239275	18841412.4882584	17145307.6675417	12644464.2335192	13190154.8702344	14457414.0719167
3-O-[.beta.-D-Apiofuranosyl-(1->2)-[.beta.-D-glucopyranosyl-(1->6)]-.beta.-D-glucopyranoside]spinacetin	2.07	2			801.2006	147.5	NEG	3292416.33401388	2099142.92520001	5102534.45974688	3405172.28775	3940253.73981946	5023758.37101173	6483203.39334926	2039207.72921252	11464767.5820524	2023100.29628438	7371985.48085213	2878811.28528282	5305936.25432291	3706219.62375001	3507858.25605001
Glucotropaeolin	2.07	2			408.0483	145.7	NEG	8546159.38772319	6351861.72371771	9440847.23234962	8821035.66707091	7640721.19993543	7188672.72439422	1790758.3961198	2756637.98598634	3458383.82268751	1832949.64389688	4005477.91108723	2561022.8121887	5261128.67929687	5475360.64052886	5534356.21995072
2H-Pyrido[3,2-b]-1,4-oxazin-3(4H)-one, 6-[[5-fluoro-2-[(3,4,5-trimethoxyphenyl)amino]-4-pyrimidinyl]amino]-2,2-dimethyl-	2.07	2			469.1691	141.0	NEG	15998332.7681152	7217156.30142773	11628213.2110918	6562131.22115832	12315921.950415	6053471.81045833	10586339.2428646	6983097.78807158	18079847.9136875	5322418.66507033	18801677.0154375	4446543.65631027	9816086.69788334	10266937.4994434	9410438.62003437
(3S,4S,6aR,6bS,8R,8aR,12aS,14bR)-8-Hydroxy-4,6a,6b,11,11,14b-hexamethyl-3-[(2S,3R,4S,5R)-3,4,5-trihydroxyoxan-2-yl]oxy-1,2,3,4a,5,6,7,8,9,10,12,12a,14,14a-tetradecahydropicene-4,8a-dicarboxylic acid	2.06	2			633.3716	301.1	NEG	30311284.8989964	29792923.1705002	45542457.4451034	23063663.403375	58639249.1147915	17167300.9612865	24525401.7395834	28162731.0162916	23752011.5034688	11410511.3174219	27666911.0305001	26849207.6099792	23238955.5165624	30587468.7785833	29957162.4536828
Lys-Gly-Lys	2.06	2			330.2184	260.9	NEG	160849.619568229	1021431.77997656	194605.263021156	1334437.87153594	200348.389757813	518051.157539065	1016715.07988867	793353.730620225	3292060.66095158	521148.675681642	2666695.57065156	520032.753474393	526512.036707899	708329.874257816	614998.595579426
Tuberosin	2.06	2			337.1121	30.8	NEG	2697601.01885625	6511233.30528498	5821192.22189879	1800142.34357375	2949278.446875	1854951.6002875	12092582.2348139	3325587.74868813	18322926.1623113	3931074.04152068	24202938.248687	1387849.06660937	5986587.687	6729112.2101875	6291239.07222222
L-Alaninamide, N-[2-[2-(hydroxyamino)-2-oxoethyl]-4-methyl-1-oxopentyl]-3-(2-naphthalenyl)-L-alanyl-	2.05	2			455.2241	237.0	NEG	20374371.5679766	3152335.55590346	26090467.5350769	4777031.2872625	22025718.2692514	4003403.23896562	7991051.25580804	7392994.25534375	10972379.8673942	4943010.13703125	10966629.1586875	6320151.94664063	11432512.5281178	11365449.6223	12464749.0016563
15-Ketofluprostenol isopropyl ester	2.05	2			497.2218	166.8	NEG	8631867.20159638	16027293.211875	8688850.49172863	11336556.8973125	8734541.7071048	11627282.6313608	10683952.8951497	11712296.9633906	15520465.921267	9562507.17727942	24252085.444123	10875836.0625084	12770141.3861762	12719073.6620644	12364007.7343796
Alpinumisoflavone	2.05	2			335.0885	134.2	NEG	31267865.2876861	5759415.87285492	27080916.5285515	8040699.96426251	28386290.6337647	5560222.34609722	12548273.9737061	4441987.26792789	19454929.1258658	5576932.67681423	18413944.18275	5309390.60389285	13049744.7445594	16478517.8442857	14150007.0719687
1-Propanone, 1-[2,3-dihydro-4-hydroxy-2-(1-hydroxy-1-methylethyl)-5-benzofuranyl]-3-phenyl-	2.05	2			325.1486	55.5	NEG	6264645.09448052	9919818.25505668	4831135.37033906	9792983.39013016	5417725.64828326	5953309.35647944	3392127.32055312	5973612.72732679	3888073.43180235	5446330.89343934	5236658.82799589	5830844.78488438	7543868.50641868	4873695.36810303	6153982.37182266
(7-Hydroxy-1-(4-hydroxy-3,5-dimethoxyphenyl)-3-(hydroxymethyl)-6,8-dimethoxy-1,2,3,4-tetrahydronaphthalen-2-yl)methyl pentopyranoside	2.04	2			551.2052	310.8	NEG	283100.015415144	420777.735984377	413409.771737504	756972.988421885	698143.726626462	796695.783625	818426.214250003	1381985.56995118	863302.93864497	881631.639934025	789400.596085942	836592.344729166	775865.199616073	752479.920661823	711982.668315105
3-Hydroxy-6-[[(E)-3-hydroxy-2,4-dimethylhept-4-enoyl]amino]-2,4-dimethyl-5-oxohexanoic acid	2.04	2			342.1966	293.8	NEG	4932742.32228752	1368594.96585937	4940878.33007811	2769548.07678553	4773870.32514759	1855040.8702701	3745757.09283851	1703883.39623327	4666189.15902187	1188509.57178794	4692668.68024911	1217714.17651388	3770359.21768026	4688791.08265449	3808490.70918083
(3S)-5-((1S,2R,4S,4aR,8aR)-4-((4-O-(6-O-Acetyl-.beta.-D-glucopyranosyl)-6-deoxy-.alpha.-L-mannopyranosyl)oxy)-1,2,4a,5-tetramethyl-1,2,3,4,4a,7,8,8a-octahydronaphthalen-1-yl)-3-methylpent-1-en-3-yl 6-deoxy-4-O-(6-deoxy-.alpha.-L-mannopyranosyl)-.beta.-D-galactopyranoside	2.04	2			947.4733	240.3	NEG	17974371.3095375	5405588.24029408	22293761.630213	6205182.78359375	24379578.7599271	7318703.8409284	12063378.9059631	13054676.993431	21781117.4266647	19790962.8969392	21205066.6918721	16266840.0956758	17233052.3210625	17706622.221663	16728803.3556875
(Methylsulfanyl)heptyl glucosinolate	2.04	2			462.0867	171.0	NEG	20490996.553601	5464455.44869793	21001749.9870938	6158326.46317362	23837657.3997098	8517419.9078125	9551464.4925	1632741.83468229	7336920.28031771	977006.751621872	7336993.98610027	1376439.26400521	10604176.5444062	10058028.8080373	9737156.32628775
[1-hydroxy-1-(4-methoxyphenyl)propan-2-yl] 4-methoxybenzoate	2.04	2			315.1182	71.9	NEG	1366083.47022594	2145254.09892797	2871956.5436625	2281783.0613742	2455075.6464825	2153359.05814123	1618804.90861789	1414377.15710156	867654.656642855	978336.009916016	3355289.93690885	1626352.52620371	1920827.6163824	2066781.66317501	2021831.24551233
Laxapur	2.04	2			239.0308	50.9	NEG	739788.812428633	230946.895794471	1579300.59832917	1898616.99728973	279965.431666667	256284.21657594	1535898.13440971	238899.793364831	233672.837978244	446615.011525869	1191969.27901187	1793738.88718281	1287959.97350625	1094725.56847125	837034.205318451
5,7-Dihydroxy-2-(4-hydroxyphenyl)-4-oxo-4H-chromen-3-yl 6-deoxy-2-O-(6-O-((2E)-3-(4-hydroxyphenyl)prop-2-enoyl)-.beta.-D-glucopyranosyl)-.alpha.-L-mannopyranoside	2.04	2			739.1785	43.5	NEG	574803.629971094	1677693.11554688	1486427.34351416	486417.023205178	670451.265239583	64277.6993261916	390481.208931208	483077.636042318	781811.456022265	287328.232112904	586692.382579049	350995.720752032	747837.61751797	779070.796543555	978046.919261659
2-{[(4-Fluorophenyl)amino]methyl}phenol	2.03	2			216.0861	66.2	NEG	4183661.27163858	1796507.41363603	4201108.99595369	1578383.86856323	3693965.47524276	1642599.92753882	4093346.66885357	1244555.65719577	2861239.87789713	1503641.76432293	4697167.1684793	1405107.09180501	2736944.13092598	2378576.96926355	2874979.82238723
2,4-Dimethoxy-2'-hydroxy-5'-methylchalcone	2.03	2			297.1172	25.9	NEG	29281535.3263406	21099341.5793679	29266189.7816929	22645123.9163446	26494337.0366728	18156851.2796963	14393271.4974402	13907960.7780808	20933237.7205183	16905007.6089548	25647206.8937438	16176919.5593571	22019959.8175733	21273071.3420304	21447240.7852129
3-(Dodecylsulfanyl)propanoic acid	2.02	2			273.1842	266.2	NEG	10969936.7721154	3090621.08733283	10382553.3447165	5106761.27386525	11657108.5656562	6243451.84380075	4327001.55063069	11593580.154944	6027799.33773047	7623975.36758522	5900324.20323079	8375229.71190403	6660893.15716493	7927101.99795706	7577774.84909598
3-[2-(4-Fluoroanilino)-2-oxoethoxy]benzoic acid	2.02	2			288.0719	186.6	NEG	59303675.3310216	21077444.6972031	91414928.9437304	27414375.0576407	91030302.7447193	35447741.2453847	53845400.5520983	37653132.5366128	99221125.1293828	31740636.6841491	76551383.3078905	42842443.6649866	45237465.8408538	55429850.4490849	47026267.8984576
Dauricine	2.02	2			623.3216	181.3	NEG	3882522.83250809	11251729.7872293	1914142.16539963	14787808.6615399	3386906.10600001	9183469.18905481	2542598.22756449	8519887.0306015	4264856.0581398	8643599.17541218	4385842.48310566	8709433.24135844	7088514.30106252	6689734.10335759	7149183.74092967
(E)-1,7-Bis(4-hydroxyphenyl)hept-1-en-3-one	2.02	2			295.1382	125.6	NEG	6235370.89197064	7631697.69660124	4163355.84429605	5987168.19421429	4467828.89475	5565479.42941007	1685443.14397396	6604332.40180125	2729237.97821354	7505010.02242046	3127722.64645525	6607336.80104261	5282487.01206797	5235550.7946335	5207597.20004062
1-[(2-Nitrophenyl)sulfonyl]piperidine-2-carboxylic acid	2.02	2			313.0548	47.0	NEG	3330743.14874172	1774716.00645938	3125065.66159451	4727456.65117582	3485115.38267778	7008158.23147631	4573924.35149339	2914591.41692954	4395180.00103686	3254874.8358875	5189668.98217273	1605802.470025	3536144.80595575	3898431.43045902	3397429.88611077
[(1-Benzyl-1H-indazol-3-yl)oxy]acetic acid	2.02	2			281.0974	37.5	NEG	1387647.64655	1501169.48297813	1418556.40789883	2360861.7901558	1799112.96687917	1808238.36414	1720125.357525	3308404.43222222	1567743.96123188	1822603.04925982	1929673.5964575	2562896.90980969	1581098.59120469	2161315.28693437	1872671.47595357
4-Chloro-3-{5-[(E)-(4-hydroxy-2,6-dioxo-1,6-dihydro-5(2H)-pyrimidinylidene)methyl]-2-furyl}benzoic acid	2.02	2			359.0127	19.5	NEG	1464737.98131886	2022046.62728306	1812084.56167014	1723771.03161092	1774802.76967451	1551126.64516953	1301500.20468802	1869257.06080556	1504116.21704722	1567097.36300373	1302605.96943286	1496646.86011198	1521690.07604631	1698679.08611367	1524585.38759296
6-Fluoro-4-oxo-1-propyl-1,4-dihydro-3-quinolinecarboxylic acid	2.01	2			248.0787	262.3	NEG	9894456.46885337	36234308.7732499	64086459.7327954	8452956.52955805	13679223.165566	5341909.75974141	14658835.0977656	13258340.4997312	6804717.55832701	16509045.4207246	7319251.85400625	2377788.62627232	17390867.6402656	19221958.6698985	19141015.3288448
{4-[(Phenoxyacetyl)amino]phenoxy}acetic acid	2.01	2			300.0936	216.0	NEG	7443737.60812501	4890338.53521356	1912945.09453125	2275710.99255001	1022581.045875	2587209.95813801	3472059.10486251	6872864.26303573	3122836.11269999	6449795.06914584	2894813.1706875	12433505.0165625	5623807.25821427	4357168.49533333	4087832.6877
Asp-Met	2.01	2			263.076	171.0	NEG	25592832.0551406	9445078.82110226	34070927.9254557	7893277.28195311	26242413.8886068	13326733.0584303	11423746.5174023	5458996.91129032	11455133.7965625	3305421.47941912	10363330.7773466	4028300.52923947	13293952.8283333	13996075.9143151	13826167.5032852
2-Furancarboxylic acid, 3-(3,4-dihydroxyphenyl)-2-[(2,2-dimethyl-2H-1-benzopyran-6-yl)methyl]-2,5-dihydro-4-methoxy-5-oxo-, methyl ester	2.01	2			451.1332	102.5	NEG	1661503.27889841	591662.748171473	1351471.95711808	342084.66103125	1861430.26801833	855347.413767278	295548.001450177	137886.707560658	1268470.65743969	104114.302327082	172694.848350817	0.0	340234.485272727	705155.451125977	888910.532023023
Xanthotoxol	2.01	2			201.0244	89.6	NEG	7293122.66972301	5037906.56818506	7144434.52808077	5024897.68443704	2752753.10277375	4326572.46457429	1234062.61188421	3069124.12059375	810496.513973922	4824944.35577611	0.0	1923900.11744983	4192158.06226237	3179650.43200812	4418976.4762983
N-(1,3-Dioxo-2,3-dihydro-1H-isoindol-5-yl)-2-phenylacetamide	2.01	2			279.083	45.2	NEG	4893802.67303594	2940257.57167153	5440224.07523125	3609495.85806563	5844708.30754961	4139404.17945469	4606886.60483281	3369633.47759063	6084458.17130938	2801721.7424	5928073.83113841	3707175.29718029	3570026.2093025	4755041.97050325	4174133.12793516
1-Piperidinepropanol, .alpha.-(4-hydroxyphenyl)-.beta.-methyl-4-(phenylmethyl)-, (.alpha.R,.beta.S)-	2.0	2			338.207	292.9	NEG	2833117.01881409	806505.688066721	3910664.70151783	725907.802762826	3536925.53672422	715576.446179867	1241072.39472656	1320151.12665625	1043620.43446541	779311.215221405	1135136.63283253	1357485.1511384	1137725.74700991	1740132.73524998	1061641.07918739
Cinnamyl 3,4-dihydroxy-.alpha.-cyanocinnamate	2.0	2			320.0986	181.4	NEG	14174204.4664261	1150909.67939062	17134498.346625	1642141.8265625	13760425.617	5509601.63099107	5658879.54382141	6285543.98341274	8348462.79900001	4248870.25465002	8829029.24121094	6428068.57367046	8903917.04254689	8187656.95354166	8353374.85607138
Benz[a]anthracen-1-ol, 8-methoxy-3-methyl-	2.0	2			287.1131	157.1	NEG	2482318.0209375	1219571.11213303	2475049.54416015	1440063.50028419	2824823.51833928	1035423.70272657	1425904.48276875	2078857.66287222	1905165.85929166	1666413.55833139	2613617.24767411	970930.553562494	1158046.54461249	1671038.92539062	1955179.93629656
Chamanetin	2.0	2			361.1024	153.1	NEG	9219232.68241407	6432268.50847499	8821407.27410267	6105236.33024999	8867058.32169445	5756247.9584659	4886875.09004063	7538254.42580359	10989444.1160714	7599624.40111328	10128366.4873766	6077051.32806249	6989190.21018751	7265181.61833333	7607148.55110938
Triadimefon	2.0	2			292.081	152.7	NEG	38862695.0664105	13254546.1710078	29782574.8773372	18347691.3420074	32356258.5641518	15521448.9915562	10724929.1364905	11702894.0268225	23611289.0666451	10458661.2332321	27429851.8126174	10958656.1556477	27874551.1021645	29279909.0309695	29088705.3684107
1-(2-Fluorophenyl)-5-oxo-3-pyrrolidinecarboxylic acid	2.0	2			222.0626	138.0	NEG	756313.784286658	595555.531426085	942633.78891335	457367.253371027	825883.474281249	536734.892093175	1521287.31602578	441494.811956763	1846267.00992783	373166.972859303	2567082.99048438	438032.380977445	1014569.3801875	755809.16802009	729387.633994141
N-Tris(hydroxymethyl)methyl-4-aminobutanesulfonic acid	2.0	2			256.0808	32.2	NEG	3640859.78298209	395108.421960182	5757308.79948789	1391790.6191591	6218683.36929988	737052.54261722	1769788.51526797	1678311.9238551	3555317.75460078	1141150.91904082	7310369.04954192	1894535.225975	2799224.36467187	2929807.14714002	2773343.98442156
16-Feruloyloxypalmitate	1.94	3.1			507.2958	303.1	NEG	1173396.58026855	1400703.79661133	1068722.58361979	1057083.19198046	985372.075986332	1112295.26293946	654359.318249997	1267905.41485714	1064465.74342968	959023.319601569	1132025.41560937	1270090.24316993	777964.239018547	1105486.82674219	1017242.55771427
Leucodelphinidin	1.92	3.1			321.0632	180.7	NEG	28137557.0366827	7765414.21079166	34936037.9878847	7918141.66199996	38460720.5551226	20288772.1189318	26223292.9468959	17075196.5089875	42271727.5784107	17060692.3714943	37412141.7774958	23680084.2760681	26329681.9018438	25874435.4180577	25849399.3439062
12-Hydroxydodecanoic acid	1.91	3.1			237.1483	246.3	NEG	6717721.60096874	1619395.07767925	8289972.60350241	3579945.70523611	6380157.30697917	4657551.65846962	5453654.86696875	8913429.97149611	5181257.2909893	5985636.52217812	4517380.66718453	5409796.50280209	5877657.39046875	5479762.12819669	8552903.43529545
M227T226	1.91	3.2			227.127	225.8	NEG	443183142.738075	351114480.616274	479872291.055467	244045793.640833	455531876.3033	266430540.412916	133550241.912087	562111346.236599	248958765.653392	536568585.773429	247871912.24115	419639273.798792	366876720.539175	393128972.28	385399740.354
Dihydroconiferyl alcohol	1.9	3.1			241.1067	135.1	NEG	7260791.8712337	4290560.02438574	7033334.98550508	6658486.90894134	7303613.78012735	5802213.78015236	13774015.0493058	7049389.83652444	14444953.95175	3894376.43435294	13250587.1570742	4846530.86595833	6779257.71442382	6641372.06912108	7820781.29901042
M257T207	1.89	3.2			257.0799	207.1	NEG	4493789.32000001	6310863.33820312	1375355.23095312	5625191.63401316	1989749.92315179	8164745.20882933	2895665.42621354	12245658.1941612	2170075.40819609	7440861.19902631	1809521.77415625	18481529.0084811	5768434.11580263	5520705.97853661	6221836.06060855
9,10-Dihydroxystearate	1.88	3.1			315.2524	269.1	NEG	23183697.7298715	49732696.6064584	12446826.9891746	14133895.6969097	23284686.2185543	23159926.41875	21211757.2798895	21855205.2945851	67922823.4725601	22443733.7742526	15727779.9746702	24171970.5243421	24812467.2073733	26779081.8238668	24977163.5410955
M563T179	1.88	3.2			563.1361	179.4	NEG	16822361.8145357	15284212.3652857	11501686.0789584	20012652.3107143	14040870.4416072	15742985.59	11309939.7613125	8458369.00424767	12506100.42675	8790631.93791068	14282007.6257142	10551364.1098633	12260179.885125	14359552.7875715	13211944.4348571
16-Oxopalmitate	1.86	3.1			251.2003	296.5	NEG	2776311.33860783	2009203.19288281	2067090.27112501	1967678.90271429	2573527.78281834	4262452.17048337	4492528.992	4341987.67188283	3338875.52099998	3789293.88383335	2789740.15908484	3437339.84257813	4209745.85591477	4178162.35840103	3684680.22962812
Formaldehyde	1.86	3.1			89.0239	125.3	NEG	22192217.3217773	21329469.1279611	22530875.4350821	21913554.437992	5626709.44875	22514356.9094307	20644316.3956301	22348319.4861917	21345393.5616353	18636777.8235972	21422164.3812429	22631914.2003683	22834411.2781858	8394315.46611112	11776824.4727273
M269T226	1.86	3.2			269.0803	226.5	NEG	401142800.0354	566223587.988418	316500793.240125	164191178.67102	162158210.418116	162386692.160714	600955404.385962	397921579.55686	543903627.213607	368338675.267842	530829974.662885	596122015.499982	398422240.008572	410342585.988533	412114180.348092
epsilon-Rhodomycinone	1.85	3.1			487.1228	209.2	NEG	2625781.21104736	8078854.43607957	2442418.91175426	12170849.8630078	2279595.876	10757172.8797046	3544340.00239199	4741129.96749715	4121722.22241055	3802794.87328125	4289965.11487499	4244361.44797159	5403593.85064286	5211710.33074095	5352758.08798439
M341T70	1.84	3.2			341.0848	69.9	NEG	144789735.397765	177416822.811813	126558757.144536	185207685.452887	137483709.459525	156050687.480973	81815825.8919111	139048516.219107	117188067.280125	168140102.026876	121380845.909755	146211541.768335	133233578.79549	181732122.150509	134970433.508623
Apigenin 7-O-neohesperidoside	1.83	3.1			1155.3125	185.9	NEG	469886108.010629	58304898.0973283	614749769.573174	102534724.77951	585559090.187099	164216965.909759	381255522.838315	194030555.911072	592272502.580594	172050860.720961	625248505.466324	235759675.002744	340275774.833077	338804350.632093	335477257.573333
M452T131	1.83	3.2			452.0809	130.5	NEG	1916717.3397625	5159917.2029618	668072.948307725	4609832.07902343	1463300.46325635	6497834.56420117	1486187.42743052	1957669.12975488	2434929.70830469	1154380.71403437	2955883.81549494	2111630.51367188	1964623.68489258	2968815.05615938	1971004.98164115
M415T96	1.83	3.2			415.0863	96.2	NEG	5385064.61827999	2501398.84483345	2310286.90504954	1819660.90240684	3443489.51711224	1888728.30754292	3195350.34866667	3476479.80383697	4278841.94072437	2594123.62118181	5014383.71256657	2491811.23527718	13406053.4525856	3717565.32731549	3625943.00062786
M461T59	1.83	3.2			461.0948	58.9	NEG	1743851.28209957	2705943.51852363	2669174.87493542	4917739.14962053	2312629.57415692	1688465.364615	1852734.70830974	1860616.80178102	2526655.47599814	1757568.09912131	3402974.11809808	2153311.22669859	1585477.19066548	2266328.89175956	3785376.90864716
9-Oxononanoic acid	1.82	3.1			231.1226	190.5	NEG	1424539.52378711	1117557.1459961	1753763.09281641	1069045.30166059	1990414.7515625	1314142.29248438	792765.432593751	1832008.20596449	1700335.64445937	1810258.48867756	12642262.6461458	2108891.8555434	3432263.93868359	2725421.02422089	3573023.67633482
M288T67	1.82	3.2			288.0587	67.3	NEG	3960668.01892552	781650.180008337	2142198.27047871	1597036.60286641	4151557.15588699	616083.208085575	223518.17518267	1766852.92050228	945816.813908202	1765544.61681659	1162249.81740112	1204289.56262459	1834648.16368033	2458727.35107052	2178491.90713255
M391T243	1.81	3.2			391.1773	242.9	NEG	4787182.55019888	183311.293353125	4701621.0362713	575096.639630469	5133096.95390416	1249404.15965	3255402.50791876	3060332.06299934	3577520.2590625	1557359.16892329	2992147.28240624	2213710.76289688	3629880.20119892	2900983.83912891	3498133.56475782
M317T185	1.81	3.2			317.0645	185.3	NEG	2499811.18492126	16608201.9414062	836337.93545208	16309107.3363194	1719807.694875	14273647.2397688	34340041.2066924	18978915.5466589	25413473.248077	9303205.048425	20132720.5467188	15769379.7694231	14333760.3253333	17753431.5622529	13192952.6266477
M421T79	1.81	3.2			421.072	78.9	NEG	4947379.88977537	2773963.40476818	1633833.53833553	4313836.76484307	2524588.6184315	6043051.40376749	4529070.65418483	5607120.66722894	5259538.18732896	4721904.70997548	6579767.12890972	764381.870132032	3882897.65932639	7025213.85024542	5726503.42573307
M439T68	1.8	3.2			439.0531	67.8	NEG	3185233.51872813	5389620.71768086	3516487.19954219	5332546.44204503	3001054.30445625	3816260.47521482	2618921.14494899	2710386.528451	4215060.35155156	5173641.65432074	4242492.45965269	4087545.34821131	4591294.15667715	4485379.97334375	4376868.53898493
M341T54	1.8	3.2			341.0849	54.4	NEG	106528001.631875	134473992.958421	92286452.7655444	152477260.394408	88480383.7814685	106772042.328644	68016418.937993	107414733.857156	87350942.4653053	124304410.363237	90272353.1859831	110362047.424217	103780749.795474	106020328.124771	111119982.72417
4-(beta-D-Glucosyloxy)benzoate	1.79	3.1			299.0758	81.9	NEG	78270167.2763609	52787440.7157219	78469211.8104727	88059945.5923167	112555172.258244	87634585.48492	56637620.4383447	21911472.0473772	43059018.9342156	13755187.8620672	35096535.6467594	20456694.387176	56135859.9876635	55333127.9714844	54812670.8482881
M491T329	1.79	3.2			491.3382	328.8	NEG	786688.28317188	721702.465640621	941418.73642745	677456.670071424	770711.107537951	591755.567473953	1165360.07423863	1166687.39974046	1905260.2741177	695520.806347658	1625541.76574219	809411.561725443	979778.994746091	1017737.72348661	979761.976158477
M533T199	1.79	3.2			533.2215	199.3	NEG	40657681.4267249	20282907.5512727	71493901.7241667	10067090.409539	50431005.8618182	50511607.7466635	102609042.390636	19396248.3295729	94404776.1789092	5426990.58128571	83290763.1640856	14113756.2957344	46220734.0124999	47128488.5851001	42593592.6613749
M369T53	1.79	3.2			369.0801	53.1	NEG	2224127494.26913	1356634994.77334	2036963450.36456	1202079192.08336	2032618220.01975	1861257511.96932	2638940454.29304	1290000402.82011	3341933865.14249	1379219917.83963	3403692865.68171	1302647692.59514	1923568617.6336	2128422992.82754	2060831567.46044
Palmitoylglycerone phosphate	1.78	3.1			407.2179	291.1	NEG	481720.652087241	831828.59386068	873906.394124995	1301706.05756249	950605.25877841	1059316.81450224	2294923.32829688	1065094.94522569	3128036.2672289	611746.772328123	1910678.04775392	624493.777392858	666411.683112504	1445399.29877557	1499768.98672778
M321T58	1.78	3.2			321.0631	57.6	NEG	16899565.5086966	3501905.47601609	15828966.1373724	3992330.0060875	15563220.3856536	6446301.49338024	9954375.73011557	4561704.64349665	13342350.5789096	2677631.70908203	21667751.662865	3816778.86175397	7598633.97500459	11844347.3340378	8423207.98155147
Cholic acid	1.77	3.1			445.2335	280.7	NEG	14678127.1863119	37216470.0809615	18581573.1956251	42335640.7470098	28314566.1947991	59395612.8596288	58639297.5906207	42330461.0958616	45202986.9614498	24898965.3846468	39448213.9568345	29702341.0797531	30047473.0499801	39116830.3510742	39468880.9045235
(1R,6R)-6-Hydroxy-2-succinylcyclohexa-2,4-diene-1-carboxylate	1.77	3.1			299.0758	46.6	NEG	306921010.587161	143556398.639867	306260497.234272	164997740.343843	454795023.522645	230918535.324966	144976256.625211	74033280.8299576	163031895.592861	42903154.3597594	122490984.839405	64877484.591968	176081156.520277	193870806.863411	181022290.450332
M697T328	1.77	3.2			697.4762	327.7	NEG	93255407.8530737	107261801.552948	98985128.4166251	162954486.214375	134335553.572459	86137115.1716249	51499399.4468517	69413101.9267044	106951629.971905	2671351.95531817	85562562.0567825	173335650.745111	120042966.62025	93441719.7920227	67917162.1132949
M473T191	1.77	3.2			473.1066	191.4	NEG	31244938.8926346	7911463.3965039	15890165.6188977	25696003.042612	20946201.99725	10312632.6820402	9576424.48125782	6292313.07339286	11614478.2963862	4549693.28551563	12596683.2205104	2773551.40603125	12395257.7344937	11804383.7280469	12230644.0038542
M635T177	1.77	3.2			635.2511	176.6	NEG	908304759.430716	135189722.630385	777783924.24404	133453231.274942	763518636.386071	104007430.764692	569703541.603385	94676108.864423	818208702.520712	97816497.4330384	964650797.744151	91444830.5073653	470552363.323961	493652800.196636	475278287.093345
CTP	1.76	3.1			541.9975	81.5	NEG	106935.029069271	298827.356730537	20107.4396669626	131314.378706971	31144.5105699089	225484.552797991	92017.2716759797	176157.093979456	329559.662182904	549019.7164375	157128.20312793	99346.2873912528	96298.1161136719	177940.726491035	262491.420487876
1-(3,4-Dihydroxyphenyl)-5-hydroxy-3-decanone	1.75	3.1			279.1615	281.3	NEG	1530047.47575001	1548405.03818264	2329312.02365627	1398745.97996875	1692129.15458706	1182934.3897375	1201538.345725	1899629.33308856	1100907.04545	1170355.23420834	1930999.68482144	1417622.11035538	1140432.68324999	1946937.44700001	1874626.1023884
M327T91	1.75	3.2			327.0698	91.0	NEG	32467825.1312336	39827958.7973821	10430648.8047967	32326741.6462326	41211681.5336407	29099118.4643403	13111840.7290281	12988676.36401	12958736.7003041	18891433.0606275	24236216.9080676	6807901.26106725	24866686.4366875	34002028.6318559	42479556.1128546
Coenzyme F420-3	1.74	3.1			901.2212	137.8	NEG	173789.762346355	0.0	263030.593311385	0.0	174300.176362499	99997.0844925418	606888.633224609	0.0	897068.060401281	0.0	958291.24787216	40349.6468305588	279687.271934082	217646.074928999	119967.066639824
M363T218	1.74	3.2			363.0155	218.0	NEG	2479174.36098214	1400777.90228572	3201947.25805663	2590388.30812848	3659838.14939062	2302881.67745508	1260547.80053571	804880.107520087	2361635.47492382	1225753.14395052	7640339.61395455	3141051.756375	2451020.37408691	2487532.946	2679047.07319337
M457T202	1.74	3.2			457.1483	201.6	NEG	8007675.21854996	0.0	11666870.9186249	0.0	9777673.96375002	0.0	3655930.6390875	0.0	5022679.90185	0.0	5481260.32300004	0.0	0.0	2528070.46195984	1190374.85544815
M279T159	1.74	3.2			279.0496	159.1	NEG	7309560.41790301	5746112.04369618	4290259.18399843	6024116.34917372	4157763.53953126	6197250.0816204	3421988.73683437	4357691.9869948	4081695.61167188	3131617.7286875	3145938.16146316	3715448.35754394	5953074.05624524	4412045.75974342	4338666.5736842
M453T49	1.74	3.2			453.0311	49.5	NEG	39735532.9227947	87622951.4968729	36621142.5630375	28893854.8801075	35774043.5921667	27611949.8736914	56895625.7478092	54457592.3710855	61575705.3094653	64677259.691625	60935947.6174167	57506468.6063516	44114405.248398	49773576.1110526	44913559.0218823
M337T110	1.73	3.2			337.0855	110.1	NEG	4369356.43504741	8172159.40705919	1522973.61403846	6623556.70821399	3958632.49833912	11249479.4336985	1934721.59521669	20749541.359277	2386729.14045833	16725090.5616927	3211553.14746442	10909547.9942922	5832118.8605769	7052994.59078758	5903859.22100664
M417T45	1.73	3.2			417.1012	45.3	NEG	972754832.192096	970493320.412849	1204422224.85944	1147698589.65792	1074911229.52192	1435033634.91475	449710578.159784	302320670.155768	561121288.385879	169577358.920896	639573250.34396	278021617.553086	715048874.662	796244502.491995	753390242.334965
M273T250	1.72	3.2			273.0746	249.6	NEG	2795376.24108451	2150587.74033654	2412041.93144688	2151450.83166536	2551483.09734877	2781333.54930079	3062443.67605834	2739801.73864014	2800179.17248326	3131851.15287834	2623612.95919688	3104313.41184921	2871315.77526123	2895732.85169271	2368563.18773698
5-(3,4-Diacetoxybut-1-ynyl)-2,2'-bithiophene	1.71	3.1			350.0489	201.2	NEG	982043.535002234	572482.2446872	428962.877312499	671426.2884375	1265501.69464286	3031775.34389648	3927698.80114064	1708058.87134277	2642056.544875	1054594.11846652	783212.596054689	810479.856484377	1313035.62632812	1261078.49345425	1406296.78420759
M365T155	1.71	3.2			365.1789	154.6	NEG	31295262.5542105	62024237.9497125	32685274.3018385	52205822.7007204	34669670.1589392	52354333.8152361	33258938.9697188	45352731.1519145	38223731.3607187	47003000.0140923	38575658.4958569	47171948.4491992	41775801.5879532	42945488.1277393	41116879.6590493
M401T44	1.7	3.2			401.0689	43.9	NEG	3822690.75869167	3509394.65907422	6561096.071125	2786968.47299063	6534334.13689583	5028941.67446062	5038500.0433619	2700948.8892518	5553775.35920625	2678633.30235308	9498450.08165834	3159918.03603268	3995133.336986	4490299.69660469	4397066.43412828
(10S)-Juvenile hormone III diol phosphate	1.69	3.1			423.1764	161.7	NEG	27596499.1214922	24070674.4585045	25962613.235325	25076826.1840961	26671988.1211875	25089407.0940521	8878883.57409372	27197552.3594285	26781474.018043	22870535.6774465	26017253.6819958	44481547.2856072	23141527.2165	25263625.6454167	24224492.1992916
M747T272	1.69	3.2			747.2458	272.5	NEG	9607644.68675369	3907264.27143228	8353516.04900778	5487576.03078125	8795077.52178338	3970554.13014305	1588067.34383334	5557158.52199664	2796383.24707294	5735540.69747657	3531812.05489582	4436435.57429387	4604901.20440103	4604492.68595733	5118521.32958594
M409T157	1.69	3.2			409.1684	157.2	NEG	66873239.6792991	21615863.9661778	63516635.7519017	29686361.4265817	65950336.2055313	24975003.1227001	20975885.5258333	20059394.5066153	35708659.760661	21809636.3660192	44451659.5986249	21382797.2987005	34892468.4125962	35759380.5827115	34620575.4604663
M500T153	1.69	3.2			500.1959	153.4	NEG	4884833.89453124	3330515.62257301	3824052.31422814	2165635.42093099	4582212.52125	2097676.10551705	8040764.98158333	3838213.77294011	7817442.40312498	3730396.59404348	7966080.26908204	6733775.53715047	4912765.90254883	5363721.91586458	5123826.22391336
M249T148	1.69	3.2			249.0869	147.8	NEG	17187165.7757381	31058032.7793731	12753795.486	21144441.3489474	13741977.2108531	22967377.0700416	19773581.2445417	16926489.6453259	25697632.9308049	23836087.7281429	27019857.1361531	19122462.8688795	19053751.9547368	18467620.4837941	21305398.6934598
M201T123	1.69	3.2			201.0243	122.8	NEG	5355634.79087067	4862152.39225345	5739527.79159164	4875164.93579231	5922583.25057478	4803275.29289452	3115835.94862805	4082201.05172414	3351485.31575883	3841994.23381546	1413732.06196094	4583118.10311012	4410997.12479726	4465594.30684168	4109546.03772642
M497T77	1.69	3.2			497.0584	76.7	NEG	12817425.3720476	19085013.971525	7142866.3299749	14200498.7351859	6957728.69772851	13619101.5314882	18309915.153388	10964339.2719043	19791756.4941791	15084176.9518594	13482852.5598389	11578972.4245032	10429248.0836427	15912937.6115386	10391786.4514511
M467T54	1.69	3.2			467.0477	54.2	NEG	47120654.0801299	27831253.247144	42683804.5991062	25633179.2055202	43841799.9444802	40730248.7043572	77949223.7258176	30063703.490996	90071585.9274522	33945252.1663885	85732551.0621157	31186985.1942639	45245333.7999149	50273558.4680916	48479424.6742633
M449T252	1.68	3.2			449.1753	252.3	NEG	1875891.33095833	2336660.84212933	2211641.8602168	2892212.2833375	1570823.96953125	2314505.20249219	2541388.66048103	2613779.83180803	2576762.03257813	2003744.42436632	1652794.30312499	2726498.47380904	2000406.71275586	2286307.87016667	2337619.09530356
Red chlorophyll catabolite	1.67	3.1			625.2669	169.7	NEG	102479667.397908	98337754.1898608	104253475.790625	88197127.0459999	125721143.13783	84330667.7215482	60175915.2715656	174496622.481152	60291896.6157691	126382221.896972	74153108.4676397	147692360.970086	103146811.80375	98758786.6939688	98674004.4408669
M552T268	1.67	3.2			552.2828	268.2	NEG	684862.255482145	1997396.11494109	613558.697576166	1680638.47256548	634697.263321285	2784325.74352213	1017491.37238992	1941591.50320833	1394330.78025	1730870.80524414	1791610.56657501	1865065.4707767	1186769.82770775	1448230.25087074	1382344.53164062
M403T254	1.67	3.2			403.2227	254.3	NEG	1211423.521875	726435.825284183	1213605.65917609	850947.985996093	1284842.04242187	1297257.73472451	1082480.58362216	1106223.958925	1010862.52551758	927936.071392364	1172927.44540257	1245340.25100547	951671.532068181	1102179.32990767	1041896.65942275
Ajmaline	1.66	3.1			347.1691	190.6	NEG	17849811.025	14549230.4553003	18506103.0626941	15704267.0556103	17489800.1086677	13695460.3048015	11815727.4241058	16472579.62025	20038031.1386621	18098384.8418734	24038634.7263309	16045368.7155147	16385196.8158125	16024727.7634743	16684701.0454044
Juvenile hormone III acid	1.65	3.1			311.1841	237.0	NEG	2396460.64478126	674285.453684747	2381380.29066146	974040.828393749	3066014.31202085	1318976.71155	1832930.01677499	1512501.36785	2161382.33082814	1623936.6868	2171634.703875	1537121.92451453	1542916.1565	1907008.38256249	1833950.40704167
2-Propylglutaric acid	1.65	3.1			233.1019	207.6	NEG	252635.85240078	540152.260605884	233378.235260904	384075.758889079	1432292.75278125	1422513.83879843	324395.235365626	727196.181299998	463722.174538583	714335.38787508	3949616.91803907	572986.605291367	658221.245372396	517525.594924092	487477.850611955
Pyropheophorbide a	1.65	3.1			533.2573	195.3	NEG	4900183.11205001	1228865.71257591	4690190.29342504	1625328.45963124	4435339.61062498	1937810.87113953	2611274.08242657	2311969.34913462	3339458.88817501	1072099.69393039	2992341.57198661	2034400.37414062	2829790.06228749	2820261.07911251	3302719.16019096
Pantetheine 4'-phosphate	1.65	3.1			339.0827	109.0	NEG	3201779.85451231	2545867.86205781	2334487.0170816	2159463.9234375	2578451.21217031	1331372.66244531	760515.801705103	6010720.25263623	1919508.54192709	4692521.78107414	2708504.09052632	4487413.14420384	2350538.80921875	3067967.94453984	2731546.63594271
M548T238	1.65	3.2			548.2309	237.6	NEG	2414905.70195938	752085.272652344	2445045.52935547	549478.974855277	2079298.42060937	985660.570423338	300873.563586129	536530.695224136	742112.569526787	321135.029898749	1065120.82453906	563568.119606182	1211903.5579125	1436776.58933371	1081877.15191558
M650T223	1.65	3.2			650.2986	223.1	NEG	7423894.31258685	1307782.7090625	9652774.58652162	904119.295075781	9180473.4645965	919477.355026543	6421930.41042134	1068061.84447969	5814704.06040624	738513.096146701	9566636.3085671	1219866.48781529	4567324.01697656	4840526.49458594	5264365.63265789
M425T101	1.65	3.2			425.1644	101.0	NEG	6746945.75677083	6316855.20133328	30216749.5657348	4695462.05982914	31054043.0197508	571755.272636225	17389587.967	5960788.58976878	28939164.6605424	1392217.13527846	25169356.5270887	2210314.45204883	15621740.8546646	15513475.4603864	13785011.5891558
M445T55	1.65	3.2			445.1317	55.1	NEG	208191994.699155	89654875.8576304	257875606.470628	107120169.466011	216303326.451687	93305600.9131697	140406603.782123	76554997.7584552	216272682.71893	58738421.6041726	312199229.789442	72852741.1244414	142118745.809248	169970215.611433	148235360.935955
N-Hydroxy-L-tryptophan	1.64	3.1			279.0985	206.3	NEG	1936913.53379883	1344311.77764509	2560782.3087246	1457376.93595312	2475648.13046006	944107.897455359	1359841.78000447	1119974.042125	1504085.97081689	656628.074874997	1479451.15482143	1840176.92791965	1575289.86599756	1315877.07644531	1651869.79364063
Futalosine	1.64	3.1			413.1063	178.0	NEG	29163727.1342813	8126693.44075137	18326530.8951759	11223363.6081042	24578621.3720104	8675083.56948263	14072868.3068264	7730909.70054858	12233799.2353906	7065478.22192091	9441919.8991406	10535314.3751319	12045714.8451428	12635485.0415156	16241057.7879374
Apigenin 7-O-[beta-D-apiosyl-(1->2)-beta-D-glucoside]	1.63	3.1			580.17	178.7	NEG	2445400.42356249	818588.668438339	1917986.25165	1931507.86601486	2426750.85493751	998822.164518746	1769166.70691967	1508931.3062228	2366183.89680357	1714465.0805625	1712749.58128125	1662707.6230625	1687714.4093	1896990.17635937	2846259.5256
M494T257	1.63	3.2			494.2372	257.0	NEG	2946503.454375	556620.645235354	2922309.14873325	836684.283457032	3203307.42872396	850357.484015629	2233930.15522695	1165547.48342286	3159833.37757943	1294843.2009236	2781760.82826952	1544806.81481676	2270051.89230888	1984810.55320865	2316162.70081069
M577T202	1.63	3.2			577.1899	202.4	NEG	113542192.11825	135161646.738204	110622901.199143	146714358.112875	96437520.8261428	152816154.868125	56967060.2069999	62338867.6457141	67980430.1612499	65423820.4865624	78779291.9035003	63820271.7257143	93757240.6408574	95024594.3085711	93310782.0458567
M782T148	1.63	3.2			782.3139	147.7	NEG	1168309.81301562	588228.085424108	1879643.60600261	1230256.11699653	1522202.93286015	1478632.72607639	834969.274285711	1270067.63664453	1370902.93878472	528331.859815849	733007.126117189	1111449.66201172	1188514.6079502	1119448.81942969	891937.224250002
M515T93	1.63	3.2			515.0669	92.9	NEG	4709133.2475268	5948783.49684822	6007835.53885962	8801360.44077322	5171958.51714037	6585330.08480563	2796939.82568395	1760278.53645241	3460020.06500152	971343.97316251	3599330.07412287	1501228.62644639	4049447.02849886	4229446.53404109	4556925.55852463
M362T81	1.63	3.2			362.0699	81.0	NEG	2416334.6228407	1691050.09332647	2069005.0270434	2937041.7154103	2692925.43636302	1846691.4923064	1339340.95913336	776538.72984434	1379743.39687372	499721.762852286	1107279.77116948	625544.729530215	1458879.99735519	1594554.58933045	1502452.68317343
M531T46	1.63	3.2			531.1324	46.0	NEG	1669730.68916903	4250324.95545006	1379113.56338487	4076955.68992419	823849.26008836	1946202.63962457	2521470.01461797	3279018.17109265	3007170.4479332	4795180.16016667	3136453.12507028	2679405.05734825	2732765.17935403	2124193.68536042	3019878.26929249
M399T164	1.62	3.2			399.1274	163.9	NEG	21457281.0192	25343793.3013321	25223912.2011249	33295396.4233704	30149456.2831072	27998648.0217163	32144019.5229999	21453899.3346002	41646563.9310832	24185410.5535999	40598771.9188335	23297576.1144	22964475.0439999	25314643.1736	24598770.3803999
M448T65	1.62	3.2			448.0178	65.1	NEG	7528200.94092182	1783968.82764316	5774257.02404725	2209748.52122366	7039059.3213254	1219569.39331875	1156868.72678477	1448199.40416106	2252001.95356702	2913450.53701152	1947535.82515446	2009230.38004417	2274378.26693437	3808423.77144833	2036163.83658972
M313T52	1.62	3.2			313.1032	52.3	NEG	1994954.89512153	4126754.77524438	6334348.02784539	3312795.20793375	2617350.06958312	2999294.51075781	4390346.74920641	3608861.13820287	3762077.14294782	3900925.8146289	4296897.352065	3761985.77101725	3245271.15724611	1929147.64169286	3397707.67896654
M605T206	1.61	3.2			605.1464	205.8	NEG	9842601.65423962	2235624.80395983	11042414.6138663	1901586.39849999	11054611.63875	2606564.02598958	4595789.11958098	2921711.49907812	8200054.19903124	2863453.62374999	10004523.3637847	3078064.14645704	5765069.96793748	6596544.83353123	6340221.33975
M461T72	1.61	3.2			461.034	72.0	NEG	820882.451218635	1085646.45675659	537489.466558789	490439.209811796	633525.355958229	50430.9650546074	322365.86116289	680293.621833906	449013.441558594	1609529.11092981	450573.594588574	885079.201341753	745120.852098115	764640.065991667	1133873.18416917
M703T213	1.6	3.2			703.3134	213.2	NEG	17000228.6864437	13937354.9612168	16492163.1944875	17183470.9758944	15783815.3643383	8853130.8008889	15073317.6069069	15750251.9605556	9575560.3861463	5157206.98289063	8933892.23013393	13318614.7592578	9864788.7273125	10900102.8600625	10071878.0137059
M697T171	1.6	3.2			697.1941	171.3	NEG	5105672.67063637	16122323.5642833	10125741.0664219	17498861.6196894	14440964.1152288	22840473.2939623	23665777.9103257	8755864.55180357	25191161.1312394	8911492.00231689	6845648.33102162	7211983.62271053	8449507.75642188	12698040.5377945	12346568.5153224
M508T56	1.6	3.2			508.1286	55.7	NEG	1206183.89990625	151429.418734619	1556758.53431781	108085.690666284	1414527.96839268	378848.000569971	537536.007628962	265355.859994754	1110759.14262686	33287.6530941862	1691011.44972348	220621.927867187	940797.047171875	1011015.90669688	820789.026023487
3-Oxotetradecanoyl-CoA	1.59	3.1			990.2762	160.7	NEG	3832551.33015144	1069494.81527778	3652121.65735624	2655817.19647836	3511773.38033706	1517934.39109375	2158064.12168395	2483216.43657955	1609030.9325	1632457.13587501	1401021.80307742	2019330.67759062	2538883.26365625	2460198.77700541	2146751.74153125
Cephalosporin C	1.59	3.1			414.101	62.3	NEG	1404704.50960423	792127.541106035	1762688.73533645	1267838.1930202	4380835.72330638	5139181.76373984	2610148.40989141	236155.043996553	1738048.75032147	163724.81762198	132310.64351817	338643.987144629	1368017.51045723	1458241.52973361	1259384.67335625
M556T172	1.59	3.2			556.0843	172.5	NEG	12602493.93095	9313110.1165341	14705848.106892	11919343.2249631	12857238.6069602	10578827.7336222	6144971.64208334	1779561.48264583	9479738.92352345	1867116.20223213	11946689.5457625	2251227.28839257	9077797.02637215	8952264.97963542	8747886.1162875
M649T171	1.57	3.2			649.2302	171.5	NEG	30451700.8533985	7586678.00045904	29896031.8101875	4775213.84358491	26737732.430775	5576218.97167683	21705998.2106471	4659858.68921666	37066606.2123308	6926087.66547099	41304573.0009375	9835912.23553571	20054613.0708457	19389001.4894063	19812325.2810117
M533T152	1.57	3.2			533.1846	152.1	NEG	12597000.0145435	1200016.71810398	16654899.5138587	4509436.80015972	13328849.9254018	3960031.64856818	2353631.35275001	1351221.65899168	5040293.81261212	2126439.13648798	3313460.51847917	1918223.98773633	4587380.2331276	3419649.39519097	4864141.89387151
M517T206	1.56	3.2			517.0957	206.3	NEG	4735829.60370832	5215609.48205358	5249078.84448829	5008498.74242308	5152662.72913801	5250356.50414062	4847177.56275129	5251321.29457031	4917846.96115624	4998264.18938802	4946076.46204128	5487641.66891071	4792532.02925	5231820.29681249	4995349.80284637
M411T38	1.56	3.2			411.1029	38.0	NEG	3596518.88747249	5550103.94057143	4540664.72640937	7722498.98037414	4092414.42981562	5175575.76823807	6069310.95925715	3172133.04908333	4838942.653655	3279876.48979375	4682655.27557422	4552150.32841909	4715318.55682857	3778352.819725	5400367.20609619
M461T232	1.55	3.2			461.1997	232.4	NEG	4073924.03033352	7568333.83359978	3345299.98657417	4332460.88507102	4402005.22381718	2370533.61046562	1306037.63884091	5614543.16336898	790109.462330358	4967052.31686004	2258240.74566889	6882629.5546322	3354770.43873264	3412122.07978249	3246400.1938507
4,21-Dehydrogeissoschizine	1.54	3.1			350.1638	214.6	NEG	1885029.55938783	416447.270525773	2324976.11927083	429711.874610379	1728092.41409831	1039909.49345705	611083.058276366	558545.972934529	1467679.76526786	403856.51908417	2066970.93457092	601405.959465981	698745.358445312	751125.762233072	763789.768076171
M431T147	1.54	3.2			431.1169	147.1	NEG	514050787.171059	507567353.109294	767989808.3625	738302356.203059	670964222.557126	532823814.179688	463235185.503695	479406795.035588	698777915.220168	356271996.963706	532046158.944235	537648427.460816	560603991.213528	567501422.204236	564159432.710118
M473T143	1.54	3.2			473.1184	143.4	NEG	6383050.07572767	4916867.92013701	3995545.27368593	4250689.18409157	4487784.69106971	4184252.59062501	12309303.0023437	7010270.08127679	15645846.6269375	6232879.4167048	14990512.9703571	8839304.29000781	7861200.43569977	8042274.77034041	8312108.31671653
Rhodomycin D	1.53	3.1			556.1796	208.5	NEG	11757387.2799037	3990889.13145535	16262221.1736577	9174512.38262501	18714498.724606	6331914.17339059	2645705.52546876	867502.132399998	7985166.06526378	691744.164374996	8346275.80502473	26034009.1870222	5217440.73551822	4244030.31186932	4457186.569
M579T218	1.53	3.2			579.2739	218.0	NEG	1724658.31265972	708316.976641229	2834538.61848116	448567.238915625	2917546.49921876	610565.033203125	619209.581283127	924516.376745633	891402.794033289	792929.37523828	1050446.26250676	659747.584253905	1012710.73971093	1448958.69606563	1244908.76085547
M399T167	1.53	3.2			399.109	166.8	NEG	45816043.8679999	42746056.4361426	45808736.9425	62535357.21225	41185737.3156667	46325426.5495715	62363067.6527187	66468582.1800002	51588464.4849999	49005990.753107	48618257.2819999	63368371.5064284	52024168.9169999	52785218.2651431	50904747.21625
M507T165	1.53	3.2			507.2053	165.1	NEG	105545696.385365	18335327.5408958	95585854.8226665	5942629.49995003	75283789.8220714	32493463.9939904	74941396.8895833	7763175.86770831	107687406.875286	17541374.3671074	80303679.0816964	17349249.2563435	68128265.934909	50737385.4672947	55878398.0747343
M567T166	1.52	3.2			567.132	166.5	NEG	9905252.5698992	8121678.17022916	7956487.72406173	7661985.85865235	7026848.93476922	7669875.1981923	16998221.1379286	2198746.33606249	17719802.3687708	641139.216343753	23210325.636725	1706246.6352582	10817229.689483	9342049.07371682	11789623.4739654
M368T69	1.52	3.2			368.0598	69.5	NEG	154042.871856836	311619.263579956	224369.065797791	155829.112525749	53314.5909410156	8283726.4745	634677.451576017	252252.5056024	214544.344456148	113714.574440861	161686.759462785	1952413.56449456	1168067.68749141	1320135.40523254	222791.72773125
M313T40	1.52	3.2			313.0915	40.0	NEG	16930855.19867	7312734.71889	7728559.178175	8791769.68080626	11660877.1981971	12465839.9934758	11525851.6384476	7816224.22739241	36825787.7665884	5497272.75558036	14968423.18191	16541332.1684519	9567163.1184698	17163047.9358586	9450407.12238333
M337T187	1.51	3.2			337.1398	187.3	NEG	15429976.6893973	8621707.15585938	16507477.5239423	8809255.18673958	17381806.3325893	9960715.8419411	10396023.6996094	13608954.3418005	9612814.39445553	12613863.4781659	11298396.3472917	12803101.8587524	11642659.0129285	11683936.3269591	14149464.2352098
M805T172	1.51	3.2			805.2162	172.3	NEG	18285538.3063069	14238512.1767083	13841813.349	18257031.0630125	15804094.1195313	13283725.6243056	21886184.172131	7518798.85610157	27458557.5679773	9710528.88367858	30071499.768875	8062455.16094445	1664692.953	16068032.2738888	15533905.66275
M321T123	1.51	3.2			321.0634	123.0	NEG	3463381.40497245	478416.575304687	4339169.57281789	3528498.56817391	2660540.47644531	1588851.37942708	3052893.24963476	898800.410639852	2687708.78479599	549238.054690104	2887225.13767616	359725.477753472	2635010.90879375	2583006.21549056	3699758.16333428
IPA imine	1.5	3.1			223.0445	153.5	NEG	195491714.966308	136457149.871034	106048961.440966	114181374.790132	105837995.942	154655603.441964	230621212.71005	125597251.958147	281372159.174479	135444373.581522	278523444.578136	117595003.133318	177828280.43854	185133591.299861	179689229.00528
2-Propylmalate	1.5	3.1			175.0599	31.8	NEG	198307806.884871	702296283.867913	192663948.885312	786721201.178962	190458014.113043	736987022.577641	170420272.173837	401254134.527925	200640140.579172	348491261.69088	186120343.445725	375404361.469266	371195744.571844	376654129.873667	388180183.912849
M469T199	1.5	3.2			469.1237	199.2	NEG	7273757.71152863	13807798.340625	6607876.38862188	10889370.0536009	7276755.12265171	8641346.45643751	9090029.38549063	8764144.94680314	9975781.52484373	8502926.525277	11304130.6125	7736201.58504373	7080357.92771033	8365730.89599881	8149155.28320314
M283T159	1.5	3.2			283.1268	159.0	NEG	12340841.3859934	4999990.75100594	10570715.0039286	4621388.05962753	11534782.2889638	4186977.02927487	7467210.1246875	3461117.55606206	14657025.0300288	3628196.03438038	16699689.3758038	3916884.30654144	7630096.60607291	7314554.93359722	6108278.85658482
M711T159	1.5	3.2			711.3045	158.7	NEG	1914159.5843571	1386890.59089025	2079349.44793383	1524743.95776987	1662255.7004375	506730.157387447	1272760.27804374	3973917.40132142	1696429.23555001	5978070.37254689	2317595.7823625	3948573.57150781	2091806.04540215	2454556.60390625	2013174.41986513
M365T51	1.5	3.2			365.0156	50.5	NEG	8347956.95835156	7163404.88902673	10249882.1886438	9494810.79648781	8496815.74627969	7209035.76619079	11087496.0535721	4060890.01929502	19810711.5217737	4918886.93668066	18530977.646406	4440145.10354648	8939568.69461523	9723567.77356112	9512624.53746745
M355T175	1.49	3.2			355.1009	175.5	NEG	156624355.548241	69267278.5781538	163998467.358054	64893478.4047307	153616549.85703	67984103.0991428	75012057.6251073	143029625.0019	129196374.4916	209552353.435688	164056049.213281	171733165.860625	131743538.918833	135431466.726133	135035289.60075
M479T163	1.49	3.2			479.1169	163.5	NEG	0.0	3965689.40574999	0.0	2489234.89149999	0.0	1791125.73007107	5050880.13324999	1805827.80422878	0.0	7131127.64263282	0.0	2525203.88145	1601404.36187363	834618.400423527	726658.362121582
Malonyldaidzin	1.48	3.1			501.104	217.9	NEG	1131722.01138889	121167.155088822	1490666.88535268	542897.043648438	979276.857973214	1863543.45367968	1125775.40142857	804920.042671874	956722.328385413	613554.026562499	524781.4337875	1323166.55554688	1037461.56525223	1131011.80121875	985995.586285715
3-Butynoate	1.48	3.1			105.0008	58.3	NEG	4971242.64958894	3931103.12558651	4104327.89634848	3740901.77684257	5659785.40304231	4204231.02217333	8000305.68977709	2783627.94158368	1943179.48529094	3173456.78169219	4250824.21784086	3174628.98608568	3225827.66703101	5900865.51632667	4488959.86054018
Anhydroglycinol	1.47	3.1			313.0771	260.9	NEG	602240.639499999	895821.479218739	386377.857137299	1139222.6328164	290997.039493749	940593.814726565	1006550.19866667	510445.914187002	793899.800256244	822182.626210936	600970.595287492	565700.563999996	60791152.7967898	63826172.6933359	53176064.0903645
Leukotriene C4	1.47	3.1			646.2812	186.6	NEG	13357397.0124713	1340718.57146429	12202393.6344167	451603.344558477	11633480.6848	1334254.91815619	34395479.1448836	501785.050440951	37060749.8893521	146875.802099991	42731045.6704427	0.0	12024993.1784719	11048433.528025	12704516.9908097
Lotaustralin	1.47	3.1			320.1327	45.8	NEG	12406453.6284883	6191661.60217434	12242287.3118533	9755778.53841371	12806374.2906647	6573671.92831229	4165215.72594042	5359023.63507625	8228514.73135781	4675442.66381875	13078412.1752977	5222003.35762529	7301204.97007831	9222348.48553907	9020520.65559524
M414T163	1.47	3.2			414.0654	162.5	NEG	1488688.23059895	14255793.5858765	941099.820278287	9128660.55023863	704410.1339125	6385154.3759659	562133.350285715	3374492.1869795	522072.382115624	7740263.73989065	706220.086050715	3752696.87507174	4027251.61274415	3860449.01765624	4109359.8198125
Versiconal hemiacetal acetate	1.46	3.1			381.0621	203.9	NEG	1388545.96456696	2699415.71490364	1329982.65898438	2594819.1586914	1556316.79203794	1851377.13271875	1679843.45298731	3972441.56463802	1904923.9555664	5053423.31295455	1880671.98892635	5471655.02859374	2608443.64630078	2891466.12077691	2709933.62371875
S-(Hercyn-2-yl)-L-cysteine S-oxide	1.46	3.1			354.1013	42.7	NEG	6813871.33739813	4716236.34546459	6424274.9017625	7082852.60266904	5680757.83964464	7302156.88504987	7250630.02425904	6426946.67720601	9019626.21198721	5438546.067625	9497103.09372382	6278646.21304543	4740443.48169688	7594801.748325	7246499.82283125
M563T226_2	1.46	3.2			563.2596	226.2	NEG	4177987.40287498	6815681.69993748	5963137.7449091	5663560.39149844	4924874.62724511	3768237.51978123	4521202.49746029	4419257.87604166	5474601.16015626	2352573.11672916	6640462.62139219	5216732.23761608	4139818.49969641	5016416.58498048	5122609.82421614
M434T188	1.46	3.2			434.2001	188.0	NEG	2637029.61372001	27678457.5714428	488928.418213606	5342551.61635417	947871.36171875	2613762.14023437	1762350.581113	12481486.6850139	383206.410881349	28559918.2650001	2234402.59429169	14250116.5	4119752.50394194	6818652.82991123	5218945.71225002
M433T47	1.46	3.2			433.0956	47.2	NEG	62861163.7689307	83530452.4816702	62441340.8757656	121891002.524505	56447586.4643679	117638789.649365	29177301.13315	28257736.1390625	37341330.2161192	15254823.488891	47807494.6313742	24708465.9742835	53057412.5043375	58146847.3077774	56910613.6990375
C-13(2)-Carboxypyropheophorbide a	1.45	3.1			637.2643	264.3	NEG	3767731.30533517	3382292.47348125	3648508.77843751	4051975.54006053	3933217.27775892	3492499.11735939	2504456.03855769	3123886.00218646	3132690.19041015	3001628.40286273	3562661.96762305	2812538.05958333	2999333.67233177	3202870.47382657	3033032.51661622
2'-Norberbamunine	1.45	3.1			581.2683	225.8	NEG	15475988.5597875	5263211.01299519	18269387.8787644	2889621.51892188	18963349.979	2688156.5876836	2943733.85847322	12350283.1597909	3118179.67483929	10727510.7472679	4605250.53155275	9470829.70583751	8698499.53414746	10359193.9443375	10179282.742125
M567T226	1.45	3.2			567.127	225.8	NEG	2392489.26230609	6616887.06697717	85461.0749495625	2310591.52517046	65335.6109463542	3292240.15548438	7413004.33933542	3333925.30979328	1951984.14640385	5413832.01873529	1107689.02445028	25163611.4837577	1927998.75578125	2030809.27139236	3116155.35341452
M339T192_1	1.45	3.2			339.0274	191.6	NEG	346045.044869304	0.0	477422.845569283	74262.6269133389	698163.754950003	240595.461001784	430333.642121874	206008.285990334	909294.507444011	181308.511602044	851557.82782813	150467.504929692	536934.462109373	355625.560614735	493052.981090625
M370T190	1.45	3.2			370.136	189.9	NEG	7289625.66000001	2845715.93254911	9630003.69679464	2414990.66393974	9658281.13012498	2398852.88918125	2294381.75602455	1805582.118375	2274644.25043402	2133933.01400001	2462184.2366625	2064105.02083333	3484191.93556249	3335721.11589999	3522638.37866666
M607T181	1.45	3.2			607.256	181.2	NEG	126079164.684141	50080374.9072187	126585292.544375	45530264.0666563	125036978.480682	34788469.9531249	95313335.1828887	26755220.0908125	152630712.10695	34068881.6458482	179827164.505034	27721373.7665486	87698473.8974439	98124933.6235278	83793312.6170764
M704T177	1.45	3.2			704.2594	176.6	NEG	3033158.51388672	6497574.75937501	3348129.93525	5812321.90947444	4447019.52148958	4160291.407625	2915677.75216603	4044984.36969843	2667895.36796876	1915643.9986416	2549135.94483333	5197051.65701564	3819642.54199826	3876953.88637217	3796758.2325335
M723T219	1.44	3.2			723.2966	218.8	NEG	4284773.14291666	13472656.143625	4399326.01993203	14781057.9669609	5251479.61712499	6710076.01801735	4070746.89677084	3613714.22032031	5133568.95094062	2044663.22874652	5318714.97935158	9699604.49795831	6089617.60740783	6433074.62589376	6374879.78994142
M723T172	1.44	3.2			723.2851	171.6	NEG	7299266.13731252	2098197.5616875	5104779.89197321	7429422.61863786	5280342.1875375	6622436.19708752	649246.155300736	93802.3072479963	1420599.95807291	338590.321757913	2126266.36858127	69135.8580350876	5845602.46290179	3030342.96786248	3268685.99288752
M501T168	1.44	3.2			501.1007	168.2	NEG	791403.711290836	1581206.29266146	170845.121193123	651616.571720898	718470.056381245	1547923.79033854	219878.340283585	858095.359133148	1315249.78249374	912456.417075	1295793.25143125	1240392.72334896	1264073.62156249	1031073.63660001	921103.015949999
(S)-Norlaudanosoline	1.43	3.1			308.0866	161.4	NEG	3926672.89882422	5658637.11728364	3361003.84023436	14602890.2142054	3823114.73942047	9370847.74511161	2513704.6923455	8175378.52563822	4631467.48616478	5826865.25137501	5026432.45171875	6416004.26312655	6219281.75705529	7409831.98365385	5568110.39190277
N-((R)-Pantothenoyl)-L-cysteine	1.43	3.1			321.1169	40.7	NEG	6110709.28003906	7000336.1148	6975584.0515816	8195806.9066825	6341914.57270078	6927379.31601562	3028933.1484625	6469378.75599805	6464876.6126125	5183613.57708482	8726927.4124725	6994148.46548633	7188466.05070893	8544652.71540639	7189098.32072917
M847T180	1.43	3.2			847.3011	179.9	NEG	8769903.23111877	2341345.0794375	5539539.89800004	2568560.22646618	7793511.57586364	2651458.44618282	5965333.54077456	3002602.72622768	7658302.05671592	1674885.77333333	9300565.59942708	2680148.65217273	5281433.12296094	6306730.8099297	4802411.44119443
Leukotriene E4	1.42	3.1			455.2618	257.6	NEG	4872875.80724999	2093875.19428125	10730562.6896491	1613530.60629799	7611975.67700833	1939661.590125	4204591.1961052	7989739.85063127	4254039.20654167	3477050.29160697	4795720.80915179	4325368.37561719	4281420.71587501	4353564.58945201	4732036.23636147
1-O-Vanilloyl-beta-D-glucose	1.42	3.1			329.0853	50.5	NEG	7052027.42934868	8089463.99294101	8585295.10788715	9438179.2048339	7046996.83083437	10110769.106633	14906369.931004	7222818.09588948	10187620.2033028	4458901.80762385	8143331.85944901	6256518.0227125	6043490.12988144	8474382.69366118	7739851.26392819
M195T226	1.42	3.2			195.1377	225.8	NEG	3962853.0804625	3830125.2309072	2139582.51356184	4674622.98163636	3493059.62686364	4149383.27350616	3441967.61189942	4240354.0928	3092290.08749533	4646538.00375187	2877214.29370222	5638591.57678309	5855219.57311607	4533387.39398864	4844159.50285229
M701T145	1.42	3.2			701.1791	144.8	NEG	3211841.59253844	2076680.36568324	3670905.95319044	2049113.40834375	3439284.4275696	2765377.51021875	3867804.2705875	539785.98253125	6603667.72138391	633149.907134056	5214188.68224491	804655.035193182	2224137.33851562	3599983.9	2847913.5420625
Demethylcitalopram	1.41	3.1			347.0956	212.1	NEG	25286481.2468026	3553281.38513626	29825530.4101151	4009433.72085351	28142535.0454375	4078059.2398326	8175015.19999424	9232182.73244921	12454627.5364271	8798760.64662013	11751094.5640881	8306475.15681738	13189644.5829167	13723503.8624271	13967021.3540564
M458T182	1.41	3.2			458.1398	181.7	NEG	21565897.2669318	12005893.0532281	17965127.7372159	9320939.15400002	15993442.114	8224394.25938887	3287529.66318512	5933195.08254166	4610934.7659861	6446926.46377775	5359127.49550625	6678764.48165626	8859961.61206876	10610778.3496875	9205575.1696736
M493T180	1.41	3.2			493.1903	180.0	NEG	17585724.9767727	1620446.10040145	25727077.6534092	0.0	24338924.3733751	1417034.49170244	3456142.44833883	4381063.60891666	3100905.09550002	1883974.35477066	5644484.05664062	3247419.6410625	9172449.47224306	10295357.425975	9825248.27313889
M791T164	1.41	3.2			791.2358	164.4	NEG	3217676.85078124	5038183.16452903	3441909.32135415	3411392.8390625	3372217.16983335	3682373.09818749	3724617.13547321	2391683.45522642	5073521.71507637	1836995.08197916	4015604.90137946	2591295.78333259	3537001.726125	3584963.46691072	4073636.52633985
M567T144	1.41	3.2			567.1887	143.6	NEG	10313409.0007812	15508352.0711477	11643103.4834375	11835944.468225	12870864.0717614	13686281.484975	9939492.55061364	13832296.5869688	11556407.1847083	12904738.1662688	11939915.9842014	15815434.076625	11307052.3031528	12745599.39025	12294714.1408
M469T45	1.41	3.2			469.0625	45.1	NEG	756490.617375434	2047927.19874891	633510.958486133	1705025.76548884	567616.637828571	1185705.39759681	1047484.6379033	1298814.54629063	1370014.10053073	1096385.00344444	1385253.47538125	1686364.31884375	1122970.10995453	1417182.3030668	1410932.94488216
M519T223	1.4	3.2			519.2496	223.2	NEG	1304493863.41516	134946350.569897	2494290283.48452	270962387.812266	1999807757.28344	255806936.348621	376888056.770516	433360065.016613	719394181.940205	298181580.556275	798028072.980035	415428449.558326	774206196.371491	829984035.196608	718986489.485512
M675T192	1.4	3.2			675.2999	192.0	NEG	65113955.0713876	34827310.2277213	79524962.2385	42412358.2065681	49621097.2777503	47186679.8563124	67528822.9054547	44787230.4296999	85417811.5893752	30203256.5781823	71749491.3288	39470757.7891262	52273426.171534	48825968.0737272	48538550.4042317
M388T140	1.4	3.2			388.0849	140.4	NEG	1561283.1252539	5237120.56862891	1272546.06449107	4166560.05922944	1750568.25386719	3076883.61969308	2065676.65962483	2928950.32835417	1535188.21253906	3717446.12303751	1792471.68044531	4683395.30313021	2717036.94464621	2528609.92034598	3308371.22970951
M363T76	1.4	3.2			363.0685	76.1	NEG	220526.201138397	586372.053461393	138188.950575471	339839.079378516	227192.395530078	323043.172525001	509991.632733842	0.0	472747.421961029	537799.957633724	388522.840191623	273257.70104125	245075.425574581	126350.333818521	389739.699322383
M415T52	1.4	3.2			415.0865	51.7	NEG	52577742.5093158	22113841.4502772	35864825.1777136	9377882.52117897	39115087.4795768	11802363.3682715	23322872.4381182	15112307.3584705	49498109.3113792	18365073.2297194	23063546.3503125	13709726.4827724	16402247.142023	17310294.5627328	38150447.9689407
Pumiloside	1.39	3.1			571.1948	225.8	NEG	1694160.94302893	5599273.54733334	582920.50333682	1891900.34078719	98649.5014815338	1633432.06085656	9706384.83388892	2486972.52912608	13189994.9412	1683508.14415186	14241915.2675625	6936455.77787356	3140241.09064362	3609954.93305865	2591348.83684688
Leucocyanidin	1.39	3.1			305.0676	157.3	NEG	325060556.146079	120935264.647607	336591039.315	197359840.171875	324905266.93253	145489153.726008	318913351.609363	166643979.636154	467850561.750344	128293375.158375	534189790.256187	121248166.630219	262333666.406797	274481812.847266	264338435.18025
UDP-2-acetamido-4-amino-2,4,6-trideoxy-alpha-D-glucose	1.39	3.1			649.1091	76.7	NEG	15720.324480218	0.0	333339.282248612	0.0	169244.979917923	0.0	746389.541618707	504493.567107528	1177562.075261	45222.1163984607	651657.45431898	14434.4790064929	78277.3280958398	224459.368287221	122984.283719935
M496T199	1.39	3.2			496.142	198.6	NEG	10900351.5928125	15512283.2281818	7725646.51702498	12699571.341888	8515866.3330417	10026775.6522313	13201170.4681705	9499149.71229265	16544034.3509233	10518618.6543457	16415453.4883281	8995709.75114845	11445175.066651	12056315.8257254	11324152.66522
M713T159	1.39	3.2			713.1875	159.0	NEG	15832075.6516478	38564775.1632813	10146240.7862074	29121783.9127841	11029243.8454773	23044672.598125	10071278.329625	25093999.8333218	15449738.1648959	26587183.3481827	15735019.6297734	21151857.6943125	19496115.4912891	20163430.6310286	19602111.3274766
M807T145	1.39	3.2			807.2307	144.8	NEG	2036817.03652194	1266115.21386459	1203123.38893604	608186.867718748	1270297.7672712	1329716.45447427	4349331.89873438	2160633.67579719	6942032.99215833	1464794.66503846	7178896.83806249	2623167.95506108	2280256.47046635	2649747.91192716	2716319.71242857
[truncated: 2,086 more rows]
