# Supplementary material for: Multi-Omics Analysis Reveals the Mechanism by Which RpACBP3 Overexpression Contributes to the Response of Robinia pseudoacacia to Pb Stress
Source: Plants (Basel). 2024 Oct 28;13(21):3017. doi: 10.3390/plants13213017 (PMC11548633; doi:10.3390/plants13213017)
Supplement: Supplementary file 1 [file plants-13-03017-s001.zip › raw data of metabolome/raw_meta_intensity_class_pos.xls]

MS2_name	MS2_score	level	MS1_name	MS1_ppm	mzmed	rtmed	type	A5-1-3d	A5-1-45d	A5-2-3d	A5-2-45d	A5-3-3d	A5-3-45d	WT1-3d	WT1-45d	WT2-3d	WT2-45d	WT3-3d	WT3-45d	QC01	QC02	QC03
Asperphenamate	3.96	1			507.2269	255.5	POS	1127424.3424375	6307764.28830469	1922198.69207142	1483499.45431474	1196121.095	2768783.11713283	33361.9040569291	3458534.83614019	310178.085344791	30229761.2393736	476498.322208332	2439581.22183593	4048944.01990624	4235836.16952603	4075155.02019444
Pyrogallol	3.95	1			127.0386	40.1	POS	48456460.8297	45849362.9215857	93945998.9802161	56901429.8840867	52045281.4316346	71950365.6533476	52294220.7444375	50566098.1603446	63315719.9795233	38982128.30644	44513103.5321866	50659524.4258125	47545809.4764333	54377351.8472464	51923860.2028384
LPE(16:0)	3.94	1			454.2918	292.1	POS	4227706.74247397	6152419.71215156	5517646.41574997	6225565.42364732	3992482.56837498	8242054.115291	9167173.49177674	13615283.9226796	13347686.2197655	20783560.328841	15017212.9462917	11129417.222875	10404469.5597847	8910506.56593494	10960394.2014375
Isoformononetin	3.94	1			269.0801	223.0	POS	511470083.865749	317274058.656412	335368437.684269	355388316.615926	258540435.783717	287838817.529648	551986699.5885	491211785.375294	766983250.967501	390083204.366824	609624500.64375	708345325.115647	477423953.192312	473648777.12825	458682869.137406
Isomucronulatol	3.94	1			303.122	220.4	POS	5480258.45392502	16480535.0451875	4412158.5642	10627519.8371563	2322208.27580357	9135682.59669844	16470538.1578187	18361702.0168206	8442618.30867813	8689298.1601875	6527532.4524809	24082803.7398214	8355987.88253125	10233039.861625	11493618.6729375
Methylnissolin	3.94	1			301.1064	216.9	POS	12386389.5645	20116455.6097084	13758988.2729572	10060137.7610499	6183743.73830001	5894820.48112501	22800193.4734375	25820159.86575	18855611.193	31825289.3700001	22445612.8315834	55539052.0424999	16460164.6781	18320942.7717	20353418.9520834
4-Hydroxycoumarin	3.94	1			163.0385	202.5	POS	6152526.50268747	6087644.09750001	4923221.9388	7440073.62310715	4646206.10299999	8083872.94306249	7525876.61171872	5749848.66312503	4031565.66770835	6747399.90294794	5911844.90333336	7446836.49237499	6978246.95383332	7464490.03895833	7368016.66562498
Ononin	3.94	1			431.1327	193.9	POS	11726797.4362529	14359025.2934635	9883048.76730681	14563731.3388461	10957375.1835938	15297733.4369464	17927209.0187645	14045298.3946323	25935603.517838	6862274.11433333	22994036.8110853	8092511.56997681	14338574.8691042	14673473.38875	14459361.8091525
Skimmin	3.94	1			325.0912	142.6	POS	33337084.6363607	78043407.6026723	26628333.4486875	43940986.4163438	28950241.2431859	37389925.9732773	19804363.1135398	37625415.8677989	26316818.2165489	72768832.0849219	29511460.4989891	40561679.2327582	33498579.5695211	37250387.0868359	54110220.249243
Phloroglucinol	3.93	1			127.0386	40.1	POS	48456460.8297	45849362.9215857	93945998.9802161	56901429.8840867	52045281.4316346	71950365.6533476	52294220.7444375	50566098.1603446	63315719.9795233	38982128.30644	44513103.5321866	50659524.4258125	47545809.4764333	54377351.8472464	51923860.2028384
Coproporphyrin III	3.93	1			655.2745	256.8	POS	20590638.2430925	10948498.6966031	19471564.0119452	15021862.1662649	24213824.28751	10823257.5657619	6711156.99559091	12298424.8099702	9000978.49890772	10650408.384	14384196.4341534	11501927.6605796	11757787.4463705	14141504.9663958	12216626.0488899
Iristectorin B	3.93	1			493.1331	182.0	POS	3306279.16398011	20424924.246125	2852149.89341518	11491311.8073281	4052164.265625	7745406.47741928	5577461.96665365	3277442.38544921	3985863.65770455	4777846.08118182	2627679.83186329	4479730.41916193	4789894.03938281	5572888.26505684	5508638.7715213
Glycitin	3.93	1			447.1275	170.8	POS	1427201.24963281	1375185.88494561	7367999.29937497	2787654.39560327	5585256.60487595	4104341.96260851	13766836.4782572	0.0	18669168.6909712	0.0	19111829.1897045	0.0	7296387.15687561	6684953.75709057	6340468.36418152
Nicotinamide	3.93	1			123.0551	38.7	POS	14272260.9942551	4275358.81349625	17610087.0128	3711610.66229125	19045321.7630628	8082133.53259167	3381443.62258	39753778.4607337	6464878.93456429	35001261.1561125	7438689.19595207	20324792.5082874	14343637.9909714	14275493.8123763	14853629.6016969
Palmitamide	3.92	1			256.2629	305.0	POS	279983855.429467	610133956.774709	596386441.73795	776192219.539688	359302587.336825	439054659.076874	694816385.632572	620610899.513554	595284023.142671	439564531.681501	654861935.285932	636911282.216753	534663594.390529	527422108.030756	571369954.165351
LPC(16:0)	3.92	1			496.3387	289.2	POS	28199411.6569376	27263666.3885467	30338510.3552604	30811613.4335635	33843700.3573326	32946505.9517677	35739930.6243162	73249856.7515264	46194249.2521057	70515398.753625	49469106.7594498	50665617.986	41030252.1641875	43260781.3375258	43055709.1754908
Quercetin	3.92	1			303.0491	209.1	POS	5310667.10422656	855103.334244795	1201336.97268751	616688.107852697	406350.850039601	504235.152338545	21581099.8571875	1374104.72756771	2296651.04053125	2016142.78110351	1925021.48107142	3913983.1814479	3198862.88517577	3409464.35392579	3440817.09562499
Hypaphorine	3.92	1			247.1433	110.5	POS	12514186.2166563	21639553.6813708	6060178.32081836	16250798.3530251	5480506.60145722	14305168.364625	6796845.4223923	25392124.3593237	6572044.67830739	21025829.0544238	4463672.3562919	20762094.2672133	10506945.3798239	14241046.9469	11716019.5188636
2-Aminopurine	3.92	1			136.0614	32.4	POS	330106339.280117	443884768.056876	315072015.762113	391745952.97211	341819284.06604	453587662.643125	289896118.899307	487094837.56648	439461124.004864	563768523.67998	416619593.03795	543294212.576785	381379679.18716	436866173.918914	374909681.137711
DEHP	3.91	1			391.2824	320.3	POS	4173220.14235087	3433459.34707342	5020063.39148434	4036522.69374825	4547790.5686257	3856546.04479167	4897206.63604546	3858205.35575348	4916988.77945132	5361581.78790482	5153554.46076988	4101829.68220052	4438684.42570822	4051409.63487073	5011396.91850937
Pyriproxyfen	3.91	1			322.1424	275.3	POS	2305088714.75318	844355288.049954	2694306683.30271	2015522716.22257	2208442357.515	1798416231.32429	805299116.8563	379854766.457248	743700168.128194	318405464.131473	1027944998.81349	413191791.772136	1306331604.01505	1389549287.67182	1322221781.87774
Iraldeine	3.91	1			193.158	264.8	POS	1667424.32087946	2886199.59571701	1493528.84060313	2363514.83555589	1400301.76862501	1424147.37225001	763351.883996328	2383064.15284844	3182237.21282638	1625705.03648437	2308462.20454688	2121896.0639375	2365689.05762217	2339106.64607812	1877710.95508681
4-Hydroxycinnamic acid	3.91	1			147.0435	158.3	POS	93495440.7179078	93853409.9580624	72936398.8911251	93001587.2553971	74355624.3024165	87856507.3025782	66178934.1291711	128030626.908385	75431718.618986	115101889.758594	98988685.3249632	96212763.5136248	80899543.5207352	83959179.4852941	82154025.6640001
Thr-Leu	3.91	1			233.1489	28.9	POS	1585870.36589625	3934824.30148326	4066933.72790217	10197684.5801701	1593460.7571125	13012530.95287	8857331.43295	9187921.24756406	8123631.05255156	10456037.8472278	6329979.34439464	8764989.81046697	7999571.48964141	6983924.18540208	6734546.13697916
LPC(18:0/0:0)	3.9	1			524.3708	304.4	POS	2221280.33713616	1457488.05047917	2975898.52996875	2223713.04158855	2860108.82387278	2396597.22577344	3105532.88432288	5781827.83399998	3934821.49374998	6242621.96539062	3904065.62476558	4698257.66694446	3224046.35844641	3312929.32600001	3510558.06308035
Isoliquiritigenin	3.9	1			257.0798	221.6	POS	12129547.4421745	8547239.53788459	5737316.81121564	7962016.94996804	6220729.67236111	8832511.61110576	14066009.9701875	12031661.6078047	14458467.2153711	9567697.83345704	12519354.7632457	18855969.5695	9269467.2384844	11242046.7117404	12365310.0181614
Butein	3.9	1			273.075	211.1	POS	3177497.91935511	3314766.63936465	511686.320725	5954017.5909375	846588.163356696	3852933.87398601	4794754.81540908	5728421.81005079	1980682.49187992	5747301.70777343	939323.410613841	11329499.36225	3638637.10422598	3855412.97864843	3799717.79720089
7,8-Dihydroxyflavone	3.9	1			255.0642	203.8	POS	5335592.78821876	4538040.922375	1563262.92351882	3215255.37773437	900019.926176389	3733543.33486981	7840620.23898435	2330771.32311974	10272324.8707031	3297086.78671876	8868996.94925891	6745924.23933333	5015221.06777677	5122745.77283333	4681532.6581771
Diosmin	3.9	1			609.1799	184.6	POS	267766853.153151	177619092.742475	310138082.564557	193167623.128571	324398289.416417	162427138.565317	327191255.192567	200911175.929028	393996457.910527	166516097.794054	313140702.578742	203401102.394594	247072970.417888	262912415.114631	254327402.693608
Guanine	3.9	1			152.0563	28.4	POS	68876275.034482	37019249.6726525	79720710.4722309	47473003.6915641	74478978.4498105	53604984.63997	49161135.5190009	34203919.6979562	54085543.6429458	30903254.55672	73157306.948	34740460.9098592	52404416.012325	55697250.5285396	53358991.5346688
Norleucine	3.9	1			132.1015	27.7	POS	146981327.146702	101448472.703433	89409830.4160875	104678778.14625	109732550.231953	107885668.473727	123634643.85734	126783093.846806	167309293.529058	123394109.624575	131637959.5917	133655984.244743	114780946.846148	120691549.716967	118175536.297558
Leucine	3.89	1			132.1015	27.7	POS	146981327.146702	101448472.703433	89409830.4160875	104678778.14625	109732550.231953	107885668.473727	123634643.85734	126783093.846806	167309293.529058	123394109.624575	131637959.5917	133655984.244743	114780946.846148	120691549.716967	118175536.297558
Ginkgetin	3.89	1			567.1259	240.6	POS	593986.698662498	1757623.82718489	212300.385237336	3912443.3841535	88898.2273340225	1376056.97695142	2741796.83005158	3221442.50261305	66394.6591405471	2275279.79631696	157362.847591146	8535620.4509925	1611114.06465745	1536298.79035714	1954684.01434115
4',7-Dimethylamentoflavone	3.89	1			567.1259	240.6	POS	593986.698662498	1757623.82718489	212300.385237336	3912443.3841535	88898.2273340225	1376056.97695142	2741796.83005158	3221442.50261305	66394.6591405471	2275279.79631696	157362.847591146	8535620.4509925	1611114.06465745	1536298.79035714	1954684.01434115
Leucylphenylalanine	3.89	1			279.1694	163.5	POS	3022756.94624063	4029948.85793749	3722129.895125	4936294.89872727	5153745.2841653	7624041.3185	9376624.10434617	5526462.32903646	9465217.00349925	4426352.46168466	5397106.71219034	4109935.76371875	5230267.22658237	5052182.33940199	5385356.13532669
Kynurenine	3.89	1			209.0914	39.0	POS	13926993.5974	3569110.6507625	8637217.32971676	3739268.81281406	10420758.8343362	3441634.88720508	4879619.12849444	4616363.27010625	10397049.5662369	5157056.4855571	12076889.6579944	5941141.11437578	6003035.51819858	8130776.15916312	5652583.76751458
Adenine	3.88	1			136.0614	32.4	POS	330106339.280117	443884768.056876	315072015.762113	391745952.97211	341819284.06604	453587662.643125	289896118.899307	487094837.56648	439461124.004864	563768523.67998	416619593.03795	543294212.576785	381379679.18716	436866173.918914	374909681.137711
beta-Ionone	3.88	1			193.158	264.8	POS	1667424.32087946	2886199.59571701	1493528.84060313	2363514.83555589	1400301.76862501	1424147.37225001	763351.883996328	2383064.15284844	3182237.21282638	1625705.03648437	2308462.20454688	2121896.0639375	2365689.05762217	2339106.64607812	1877710.95508681
Neodiosmin	3.88	1			609.1799	184.6	POS	267766853.153151	177619092.742475	310138082.564557	193167623.128571	324398289.416417	162427138.565317	327191255.192567	200911175.929028	393996457.910527	166516097.794054	313140702.578742	203401102.394594	247072970.417888	262912415.114631	254327402.693608
Isoleucine	3.88	1			132.1015	27.7	POS	146981327.146702	101448472.703433	89409830.4160875	104678778.14625	109732550.231953	107885668.473727	123634643.85734	126783093.846806	167309293.529058	123394109.624575	131637959.5917	133655984.244743	114780946.846148	120691549.716967	118175536.297558
Tris(2,4-di-tert-butylphenyl)phosphate	3.88	1			663.4503	333.0	POS	99837961.1971878	102838766.863219	70122923.6700206	105123434.679773	64474124.5532086	85768950.7167291	1116136.79116586	108584843.164706	81535520.2257353	121317099.182472	74217479.5866506	125364738.407846	92356020.44775	74831347.8084139	87279143.0605807
Lauric diethanolamide	3.88	1			288.2519	264.8	POS	2860910.91472499	1714377.77643612	6979066.6405469	3871430.87484658	2888940.30871876	7058663.56149809	748417.665015374	784948.356488909	3021366.62893432	1541241.13219397	3228976.69087498	2021586.08224218	3031489.33851564	3199217.46995312	3097733.59690234
(±)-Dihydroactinidiolide	3.88	1			181.1214	219.0	POS	11180253.436425	10268983.2554333	12580684.5375125	11408548.8709094	13343601.758825	10648880.6261234	5504315.15132129	13986612.879748	6827098.70828905	13371178.239125	8302679.42679999	14691634.3369979	10587929.1965	11618614.5302812	11936032.2798828
Tyrosine	3.88	1			182.0805	27.5	POS	10635865.87121	6745848.7332275	1894786.77367029	11563453.0858667	7229823.31014776	1620134.34449062	4565087.54628289	11091393.576705	10134061.8037033	12522222.2789062	9574712.64567999	12170669.3056375	5497755.52953339	9659812.41625313	5378502.61729832
DL-Norvaline	3.87	1			100.0753	285.2	POS	50045634.2167479	51858431.8260987	49636273.0794888	50185570.3177292	49483635.291174	92489222.5113855	45340867.5985264	69659271.6818125	58599654.8188203	48040947.5509999	56930488.6417888	62141400.8552538	49334431.5034738	58166563.6237609	26612222.9977499
NAE(18:3(9Z,12Z,15Z))	3.87	1			322.2726	283.8	POS	0.0	2401605.44185268	823950.777044678	2842856.38917968	1899268.5731927	5140082.96071431	1159651.4778125	1973014.8013393	1143045.0793125	1033546.24258749	733948.292856258	1348374.85606249	1060743.21680832	1644821.7584	1855199.96148437
Lonicerin	3.87	1			595.1628	178.7	POS	82560864.1318677	49049319.2545295	60541855.8912596	63571782.1789981	74112325.2713897	90172505.1066875	230192767.0275	111567187.278143	152117806.391228	75343431.0898235	116139890.498625	105685321.009202	96317022.2840146	104832280.288235	101079089.182158
Carbendazim	3.87	1			192.0759	155.6	POS	45084350.6026875	23261577.6737387	7287646.29166668	46456429.3283654	37278905.7900736	86129338.9577019	17931891.1812188	8155759.26747916	18009942.766375	6930845.73150002	15763276.1867727	5347307.25009724	26197536.7132644	26726776.0510416	25492128.226226
Catechin	3.87	1			291.0852	150.4	POS	11134724.220875	13976406.9631594	9551722.17116247	14105131.0537079	24067013.2950289	47887990.6627574	52546615.8222968	18629509.0213258	14791754.3881406	14983074.3857813	3061650.03442317	18336697.025471	19474309.3981153	19190247.9058958	18802501.3003125
Val-Ile	3.87	1			231.1701	45.0	POS	1046784.79556634	4590909.54450703	3091675.14784054	7648065.04107207	3295554.6513604	6907444.34973462	8989706.67644355	5158451.34069829	6785609.36786683	4856441.5186375	5469228.16394364	3172373.07220547	4670357.94074609	7127926.0692841	4138854.53882727
Acetylproline	3.87	1			158.0807	39.1	POS	2805123.22190178	25020406.8087445	3526831.201635	10519817.2057453	2087620.3515075	6177374.82568008	2228730.90328625	6243532.03676827	3368579.535125	9282436.19136563	4766287.340955	13657959.0830792	4964949.03112159	4838457.99972083	5831946.14842589
Fagomine	3.87	1			130.0858	25.7	POS	5574204.50961042	13584659.871508	1425816.05239481	6903279.34129387	5090243.88323342	15145718.77752	32297767.0347557	21300250.0121258	13837940.425959	5879765.83174253	1970688.39338225	9693358.19905416	8088372.99169457	11588877.8154501	10178810.544105
3-Pyridylacetic acid	3.87	1			138.0545	25.7	POS	267158725.478348	442154531.212239	209894745.047566	525052019.314225	272789003.903093	486117623.879181	252088512.289171	436094862.835063	282705490.1624	405847727.9686	268885822.48955	462142342.052169	326666449.55273	343957604.467595	330435509.6698
Tricetin	3.86	1			303.0491	209.1	POS	5310667.10422656	855103.334244795	1201336.97268751	616688.107852697	406350.850039601	504235.152338545	21581099.8571875	1374104.72756771	2296651.04053125	2016142.78110351	1925021.48107142	3913983.1814479	3198862.88517577	3409464.35392579	3440817.09562499
(-)-Catechin	3.86	1			291.0852	150.4	POS	11134724.220875	13976406.9631594	9551722.17116247	14105131.0537079	24067013.2950289	47887990.6627574	52546615.8222968	18629509.0213258	14791754.3881406	14983074.3857813	3061650.03442317	18336697.025471	19474309.3981153	19190247.9058958	18802501.3003125
Stearamide	3.86	1			284.2939	320.3	POS	98880499.6039874	255160833.890394	190044584.285999	284397827.178567	143597609.771	167082928.341815	233290258.814271	269838364.175544	208339542.869429	146167458.678026	236647601.195849	234161267.176229	202441238.512328	198287210.454958	216560786.973223
Aurantio-obtusin beta-D-glucoside	3.85	1			493.1331	182.0	POS	3306279.16398011	20424924.246125	2852149.89341518	11491311.8073281	4052164.265625	7745406.47741928	5577461.96665365	3277442.38544921	3985863.65770455	4777846.08118182	2627679.83186329	4479730.41916193	4789894.03938281	5572888.26505684	5508638.7715213
2-Hydroxyadenine	3.85	1			152.0563	28.4	POS	68876275.034482	37019249.6726525	79720710.4722309	47473003.6915641	74478978.4498105	53604984.63997	49161135.5190009	34203919.6979562	54085543.6429458	30903254.55672	73157306.948	34740460.9098592	52404416.012325	55697250.5285396	53358991.5346688
Trigonelline	3.85	1			138.0545	25.7	POS	267158725.478348	442154531.212239	209894745.047566	525052019.314225	272789003.903093	486117623.879181	252088512.289171	436094862.835063	282705490.1624	405847727.9686	268885822.48955	462142342.052169	326666449.55273	343957604.467595	330435509.6698
PC(16:0/20:4)	3.85	1			782.5666	325.6	POS	3048298.13706491	7055961.0692216	2077848.85568182	2443697.18859794	4848213.39624518	5565584.54704164	9987740.00216248	3384276.89665049	2753875.51141183	0.0	1142766.48730824	3405268.46544179	3892113.62967857	3879945.6315909	5555713.13785228
Valpromide	3.85	1			144.1378	222.9	POS	4245549.40111942	6950330.2155448	4923178.44935625	5988946.22945624	4055912.50693359	4984075.18479427	4444559.10564843	6111155.89776355	4577911.88251758	4444870.0753125	5793543.5252017	5382522.4581422	5890589.76260197	4716227.63919272	5767841.27312835
DL-m-Tyrosine	3.84	1			182.0805	27.5	POS	10635865.87121	6745848.7332275	1894786.77367029	11563453.0858667	7229823.31014776	1620134.34449062	4565087.54628289	11091393.576705	10134061.8037033	12522222.2789062	9574712.64567999	12170669.3056375	5497755.52953339	9659812.41625313	5378502.61729832
PC(16:0/18:1(9Z))	3.84	1			760.5824	325.5	POS	2886742.05922917	2723002.9377812	2951975.90549061	3662825.36421874	170036.393904277	3686826.36130728	3091861.88130175	1432733.8221146	2370926.84855881	459038.958403587	4572756.85063183	2311091.73794746	2500371.86848125	6144511.51609914	1252896.93345535
Laurocapram	3.84	1			282.2779	307.7	POS	1814483339.53341	3185139957.21434	2166976438.2654	4000139732.58151	2561278661.19211	2625406227.03416	3850046736.62403	3887104654.61555	3124386539.01415	2356024600.61388	3455354262.9885	3113988658.59372	3085617588.98005	3065743716.01536	3028659375.06422
[8]-Shogaol	3.84	1			305.2105	264.7	POS	12856886.7477578	3575858.71391797	4183167.80920981	4821560.66821588	21541546.1871383	4854578.41321429	12365823.2483864	7458303.8425	7400827.97620832	5748717.20046592	8337468.51285516	3456019.22558034	7214895.56585418	7050339.30730395	6835268.28982955
4-Hydroxy-17beta-estradiol	3.84	1			289.1793	215.8	POS	20923065.8352	7759100.44174005	19270744.228865	8670454.74012796	19349518.2903453	7546443.18160313	7581030.19988269	15194868.1099318	9037251.8417962	11723014.7385845	10021742.4555521	5155809.36340909	12676473.185267	12668922.4451705	11754657.2962074
Vicenin 2	3.84	1			595.163	162.2	POS	12315188.5116896	3917048.31233737	11935167.5559082	14452735.9900355	12491053.3997064	5466899.93053857	6406160.80497937	6520182.84645269	9358689.34241353	4361347.04049387	9233222.53541169	6895411.32963416	8813802.03320812	8628665.3518046	8696325.97826303
2-Aminoisobutyric acid	3.84	1			86.0597	38.8	POS	7059859.14843542	11493815.3823731	9371016.05472656	8813189.44265728	8277657.77590739	12213893.4346158	14475695.40216	17385902.9873961	9296003.3958625	16102753.5647318	8795431.9317	11481601.6888682	8084791.32864688	7690169.95316945	9856246.56142795
Glutamate	3.84	1			148.06	27.7	POS	21911246.8829606	27567751.633075	21135571.5811558	33672480.7648161	20868486.4375146	27950471.6097162	25623467.4285077	31708988.4743042	27111405.5291056	28208576.4679	26969836.3690219	31170081.2762308	25375832.1233891	25894780.57775	25935110.3168464
Kaempferol 3-neohesperidoside	3.83	1			595.1628	178.7	POS	82560864.1318677	49049319.2545295	60541855.8912596	63571782.1789981	74112325.2713897	90172505.1066875	230192767.0275	111567187.278143	152117806.391228	75343431.0898235	116139890.498625	105685321.009202	96317022.2840146	104832280.288235	101079089.182158
NAE(18:2)	3.83	1			324.2889	293.8	POS	2279462.03412358	6133540.87398957	3436486.30872393	7109926.06773436	5536226.82172052	18101760.7551478	6472097.72646169	6705182.51546163	4281334.08656808	3940873.06640624	3286479.61774997	5667403.87786807	5658202.52536372	5461287.89270504	6037028.5369625
Sphingosine	3.83	1			300.2883	257.5	POS	6877519.68818357	6537028.47055698	7528805.46494337	6197130.26057656	6087570.36853845	6848100.2242019	6535808.65563394	7114503.17265626	6469298.98339324	5991957.5865125	5882480.85345704	7428956.03654965	6952506.38583705	6894553.63863841	6595882.84759153
Sucrose	3.83	1			365.1039	25.1	POS	62102134.9307796	72564997.5619248	38714460.3200864	90614300.4355065	51273113.3165531	71008727.5652676	74985583.5203644	69998589.8428245	48804048.1975531	63974978.3600026	53450615.5801356	71578847.5345969	59656444.7177135	64013794.2983998	67260336.6213714
5-Hydroxymethylfurfural	3.82	1			127.0386	40.1	POS	48456460.8297	45849362.9215857	93945998.9802161	56901429.8840867	52045281.4316346	71950365.6533476	52294220.7444375	50566098.1603446	63315719.9795233	38982128.30644	44513103.5321866	50659524.4258125	47545809.4764333	54377351.8472464	51923860.2028384
Oleamide	3.82	1			282.2779	307.7	POS	1814483339.53341	3185139957.21434	2166976438.2654	4000139732.58151	2561278661.19211	2625406227.03416	3850046736.62403	3887104654.61555	3124386539.01415	2356024600.61388	3455354262.9885	3113988658.59372	3085617588.98005	3065743716.01536	3028659375.06422
Asparagine	3.82	1			133.0604	27.1	POS	11305640.9789053	75971633.9088961	10125423.0277369	38447650.2674062	18081556.9894773	52645627.7334813	32409684.4883369	75408974.4696673	32538623.9484741	84913045.1311313	26722076.672718	46774389.3774547	39671467.0059121	38044053.1666484	38105047.1510765
o-Tyrosine	3.81	1			182.0805	27.5	POS	10635865.87121	6745848.7332275	1894786.77367029	11563453.0858667	7229823.31014776	1620134.34449062	4565087.54628289	11091393.576705	10134061.8037033	12522222.2789062	9574712.64567999	12170669.3056375	5497755.52953339	9659812.41625313	5378502.61729832
Linoleamide	3.81	1			280.2619	296.5	POS	534631293.532885	1204460557.53872	553078964.233637	1478955187.34868	807735815.303375	738556045.615774	1305248456.84146	1578706643.27325	972215102.274368	746874086.091462	1087885422.43012	929750954.2425	894697150.672033	1043866618.68503	1009542254.50174
Glutamine	3.81	1			147.0759	26.4	POS	7223127.49490519	9979300.97104408	3767498.02052187	10068224.4447863	6789925.8632525	12596825.6173406	16394525.2505031	14111900.964582	20316760.6055377	11727183.752482	19081769.0204393	16136829.1608025	11874585.6742866	11389938.5375916	11538082.2865574
3-Methyluric acid	3.81	1			183.0495	25.6	POS	64605479.2200965	33746456.4779054	42755588.4621797	32518407.1450243	56883334.4225804	27853422.2245348	23877721.1095892	45308873.3961252	24014700.467675	42433470.2853639	20788686.1308492	42691892.9479395	40090261.9296781	30298908.9332388	41375147.1430766
Liquiritigenin	3.8	1			257.0798	221.6	POS	12129547.4421745	8547239.53788459	5737316.81121564	7962016.94996804	6220729.67236111	8832511.61110576	14066009.9701875	12031661.6078047	14458467.2153711	9567697.83345704	12519354.7632457	18855969.5695	9269467.2384844	11242046.7117404	12365310.0181614
NAE(18:3(6Z,9Z,12Z))	3.8	1			322.2726	283.8	POS	0.0	2401605.44185268	823950.777044678	2842856.38917968	1899268.5731927	5140082.96071431	1159651.4778125	1973014.8013393	1143045.0793125	1033546.24258749	733948.292856258	1348374.85606249	1060743.21680832	1644821.7584	1855199.96148437
Valnoctamide	3.8	1			144.1378	222.9	POS	4245549.40111942	6950330.2155448	4923178.44935625	5988946.22945624	4055912.50693359	4984075.18479427	4444559.10564843	6111155.89776355	4577911.88251758	4444870.0753125	5793543.5252017	5382522.4581422	5890589.76260197	4716227.63919272	5767841.27312835
LPC(18:2/0:0)	3.8	1			520.3364	277.9	POS	30954498.302	35091732.945012	24596580.516	42552891.8719166	28914781.2669092	37233440.3681563	45434379.0073123	83541700.1972312	55757518.0181249	69680503.5819783	57741338.0968126	65006509.9192096	44139994.7385453	46158660.0311456	45468172.3478957
Abrine	3.8	1			219.1121	82.5	POS	3120582.83583214	1048258.68787742	678274.38805931	857486.49132928	570003.181755468	1770912.6445482	3179173.57739875	682742.124112498	3643543.88836055	1708495.42057918	3093133.51576188	1796620.69932047	1769605.92637309	1282152.11064813	1706012.23497492
Aspartate	3.8	1			134.0445	30.1	POS	5644295.30458688	6932289.83281818	14740794.7078365	5613570.29935625	6566068.49624375	6094129.75276719	5807206.06324091	9015984.27431923	6129545.07394318	6390146.68592329	4210825.73971733	9927394.59162857	5906831.61969625	5597965.77045	5673011.874805
Arginine	3.8	1			175.1183	25.7	POS	12926333.5960377	72983381.0550625	14060075.6949565	26242512.659675	17329195.426725	41503954.4380508	38819715.2631184	108132742.579712	77004610.1114883	105976536.26029	77273252.792168	22217621.8813333	54968179.4746133	50032976.6333203	57381358.7477453
4-(dimethylamino)butanoate	3.79	1			132.1015	27.7	POS	146981327.146702	101448472.703433	89409830.4160875	104678778.14625	109732550.231953	107885668.473727	123634643.85734	126783093.846806	167309293.529058	123394109.624575	131637959.5917	133655984.244743	114780946.846148	120691549.716967	118175536.297558
Nicotiflorin	3.79	1			595.1628	178.7	POS	82560864.1318677	49049319.2545295	60541855.8912596	63571782.1789981	74112325.2713897	90172505.1066875	230192767.0275	111567187.278143	152117806.391228	75343431.0898235	116139890.498625	105685321.009202	96317022.2840146	104832280.288235	101079089.182158
Ferulate	3.79	1			195.0645	143.1	POS	5762879.57253847	12574350.6613753	5159657.65638692	10139603.8691803	9095504.48595016	8560985.54906251	9473807.65200641	7961719.9188616	13491958.9886915	9986460.57910415	5864654.91308203	8514755.94990234	6399273.28740385	7132271.23714287	6768780.82629807
Procyanidin B2	3.79	1			579.1481	142.5	POS	2247466.3864087	1116844.75280937	2580719.98897656	1603021.28205769	6872308.32527345	14160635.855288	29454602.27595	2930986.68043847	16853109.8152799	1948938.0197779	239886.311041667	4591914.33067318	6177133.67725194	5981774.89010209	5686178.781675
Umbelliferone	3.78	1			163.0385	202.5	POS	6152526.50268747	6087644.09750001	4923221.9388	7440073.62310715	4646206.10299999	8083872.94306249	7525876.61171872	5749848.66312503	4031565.66770835	6747399.90294794	5911844.90333336	7446836.49237499	6978246.95383332	7464490.03895833	7368016.66562498
Epicatechin	3.78	1			291.0852	150.4	POS	11134724.220875	13976406.9631594	9551722.17116247	14105131.0537079	24067013.2950289	47887990.6627574	52546615.8222968	18629509.0213258	14791754.3881406	14983074.3857813	3061650.03442317	18336697.025471	19474309.3981153	19190247.9058958	18802501.3003125
9-Methyluric acid	3.78	1			183.0495	25.6	POS	64605479.2200965	33746456.4779054	42755588.4621797	32518407.1450243	56883334.4225804	27853422.2245348	23877721.1095892	45308873.3961252	24014700.467675	42433470.2853639	20788686.1308492	42691892.9479395	40090261.9296781	30298908.9332388	41375147.1430766
3-Amino-3-(4-hydroxyphenyl)propanoic acid	3.77	1			182.0805	27.5	POS	10635865.87121	6745848.7332275	1894786.77367029	11563453.0858667	7229823.31014776	1620134.34449062	4565087.54628289	11091393.576705	10134061.8037033	12522222.2789062	9574712.64567999	12170669.3056375	5497755.52953339	9659812.41625313	5378502.61729832
Trehalose	3.77	1			365.1039	25.1	POS	62102134.9307796	72564997.5619248	38714460.3200864	90614300.4355065	51273113.3165531	71008727.5652676	74985583.5203644	69998589.8428245	48804048.1975531	63974978.3600026	53450615.5801356	71578847.5345969	59656444.7177135	64013794.2983998	67260336.6213714
5-Hydroxyhexanoic acid	3.77	1			115.0751	115.2	POS	0.0	0.0	0.0	0.0	0.0	0.0	0.0	0.0	0.0	0.0	0.0	0.0	45966052.9395089	46076548.5440903	48377497.675375
Caffeine	3.77	1			195.0857	114.1	POS	26261537.4575149	26551168.9284027	25771352.8812711	26103331.3867275	31804157.5116757	35679363.43725	26130267.434582	30031697.4983365	30562681.3521732	25917783.3466316	27768077.0293647	16442395.1287952	28047796.3464395	28521265.5184577	29167424.8329134
4-Aminobutyric acid (GABA)	3.76	1			86.0597	24.4	POS	8704780.12095514	19699435.1775187	8946949.17384107	19657994.0489859	10976941.1786893	17172533.6439429	12755453.3444393	23121398.8860375	10279255.4646964	27826710.2584437	14113200.6949221	25137987.3452812	16333431.7280277	15487894.0180393	14323408.4230179
Ombuoside	3.75	1			639.1907	178.7	POS	4652863.03501358	24364120.832638	2748453.7606875	14354081.8967046	2521531.119	9761723.24499432	1410562.17248242	3394701.2936625	1722187.03762092	5400877.04054999	1277662.78991406	4204781.92968751	5549243.50820626	6646263.25345834	6112648.3883182
Ile-Leu	3.75	1			245.1856	134.7	POS	1828888.83443918	2303699.52076666	2283661.42752396	3530432.04130371	2342773.14645	4916219.32625312	5539138.74734375	4015945.34126354	4280415.31606251	3519399.84432395	2797581.95705078	3169699.31451563	3581899.84666249	3745793.8692022	3625576.98426666
2-Aminobutyric acid	3.74	1			86.0597	38.8	POS	7059859.14843542	11493815.3823731	9371016.05472656	8813189.44265728	8277657.77590739	12213893.4346158	14475695.40216	17385902.9873961	9296003.3958625	16102753.5647318	8795431.9317	11481601.6888682	8084791.32864688	7690169.95316945	9856246.56142795
Dimethylglycine	3.74	1			86.0597	38.8	POS	7059859.14843542	11493815.3823731	9371016.05472656	8813189.44265728	8277657.77590739	12213893.4346158	14475695.40216	17385902.9873961	9296003.3958625	16102753.5647318	8795431.9317	11481601.6888682	8084791.32864688	7690169.95316945	9856246.56142795
Melibiose	3.74	1			365.1039	25.1	POS	62102134.9307796	72564997.5619248	38714460.3200864	90614300.4355065	51273113.3165531	71008727.5652676	74985583.5203644	69998589.8428245	48804048.1975531	63974978.3600026	53450615.5801356	71578847.5345969	59656444.7177135	64013794.2983998	67260336.6213714
Maltose	3.74	1			365.1039	25.1	POS	62102134.9307796	72564997.5619248	38714460.3200864	90614300.4355065	51273113.3165531	71008727.5652676	74985583.5203644	69998589.8428245	48804048.1975531	63974978.3600026	53450615.5801356	71578847.5345969	59656444.7177135	64013794.2983998	67260336.6213714
Complanatuside	3.74	1			625.1761	154.9	POS	2206976.99845052	361549.2355299	1834132.00680042	371200.324808203	1794649.11360851	203760.676864958	2053612.92071719	160995.162554687	1948804.52997917	248638.855119978	2077063.85489688	258255.229233636	973684.110824999	1070675.10669705	1250709.47950781
Phe-Pro	3.74	1			263.1385	152.3	POS	4172582.62460697	3835310.46981901	5308913.90337361	4130163.69465624	5309542.7947886	5483750.94576822	4736812.7089336	5847305.16650468	4513598.06427274	5747300.78829347	3611417.75664843	4904661.99181772	4583850.70816347	4625101.07293749	4674701.95875976
Arctiin	3.73	1			535.2136	179.4	POS	2649807.88062501	2304030.9511875	3767559.4028125	1876322.471075	4813609.17160713	1930189.52912501	1402278.53211874	5721330.89417189	1459772.11255001	3214978.74687501	1601967.71043125	3893671.73650001	2946798.88986457	3381078.37432292	2612419.75828126
2',4'-Dihydroxyacetophenone	3.73	1			153.054	170.8	POS	33990961.3937187	31196514.458062	44717130.1364469	7693037.63812501	33606028.9032344	12708148.5597222	14046728.2685455	6141855.51514578	12311656.8249831	6242813.81798038	12449670.3934375	34718957.8603177	17503840.8200316	8461250.30647502	3614429.6540625
Nonaethylene glycol	3.73	1			415.2534	152.9	POS	3489903.47274609	2456450.72070312	3827161.56870117	3491237.78393555	3555419.90866015	2951312.79081445	2603232.22567274	2269475.33683258	3226950.3889757	2066146.47048829	4646088.85466233	1766604.79255579	4645925.50165798	4420879.23114409	4389772.52617449
Hexaethylene glycol	3.73	1			283.1749	137.1	POS	6896256.15221323	3042828.74461042	7125371.65779052	5557013.72389063	6036089.97644823	4286344.86979493	4175641.6967954	3242078.3373198	5895557.79097032	2793061.48014731	10554930.8520337	3522113.26042382	5833743.19910156	5983687.62259743	6034464.04201874
4-Methylumbelliferyl-beta-D-glucuronide hydrate	3.73	1			353.0852	133.7	POS	2402208.87892916	2236839.49663062	1603015.70939583	1853157.89558936	2384649.59156161	3366227.84641548	4019220.689044	2091662.3743906	4126962.56134896	2626961.20071725	3515906.39760937	2258170.25644878	3246342.35659601	3407114.403	3575460.12202148
6-Hydroxycoumarin	3.72	1			163.0385	202.5	POS	6152526.50268747	6087644.09750001	4923221.9388	7440073.62310715	4646206.10299999	8083872.94306249	7525876.61171872	5749848.66312503	4031565.66770835	6747399.90294794	5911844.90333336	7446836.49237499	6978246.95383332	7464490.03895833	7368016.66562498
Leu-Ile	3.72	1			245.1856	134.7	POS	1828888.83443918	2303699.52076666	2283661.42752396	3530432.04130371	2342773.14645	4916219.32625312	5539138.74734375	4015945.34126354	4280415.31606251	3519399.84432395	2797581.95705078	3169699.31451563	3581899.84666249	3745793.8692022	3625576.98426666
4-(4'-Methyl-[2,2'-bipyridin]-4-yl)butanoic acid	3.72	1			257.128	215.6	POS	9040397.88035796	6124009.46017262	16049479.8088636	12808384.5072356	13067372.5245144	4947744.30789818	3962684.7787639	11604113.1159213	8137822.19232952	5229567.55427813	17928370.3956923	7929134.36575966	8664789.99836779	8908491.48443501	6600863.76284092
Norswertianolin	3.72	1			423.0881	171.5	POS	87771736.3500928	24158399.5500312	89826919.4836563	29003231.4103124	94354740.3207502	46577613.1757718	43472064.6350146	9210594.9374019	29594415.3392604	5964646.76484376	28125214.8358197	7498626.92717187	41295390.9534375	43794186.7064843	42821345.3623854
Riboflavin	3.72	1			377.1452	158.1	POS	27813909.1375437	22449985.799625	32643165.4199318	24875581.729375	35247206.3039999	29121038.5027302	8832959.5547014	38116591.4337231	16414119.9834791	34259767.8593011	20903502.5029125	33364652.4707031	25436884.3180501	26486394.0660375	26796055.3330909
5'-Methylthioadenosine	3.72	1			298.0964	151.7	POS	21834034.9720156	27280179.4457669	16427414.0286107	18160327.9544075	14989847.7782428	19043657.0470385	6210164.19750447	26355862.7514408	10553287.0862109	38642854.2141419	8818258.63196093	32972978.2464844	19984527.9815781	20187789.4173092	21111546.8896118
Tryptophan	3.72	1			205.0965	67.0	POS	1871412803.97392	249165687.288347	1298075926.38673	634083399.115222	1549432561.03471	287218873.185484	260899069.127153	323199882.686015	278137276.126381	344828403.555694	576353938.255152	433767575.247912	812164590.29225	449692972.840338	805811336.374261
Adenosine	3.72	1			268.1037	44.4	POS	35701566.6416118	49735734.5691069	20154750.6243947	59884976.1350531	15395519.5128	51940300.8410904	29274066.0313646	21549633.0953863	36713252.9943033	22908967.10419	22776081.8197635	43579396.99069	34882980.2431031	33675084.8391422	35266134.3962234
3,3-Dimethylcyclohexanone	3.71	1			109.1008	166.0	POS	40762993.4858805	21706437.7824265	40984989.2728388	44799530.3242553	17649321.6864532	43529331.7440523	17954438.6787132	20176361.4603333	21122128.4665461	19943706.1381743	18485886.8043594	26399491.4401328	38696664.842697	61713692.0128393	24293212.9894514
Phloretin	3.71	1			275.0909	165.5	POS	3154226.59544902	4978033.94439062	3117216.6469875	2970703.56775	2973315.50332813	3505407.06903516	5418673.59990625	3152368.97968046	5410972.03279327	2913311.49386406	4536283.96440625	3592898.98034375	3497476.62228126	3799082.33662812	4029713.94286363
4'-Hydroxyacetophenone	3.71	1			137.0594	137.7	POS	5711644.50504854	5708862.99447223	6337499.38694737	5460488.96189654	5897265.60705881	6781061.25465626	5537916.82730661	5540505.12078125	6389666.70764429	5065095.62633881	5913964.81457031	5032913.38391177	5241044.47079659	5518891.24048996	6171343.75169118
Galangin	3.7	1			271.0594	217.8	POS	23505692.1413344	5997891.27577084	6702881.9183089	10474672.6739629	6152958.48598957	14497773.0777302	18648551.23925	8984390.0722445	14761595.3819297	8142392.92801339	19595584.4175	9839461.95089286	11140183.35225	11271490.685	11523378.4422891
Apigenin	3.7	1			271.0594	165.3	POS	5037830.94151168	6686507.87878126	3677955.2706274	3736846.44295738	4398797.35519231	4331684.8331591	6687871.06026721	3784331.91689063	3016267.76649999	5691442.23028846	3959272.94240626	4264080.10349178	3492766.68912498	4820940.23955774	4501861.92270406
Biotin	3.7	1			245.0948	158.9	POS	1345366.6565625	0.0	1743159.33518303	0.0	1715648.31878125	0.0	2359673.79228125	0.0	1446092.558125	0.0	1064816.19014999	0.0	1585090.41187906	993080.298064041	1526756.99593506
Cycleanine	3.7	1			623.313	141.7	POS	604822.6595083	179821.305299479	812184.729279413	16031.9185789935	1021443.06360126	325912.334664062	36328.9770494489	3443445.95773698	86699.4483217737	2419805.03207666	97616.3401018067	1748852.69132352	903947.509164549	913117.622571117	852301.802949333
Tetrandrine	3.7	1			623.313	141.7	POS	604822.6595083	179821.305299479	812184.729279413	16031.9185789935	1021443.06360126	325912.334664062	36328.9770494489	3443445.95773698	86699.4483217737	2419805.03207666	97616.3401018067	1748852.69132352	903947.509164549	913117.622571117	852301.802949333
Dimethyl phthalate	3.69	1			195.0645	161.0	POS	5572039.73309658	35319820.7569598	7862899.65015577	23793311.239283	7425626.64805603	12007147.1183125	9438456.71734218	7412322.57041072	9388761.29989648	8583051.31544117	4608282.48265625	11685588.0785242	4963425.0076125	8679955.85803977	5660761.28079376
Idramantone	3.69	1			149.0955	157.0	POS	7900426.38955771	12385232.9129412	7831355.52288636	11979842.3675515	9852160.27691667	9893401.74323829	24207046.0149337	9844360.92714705	26133409.0867469	10581322.7763383	24938885.4137841	19742307.0311156	9293576.34021427	10471982.089375	9983488.45424107
2',4',6'-Trihydroxyacetophenone	3.69	1			169.0489	143.0	POS	13442167.5705714	9653684.13370833	15026764.8259706	9597208.65999999	14746824.5397396	9140744.32310936	13854731.268875	8268385.4719861	13303319.3721323	6830163.58686112	12495519.1896625	13768862.2583494	10637963.9447344	11042839.8459687	10762896.4702739
Aspartylphenylalanine	3.69	1			281.113	40.3	POS	3414742.93985625	981956.130976875	2502460.79404023	1540365.39462857	3703676.88415739	2710453.38256	1293571.88554141	1803224.84161458	2232703.62418542	2221150.77975273	1964889.09987274	1811603.71447172	2939842.84604057	2253534.06118993	1362850.52993633
15-Deoxy-PGJ2	3.68	1			317.2076	273.4	POS	4721977.3588625	1115935.61943306	4514331.68092547	1995246.86056795	5472084.5112358	3032598.92052275	6514043.511875	5654754.73434374	4147003.62816105	3845899.82840937	3754238.5738724	3546013.40375962	3315568.71383532	3364042.60513752	3572902.93528125
Monobutyl phthalate	3.68	1			205.0851	270.0	POS	2830437.93419619	3525622.61562501	2803040.00642286	2800831.93999432	3553865.84897266	3658642.08815691	2952477.59016145	2510126.31041015	1432135.82429166	2172612.30746874	2463100.54591073	3176399.12466093	3094109.37720974	3075713.94743057	2589915.70620927
Lauramine oxide	3.68	1			230.247	238.2	POS	268526342.278354	464319197.764747	702396721.200602	311580546.501893	223700028.320279	309295602.773571	274321849.737531	310020118.912969	594496422.369353	250346160.947375	624104923.226882	461906716.678692	398456181.511054	414529168.236272	400058707.677168
Benzetimide (hydrochloride)	3.68	1			363.2056	215.5	POS	65419851.973875	10304655.4148884	38261255.2328798	14458855.3348334	41889469.6909149	11452831.0118906	3815342.38035713	12121670.0883867	11696206.5786563	11751534.2172788	12059459.2000385	11387112.601625	20063514.5139305	19626877.8596632	19803456.9725062
4-Chlorophenylalanine	3.68	1			200.0465	68.2	POS	208520638.382306	112766522.614298	114228934.614577	214241245.481639	115202458.708686	210690531.197517	211647001.11336	210110077.155142	210754731.18132	112899000.155887	208565719.991143	207563818.865315	216773893.908523	219183050.483368	215253767.775543
Pentaethylene glycol	3.68	1			239.148	64.9	POS	4216903.34736151	2109461.74344963	4603604.8685693	2375640.78459424	3466763.49929814	2488485.2388892	2828749.99671813	2191468.13940325	3183921.54852917	2184458.70631997	8561870.35851451	3621292.29338906	4268625.88567103	4013602.75624931	4466334.77180299
N-Formylnornicotine	3.67	1			177.0975	27.1	POS	19774757.3032975	14366021.0556917	23425794.1439115	11418022.3591387	20331375.3905391	10897119.88893	7643327.84499178	35007724.8410533	9108543.19140137	28203629.52792	7686267.81007604	27561060.0270047	18935133.5192961	19080530.74975	17517952.075975
Posaconazole	3.66	1			683.3231	225.6	POS	3258901.77472917	4935337.5318625	3089785.54850651	4969103.84559376	2494147.82616667	3235041.15781563	3117620.06517857	2472698.76351562	3213689.36398438	1456011.8319866	3784195.072125	3535386.50380209	2957159.68537343	3378697.85807292	3133221.8131901
Trolox	3.66	1			251.1263	190.6	POS	3388734.47520833	3826720.82641405	2924186.55502501	1761138.14213749	2974409.36080356	4403692.96087741	2451890.3098793	6513747.86469229	3009490.69782812	2585924.11559374	1760790.32173438	5948490.72933893	2366525.01758928	4203597.02979464	2221543.35645535
Medicarpin	3.66	1			271.0955	174.4	POS	2422091.50753472	8500769.27344531	3516069.42407284	3700909.77965625	3331452.56424687	2433929.92857423	9545873.547875	7141492.75449151	12151036.92635	4973988.88022675	19545911.9477333	5445989.14214761	5166710.38411539	6528447.46259614	6109337.69645218
8-Hydroxycarbostyril	3.66	1			162.0518	135.0	POS	5378169.51453015	515644.408734375	5583459.30839843	917672.0575	5503476.95486177	1335161.00630706	1613189.95229688	1286025.78156543	3267137.04715039	1493138.14207036	3454763.29760937	1379245.05364713	2389429.05200781	2461640.06676898	2252027.21848722
Pantothenic acid	3.66	1			220.1172	35.8	POS	241276438.539281	341542298.994115	195414940.847011	377276633.20545	255189905.991381	345674953.584762	324674655.127762	399866202.747004	396451532.941955	376964562.071125	398592915.06461	390468925.499076	317822114.372681	362081997.354082	323897776.236836
Neantine	3.65	1			205.0851	270.0	POS	2830437.93419619	3525622.61562501	2803040.00642286	2800831.93999432	3553865.84897266	3658642.08815691	2952477.59016145	2510126.31041015	1432135.82429166	2172612.30746874	2463100.54591073	3176399.12466093	3094109.37720974	3075713.94743057	2589915.70620927
Sulfaphenazole	3.65	1			315.0854	200.5	POS	134016679.371895	57008366.256241	56250696.6819456	168578745.674678	29401599.7177	46353843.4678629	93220040.3062501	87358655.1680764	29770653.845625	62926651.8156094	20719595.3299863	152462554.819442	64166118.6614286	64406461.0636964	65118655.8991396
Naringenin chalcone	3.65	1			273.0743	177.4	POS	3829154.51166965	14859891.0256514	2137674.74758928	7856842.04702996	2384078.83515625	8498845.64699999	2708000.30812295	7289709.12393749	1573560.54607501	12816174.1967279	2501689.66833334	8146084.69930467	5448866.05724998	5098188.18250002	5379873.03041193
Atrazine	3.65	1			216.1005	166.7	POS	11436862.9318125	5286537.5711663	10320020.5226966	6805021.78082812	10968046.5894062	5340085.87291667	2869009.39582102	5578584.22358125	10550740.9256849	8051290.68674599	10860695.8420625	4666558.86558036	8424510.12348497	8551702.79246634	8442772.33853007
all-trans-5,6-Epoxyretinoic acid	3.64	1			317.2076	273.4	POS	4721977.3588625	1115935.61943306	4514331.68092547	1995246.86056795	5472084.5112358	3032598.92052275	6514043.511875	5654754.73434374	4147003.62816105	3845899.82840937	3754238.5738724	3546013.40375962	3315568.71383532	3364042.60513752	3572902.93528125
(±)-Naringenin	3.64	1			273.0743	177.4	POS	3829154.51166965	14859891.0256514	2137674.74758928	7856842.04702996	2384078.83515625	8498845.64699999	2708000.30812295	7289709.12393749	1573560.54607501	12816174.1967279	2501689.66833334	8146084.69930467	5448866.05724998	5098188.18250002	5379873.03041193
Eplerenone	3.64	1			415.2105	247.0	POS	77857748.3350084	92230683.5378571	97061514.6270001	130976491.674375	29739102.6405542	102464263.354845	71452290.1526834	509674854.114725	103575509.086228	69129853.016808	73453259.0224008	104544360.55887	124996251.048521	130016500.712	131119862.806857
Proscillaridin A	3.64	1			531.2918	243.7	POS	1357675.07427009	3408543.56659723	1117484.57356771	3167926.03223784	1388730.71623884	2344780.836125	5389574.72655556	1188198.27401339	3709254.76321874	1072215.96545089	4727323.30150779	1013009.95710938	2214859.58140234	2488051.05121289	2105065.23930357
1-Stearoyl-sn-glycerol	3.63	1			341.3035	345.5	POS	621839.370849605	351715.778645833	731245.832777345	676449.613531253	523971.715957029	705462.197465907	600522.64470573	483661.01541667	257834.740934375	0.0	450221.615028124	0.0	282110.452383757	93078.7273548841	399422.443263495
Altretamine	3.63	1			211.1686	188.6	POS	74244052.9309335	148724558.087579	49912064.3316111	121655695.514453	57768607.1822578	98638932.3650789	42566981.2582037	95000576.446125	63097040.6125964	138443579.103706	39725836.0492499	91753333.404353	80283770.44575	80902737.6513335	78910075.3146564
Ziritaxestat	3.63	1			589.2464	179.3	POS	4082739.25656251	2498897.41521978	3817175.12434998	2350087.62841034	3770886.48708334	1639682.97171251	3710264.15019464	1139330.41253459	3920565.53925	1370221.16864586	5750539.30285628	958440.599466562	2633379.598125	2721014.3233125	3175260.5942719
Flunarizine (dihydrochloride)	3.63	1			387.2004	172.2	POS	8062850.23739997	13669114.1067656	6658522.97037216	15038597.3591683	6597099.98443751	11436405.6044792	5437907.26554515	15124857.8193678	8321886.99293397	13055999.3658646	9564962.72934091	14022752.8611477	10534213.8329427	41096637.9155322	10503658.3804167
Matairesinol	3.63	1			341.1366	171.2	POS	13345099.2586133	9091561.69346874	11560034.1381848	24413440.1748664	10130641.9190625	25055970.1963263	18210319.1926133	16131730.2726563	21566489.1477437	7158287.5516125	22581993.9900479	8638057.72738563	11902973.6600117	12542407.2599219	12083612.7174427
Benznidazol	3.63	1			243.0864	131.6	POS	739366.204973961	987074.5896875	1131091.97090625	1777862.62046094	653112.213187497	1340776.93089844	1597220.89799219	1004792.63401953	1271739.76012695	776870.135591797	943379.902140622	639922.765781252	1435873.67863593	927298.072421875	1450995.19174219
Pyridoxal (Vitamin B6)	3.63	1			150.049	47.9	POS	1875299.90099375	3878229.98263385	1759071.3889195	4202133.88893437	1796348.20047373	3440427.30265435	4467407.94581055	3690169.72143175	3300459.19141283	4820488.0529566	3255659.11266713	3747591.65748494	3206640.22872001	3076274.45535192	3101078.05650327
Sultopride hydrochloride	3.62	1			355.1714	172.7	POS	11895646.523125	7440835.91250001	16578968.3835673	6969685.97568748	15481522.243073	32123136.1108125	15964808.309401	12190684.3818229	13057168.8620624	5642751.08571429	9697393.95774996	9382619.81675	13493058.2625937	12256667.8209097	13379957.4088542
1-Methyluric acid	3.61	1			183.0495	25.6	POS	64605479.2200965	33746456.4779054	42755588.4621797	32518407.1450243	56883334.4225804	27853422.2245348	23877721.1095892	45308873.3961252	24014700.467675	42433470.2853639	20788686.1308492	42691892.9479395	40090261.9296781	30298908.9332388	41375147.1430766
Serotonin	3.61	1			177.0975	27.1	POS	19774757.3032975	14366021.0556917	23425794.1439115	11418022.3591387	20331375.3905391	10897119.88893	7643327.84499178	35007724.8410533	9108543.19140137	28203629.52792	7686267.81007604	27561060.0270047	18935133.5192961	19080530.74975	17517952.075975
Myristoylcarnitine	3.61	1			372.3099	304.4	POS	1307409.63079427	1484392.9541875	1523782.69509376	1308830.02727865	1304957.14727568	1280879.46842969	1350078.28905467	1553957.78981835	1370956.92595312	1511541.64407812	1801056.3123549	1452104.71383985	1368999.43596094	1230045.43943751	1422696.36298213
Duroquinone	3.61	1			165.0902	283.2	POS	39167698.358371	36945702.6054001	38766154.2189585	34286774.1415	36232945.6244374	37666582.1340186	47351570.8535314	37352198.3778885	39893672.059	34564240.4666082	39088740.8853334	38276872.9450416	35888460.1064833	39626784.0009376	39748557.8007501
Flavone	3.61	1			223.0735	198.5	POS	228206606.170103	89832929.7913979	207266857.382172	183056155.626328	202079682.417161	110035715.166121	96739623.543	90144023.7528384	178709799.422008	70718256.5205448	273386983.4972	73170450.2937877	133223091.874142	148531652.407902	140018220.709054
Tafenoquine (Succinate)	3.61	1			446.2023	187.2	POS	5198961.92397657	4254147.43409157	5335271.33200001	2820443.87155179	5400906.95156943	1721255.08702796	7097857.57749998	1043015.831621	2821636.82472392	101228.540488203	2656071.70125	560245.320744923	3669643.80058125	3166496.30520001	2915514.74404686
Butylphthalide	3.58	1			191.1059	197.8	POS	1305929.4216	2202230.75990624	3597324.50931629	3414735.56774235	3064670.48388449	3213224.49515626	2483153.59191249	3031460.92617874	3632342.06044912	1215950.9625	3850810.46756252	2728594.31178571	2936078.21037292	2769386.05340178	2525149.92625427
1,5-Isoquinolinediol	3.57	1			162.0518	135.0	POS	5378169.51453015	515644.408734375	5583459.30839843	917672.0575	5503476.95486177	1335161.00630706	1613189.95229688	1286025.78156543	3267137.04715039	1493138.14207036	3454763.29760937	1379245.05364713	2389429.05200781	2461640.06676898	2252027.21848722
PC(18:0/14:0)	3.57	1			716.5489	297.1	POS	3711422.11329018	1284456.10890626	3131861.39437502	1985283.73170833	3110007.29738674	1670761.00949078	2346458.09142857	1141202.53905001	2910519.60417189	1100133.54282501	3705824.55085715	1300477.17352501	2311176.88902606	2988850.95486484	2450515.81228123
Retinoic acid (Vitamin A acid)	3.57	1			301.2113	288.2	POS	1605920.22074863	1538126.88078403	1063504.29362297	1669448.06859818	1403491.64875713	2559692.36889842	1682055.65756618	1111804.00271749	1421246.86330859	2453510.39962598	828431.882578131	1953117.46148887	1595034.12135937	994312.476837993	1219059.09324145
tCFA15	3.57	1			347.3331	252.1	POS	8179642.97651443	7211134.60950567	8132244.28520054	6692080.2502273	6277674.52725002	8328000.60689325	8014060.49356976	7569054.78028844	7885180.0516741	7635491.63666664	6778517.32445834	7582304.11177084	7053640.44596024	7722196.15223436	7219017.71917446
VAS2870	3.57	1			361.0904	211.8	POS	104742.97083807	717264.435515625	0.0	2938580.78523438	41125.1745668565	1965256.61428093	1025168.20651736	2959947.48601484	137997.674805999	2222333.59348828	89197.2076562499	6587067.29916408	1389529.92796875	1557714.19915848	1527063.72304688
PC(16:0/16:0)	3.56	1			716.5489	297.1	POS	3711422.11329018	1284456.10890626	3131861.39437502	1985283.73170833	3110007.29738674	1670761.00949078	2346458.09142857	1141202.53905001	2910519.60417189	1100133.54282501	3705824.55085715	1300477.17352501	2311176.88902606	2988850.95486484	2450515.81228123
9-cis-Retinoic acid	3.56	1			301.2113	288.2	POS	1605920.22074863	1538126.88078403	1063504.29362297	1669448.06859818	1403491.64875713	2559692.36889842	1682055.65756618	1111804.00271749	1421246.86330859	2453510.39962598	828431.882578131	1953117.46148887	1595034.12135937	994312.476837993	1219059.09324145
2,2-Dimethyl-3,4-dihydro-2H-1,4-benzoxazin-3-one	3.56	1			178.0825	191.9	POS	1890493.70338393	1812550.73126117	1558754.19013021	1880111.02114286	1695192.30648215	1793207.50360937	1941714.47026563	1125626.7205	1607561.30645833	1495575.07435714	1746853.66093751	1549834.47347656	1533291.86424108	1804749.17185938	1909891.85765821
Cortexolone	3.55	1			347.2184	266.2	POS	3331588.33718752	1842520.37524999	3833604.93970588	1783770.43679622	3586684.21800425	2758692.26292285	3170679.83330729	2732544.36348699	1558892.90718127	4092679.13686112	2431345.22651561	3082219.65716146	3406843.05584884	3580453.14256642	3014852.75203127
MRS 1754	3.55	1			487.2136	202.5	POS	20072587.0483259	23611481.0045795	15946241.1369886	14890998.2122187	19133465.1944492	17009667.8090278	6578215.07714356	24627234.8013251	7835472.55699107	37483196.9689063	7788604.74104165	22346782.7023043	17541475.0923169	18353927.1035454	18032242.4364091
Prostaglandin J2	3.53	1			317.2076	273.4	POS	4721977.3588625	1115935.61943306	4514331.68092547	1995246.86056795	5472084.5112358	3032598.92052275	6514043.511875	5654754.73434374	4147003.62816105	3845899.82840937	3754238.5738724	3546013.40375962	3315568.71383532	3364042.60513752	3572902.93528125
Corticosterone	3.53	1			347.2184	266.2	POS	3331588.33718752	1842520.37524999	3833604.93970588	1783770.43679622	3586684.21800425	2758692.26292285	3170679.83330729	2732544.36348699	1558892.90718127	4092679.13686112	2431345.22651561	3082219.65716146	3406843.05584884	3580453.14256642	3014852.75203127
Epinastine	3.53	1			250.1295	154.9	POS	4497289.95051736	5197825.40246874	6674203.73306249	7464580.76630147	5914805.36932638	5081116.88738888	3442569.13205312	15840370.80171	5666768.50772597	18143881.7259062	6865277.95212501	21102653.838833	7675743.65662501	6962665.33111112	7523771.73232187
Jineol	3.5	1			162.0518	135.0	POS	5378169.51453015	515644.408734375	5583459.30839843	917672.0575	5503476.95486177	1335161.00630706	1613189.95229688	1286025.78156543	3267137.04715039	1493138.14207036	3454763.29760937	1379245.05364713	2389429.05200781	2461640.06676898	2252027.21848722
Ellipticine	3.5	1			247.1178	144.6	POS	4266494.98641407	1008112.90616993	4380743.63015624	4004710.92815264	4779402.61982366	1985141.03088068	2913863.15712109	2257144.641975	4297192.07171614	1791250.15043963	4801793.99359598	2436496.2148625	3219457.78056641	3460627.52455078	3166483.88084091
Thiabendazole	3.5	1			202.0484	135.2	POS	3063593.44671875	4081854.1932106	4363274.78464657	4264031.34448594	2441497.59829427	3693852.61773884	1853045.00394727	2846066.91526678	2446304.99181	2394110.502	3422606.98451087	2739358.53982566	3081738.13020834	3549072.31400251	3008600.71382353
Harmalol (hydrochloride)	3.5	1			201.0966	96.7	POS	8891639.58460657	27861369.1110267	5325327.41132813	24615975.2696372	28272340.6780374	23759480.2492447	21311666.7970674	27924290.2947337	20754470.1240115	24722279.4038307	11410115.5701026	23278208.6119702	24237775.3859155	24305477.6390417	23758240.0775048
Desoxycortone	3.49	1			331.2229	285.1	POS	4780765.0345195	4853644.07108331	4010091.43255313	4257403.23260416	5283498.46316602	5200272.55639912	8073119.62004549	4323166.63582141	5825313.18189841	5232781.23197729	5014918.50487034	5899406.489819	4652383.59826408	4905398.02399306	4930820.53833789
11beta-Hydroxyprogesterone	3.49	1			331.2229	285.1	POS	4780765.0345195	4853644.07108331	4010091.43255313	4257403.23260416	5283498.46316602	5200272.55639912	8073119.62004549	4323166.63582141	5825313.18189841	5232781.23197729	5014918.50487034	5899406.489819	4652383.59826408	4905398.02399306	4930820.53833789
Linaprazan	3.49	1			349.1976	223.1	POS	19234724.1822487	6362964.53777695	22083903.7320724	6444042.50221024	19947903.8578766	16421353.0053846	16684291.2627307	14816919.7574999	7147351.20218749	13564062.8305	5809633.07504166	9031706.82054166	9093633.12914584	10258764.3009583	9398668.0205417
Enoxacin (hydrate)	3.48	1			321.1318	194.8	POS	0.0	3283235.90202501	0.0	2709370.24319999	0.0	1490425.83800625	9082635.04754692	168241.95622015	1185396.05114999	589060.150615811	822403.431443752	4220689.40942857	1321093.63980579	600451.819560242	1363036.14170313
4-hydroxy-1H-indole-3-carbaldehyde	3.47	1			162.0518	135.0	POS	5378169.51453015	515644.408734375	5583459.30839843	917672.0575	5503476.95486177	1335161.00630706	1613189.95229688	1286025.78156543	3267137.04715039	1493138.14207036	3454763.29760937	1379245.05364713	2389429.05200781	2461640.06676898	2252027.21848722
Progesterone	3.43	1			315.2268	291.2	POS	228062.615661621	629153.697420915	548173.088267037	308093.473938124	87302.0589652856	1629324.95165538	742886.847546874	554375.432401759	814938.487937508	885881.479184696	408212.001668529	598575.425315925	963527.641046866	329532.270593746	383471.915461676
Ibutilide (fumarate)	3.42	1			367.2468	238.8	POS	56863311.62	7927199.79108088	50019921.1260417	16209633.7839445	56070183.3391249	16421213.4210845	22131583.0971839	35366044.3708162	44767084.2366622	28474417.5522059	24721768.6727257	23291952.5692639	30382902.6333334	30005592.9553194	29799847.632625
Chrysin Dimethyl Ether	2.75	2			283.0951	237.2	POS	17941416.1842443	27076610.7975375	11114044.8593625	33130167.5055	6727292.08815624	33659405.6355341	28239665.3945697	43525261.3715113	24974363.7728813	25522465.370725	23565588.3278958	48630448.4786081	31537301.4054459	29858694.3659318	29218281.4767375
2,2'-Bipyridine-4,4'-dicarboxylic acid	2.75	2			245.0557	179.3	POS	50359855.823284	22802372.7404375	45248013.0143999	46552232.893321	42831484.8488352	27918660.1493978	26520093.8586667	21827736.6252916	41226080.1464062	21417489.32575	54708234.6169034	20509443.4833333	36281930.80875	37776972.1106251	36261097.4155199
3-(4-Methyl-3-pentenyl)thiophene	2.75	2			167.0889	38.8	POS	27047907.709375	13240204.4619125	16078877.4585187	13651452.2639101	23313180.1093711	14747272.4216408	5943186.1567525	16920953.2158964	15410102.799383	14067631.62611	13573177.66	18705344.87797	13809908.7273136	18647905.9497379	14657140.6709243
PC(35:3)	2.75	2			770.5695	349.1	POS	2467368.51885496	14783354.0209245	2229831.0672527	14031392.5983313	2542542.31915384	12015148.6913689	6272538.22267229	10620432.7059459	7000245.82993423	11272822.6431739	9377191.10829375	13019592.2613288	8270443.74255226	6903561.43161952	8427038.67663394
(10E,15Z)-9,12,13-trihydroxyoctadeca-10,15-dienoic acid	2.74	2			351.2136	221.7	POS	27081751.8623798	12952275.6362422	25032119.682375	16009813.5831417	31992639.3536591	28546443.795	83002257.5636457	46657094.9905624	44868346.0269791	37741178.0320313	25600479.5480114	26525176.3816458	30886048.9134546	32982357.122577	34212212.7334791
4'-Methylgenistein (Biochanin A)	2.74	2			307.0561	202.8	POS	5135686.34382224	2821104.4697983	1631913.5436198	2912169.14144531	1643896.2545625	2269093.26191406	1988091.14307292	3345141.57503906	1235906.01172829	4017906.61318403	952103.707593748	9800826.05070311	2721463.71633928	2938211.47485939	2891313.32934375
Tafluprost (free acid)	2.74	2			411.1977	168.7	POS	20604624.5128947	16278120.2498366	11888741.6255893	13293222.9535	29345066.2320107	31610348.2971276	14921119.910731	12614072.49375	8353585.93447915	46094030.8946015	12076780.0934822	10858226.532	28625838.5112	11469891.6239134	11508869.1443654
4-O-p-Coumaroylquinic acid	2.74	2			339.1072	162.9	POS	9985286.51999998	13334248.9810833	10607543.4895096	12912910.7812578	9795721.66404062	12913932.2216133	7205267.03871995	10824830.9754749	8020239.30202568	12060117.8621185	8386335.39160715	12199876.1612625	10197272.7714258	9912148.45628126	10100902.3941484
Clotrimazole	2.74	2			345.1154	151.7	POS	3530908.5955631	2496624.06793226	2492481.00543282	2133418.7117375	2420600.19673295	969106.927406246	1608473.83825521	458604.275376346	2025764.929125	822763.707970485	2187997.7930918	1503242.81715234	2085111.46320486	2155847.11347115	1633487.28107156
Hastatoside	2.74	2			427.1197	130.0	POS	219031.334259377	794645.108157812	236748.767187499	785670.317961238	558368.37317843	1429709.24432006	424931.396460938	558575.905838236	602845.51617302	415024.150576009	526680.179852865	440552.116709403	530016.872973354	513851.833915499	521866.050082032
1H-Pyrazolo[3,4-d]pyrimidine-3,4-diamine, N3-(4-fluorophenyl)-	2.74	2			245.0945	39.3	POS	2209891.73194885	2658092.94863257	2762587.54253569	2785010.07433444	2016011.2678113	2020638.78135067	1728481.48531287	1863781.47202812	2006591.15997083	2526574.26903961	2515842.20301562	1904314.15690234	2317174.47702402	2023764.16917864	2055617.33343728
PC(37:2)	2.74	2			800.6161	348.1	POS	9534362.72715178	10038219.3100529	8464794.31193211	2891548.87450001	8111451.58077625	10018391.3756473	8415695.47967749	27172273.7912955	11275212.4830059	2914550.59290581	26046453.0963026	29504250.84525	8806587.35426621	9527619.50596537	7981524.67254447
PC(36:3)	2.74	2			784.5848	301.8	POS	39449552.2360001	38605663.9350077	64835619.3846515	50179177.3250333	14716001.0465625	41009678.5800939	35828303.1504925	22605869.5421433	34405124.3316563	478017.79211601	48337146.0127085	25650679.4283289	34575638.8945987	33688695.715988	15910388.5637157
Kaempferitrin	2.73	2			579.1694	275.3	POS	2846947.065325	221372.773021611	3782370.19268748	624638.080486679	4125209.90400242	1526593.6069212	4100585.25981819	2059778.89539242	4041197.44764207	1082449.47211109	4787168.47628126	1793552.72176725	2598693.51867371	2760667.75523966	2130804.14859078
4-tert-Butyl-N-(3-quinolinyl)benzamide	2.73	2			305.1644	268.6	POS	6172102.52460007	8175607.66190184	6799082.28918751	7962224.85846094	6085338.0608437	7744877.01832586	10661700.4107363	7690418.46428574	7106022.52470701	8782614.36914055	7322980.73986609	7749601.33235718	7186956.86706247	8683118.81954295	7172973.98409818
Idoxanthin	2.73	2			599.4097	250.6	POS	12052133.6027998	15713150.360773	10341954.5343609	17793540.423225	9714282.59510155	13142100.5848507	7276399.90137879	13054526.4072639	8158831.05911569	14468960.7618771	1951254.68395	15980737.0186964	12221139.123144	12065390.7731746	12072303.8797712
Fraxidinglucoside	2.73	2			385.1133	156.9	POS	6151114.08079453	5912862.03705611	5168951.99674479	5273449.13745833	5008305.43300111	5032476.88209782	7234050.37718795	4467284.25303669	4801623.49969587	3344893.67766668	6139949.92948076	3233200.83286365	5422787.29667045	5795862.82389844	5358741.1122154
N-Butyl-1,2-benzisothiazol-3-amine 1,1-dioxide	2.73	2			239.0847	154.9	POS	5135928.71289063	3500966.472525	4015910.263525	2618320.06570313	5000729.17130681	1607524.31862499	9328637.4538846	3852195.35113069	8260551.86484376	3485285.22919688	8332595.41769831	6826590.76143749	5275043.81075001	5422622.96323439	5087529.07886364
6-(Benzylsulfanyl)-7H-purine	2.73	2			243.0702	123.8	POS	2846612.28449653	3188080.91656032	3642316.39545808	3187897.84465625	1710894.65325	3418978.44756454	1232516.7851125	6727351.40440462	3185387.4030181	3050896.7887744	1665893.19659375	8531513.16093402	3295276.6937288	3157401.80896641	3198960.13365451
Bilobalide A	2.73	2			349.0896	97.9	POS	10513348.3332184	5948626.76666801	10485606.6288844	3101619.04596653	7776218.2248977	73373.3650546878	7119617.52266585	6552127.84636428	8517334.48085953	9460476.23547261	5892099.36990631	2958209.27352941	4547745.30927858	6439105.94256409	5450798.2397959
Dinex	2.73	2			267.0973	38.6	POS	6305423.97791719	9312187.54004114	4085375.5576875	10388922.4539117	4764870.79076349	8206950.86005505	2314193.11095	4264601.70084077	4193895.43243125	4083835.00815067	4672756.88927301	5416119.10709375	5120220.28204031	5993517.7902608	5726644.6598544
3(2H)-Pyridazinone, 6-(4-methoxyphenyl)-	2.73	2			203.0813	29.7	POS	25093271.8824885	8662506.41489834	17349446.5807705	8265847.869075	19347913.95768	6897745.26799147	13324137.2247534	8540566.1200125	16223709.2791182	11545823.7619183	19054663.2088966	5536359.97144167	9705597.1930125	12931662.6826288	13347065.2113933
PC(34:3)	2.73	2			756.553	326.9	POS	15727119.9838489	18524805.8811429	9620454.69147729	11898840.6765	39063337.9256197	26197092.3625883	41839958.2031978	16349864.9515625	12167056.604427	562415.173143387	6649373.39130622	4083489.85262108	17588025.4852211	10973685.6900821	25867538.3516332
Fenpiclonil	2.72	2			236.9978	356.1	POS	1862113.19477568	1932964.03976154	2037007.81356445	1490816.82138069	2201109.79939772	1830120.29513282	2238230.96981251	2222106.69120052	2411751.66909376	1641288.215903	2114122.21309942	1938855.15319603	1825013.43563628	1991104.58542285	2121708.39915235
Fortunellin	2.72	2			593.1854	346.8	POS	2672117.2371801	951194.247795131	3337761.33663158	587306.052124999	3164134.48039149	1082093.74268294	1095255.54350142	1580273.30166054	2904423.95975625	1512183.13976682	2550742.26784375	1026688.5048956	1315745.03666667	1373456.80085576	2795385.26204167
Dihydrocapsaicin	2.72	2			308.2205	236.3	POS	10570172.1081081	14557276.8493353	11385541.5423067	12064001.2351678	11518299.7036926	6225756.98893466	3102547.39322952	2878808.93257812	65748312.8141509	4074975.31164294	49645608.3408043	7048026.65489505	13471729.4129142	9336815.60540413	14232183.6857906
Isoprunetin	2.72	2			285.0752	233.9	POS	252084984.725438	461607894.886776	205152802.13925	496731032.424733	165819463.195617	530187813.989642	441938144.207961	519694181.446708	468158519.5865	362071528.023417	468993218.163516	454235287.995359	376907838.617836	370171594.590876	370868023.049167
5-(3-Indolylmethylene)barbituric acid	2.72	2			256.0722	221.0	POS	206173.291106701	175067.04072088	60149.2211427391	0.0	0.0	0.0	1141923.2181392	294867.383261919	0.0	275125.895978906	0.0	727397.368249998	440026.16261673	77273.2746231556	160643.29899627
Tamarixetin	2.72	2			317.0651	215.0	POS	4946323.69164062	1263494.39096563	1830669.86655	2844395.97555611	998513.26940625	1962331.64370701	32206942.3094297	4554034.55214977	13882041.1585605	4175186.79621321	15339905.0183593	8398206.44308686	5253106.79819205	6416946.06795704	5844817.62812501
Asiaticoside	2.72	2			981.4982	210.9	POS	1808935.98854687	1907762.74213281	2067813.14978906	2246454.78032379	1954289.79191493	1875602.30280804	3293796.51313749	1511859.54892578	2889439.03052344	977385.860140621	2240616.83614453	1475965.40023178	2323256.4753125	2093908.17457552	1933044.61645982
Flavone base + 1O, 2MeO, O-MalonylHex	2.72	2			547.1438	182.0	POS	25460690.0245001	15770649.3543333	38096759.0069297	26286302.9363735	30260341.027101	21833367.8087455	63661904.2305686	5228522.31232693	34736086.4767383	6443150.73610614	13503787.7871094	5057727.66576065	16680145.4527031	23474315.3687229	21815205.0938563
Maesopsin	2.72	2			289.0703	164.9	POS	3745399.06285715	7304982.92326279	2535233.89371429	3797732.38692882	3063343.18896429	4381097.41673698	6051572.12093749	3574230.40622656	3572540.60434376	4823953.79360627	2384340.24245089	3628504.1254236	3790295.22012674	4051014.80788195	3947885.15313281
Hematoporphyrin_I	2.72	2			599.2882	148.1	POS	546058.727567032	450084.501336496	813719.348065853	588261.616919562	478974.43555066	419588.950857026	518103.505267859	824717.988362304	451688.258414268	1075820.18594075	577064.6098916	726775.613470705	482482.963690549	429203.515224621	494183.06837704
Atrazine desethyl	2.72	2			188.0699	109.6	POS	98259635.6722951	28546838.6304551	7756578.4459588	9656480.43158229	64600327.9734334	23753103.4153687	16514421.1993129	36144951.4920434	25015990.964586	28536235.3473585	24676232.5949545	26431749.5154961	37153570.4034083	64591625.2213159	40367545.9536715
4-Hydroxy-7-methylcoumarin	2.72	2			177.0542	76.0	POS	136949318.415975	147747229.07784	104207447.087405	125812301.133027	105391983.41263	89708493.0906855	81438749.7097222	97374598.6766437	186393042.180292	241564005.273767	57345458.9542013	239504700.833816	180409735.80756	197907852.284207	184907750.983161
N-(3-Chlorobenzyl)-9H-purin-6-amine	2.72	2			260.0693	65.0	POS	14863729.8826792	1651064.36392889	14398029.654582	3738234.03258858	14383198.6277381	5030072.33763792	9525323.92239099	7247939.58126618	13683865.4418688	5889686.10991468	14587022.0114795	6671824.07932031	9741175.73965095	9558104.24192012	6631457.7821875
3'',4''-Di-O-p-coumaroylafzelin	2.72	2			725.1879	53.8	POS	457584.358208656	252331.453289531	391671.589441641	85823.0222880858	485374.348933073	158706.056177295	1299924.87857893	238624.635849349	975195.638253125	252718.523016094	588954.230351302	35191.7451625228	428806.617795703	430529.307410156	405457.16575
Xanthohumol	2.72	2			355.1494	39.2	POS	23227299.514935	8555306.37525094	13441563.1114369	5105986.53901875	20749137.501015	8785905.87317875	11331437.7442352	14791878.0821852	24523462.91745	5089004.98116442	28145909.8322489	10325469.4823275	14855516.4776525	16759913.4116364	8171369.07267031
9-{[(2E)-3,7-dimethyl-2,6-octadienyl]oxy}-7H-furo[3,2-g]chromen-7-one	2.72	2			361.1394	29.0	POS	5144293.48173537	6324420.80396307	200412.715070032	7443164.60552708	1529631.19703063	6367749.08052109	57272.6518567271	3315580.27468936	556532.57793622	4244299.85253467	1079822.5651125	5987502.60717518	3266813.50442519	3574975.06136382	1709783.97081368
2,4,5,6-Pyrimidinetetramine	2.72	2			141.0881	14.7	POS	3377046.10512807	2752028.09574699	2575871.1647886	2214467.80908691	2878867.21002598	3113809.53300507	2737924.85099139	3051539.10814911	2158419.85801061	2582046.16018059	3540095.65332979	2550629.03424375	1885003.57605871	2065536.16306313	1162412.14978527
PC(38:2)	2.72	2			814.6305	327.2	POS	22657623.2489625	24935452.0969933	20146643.8717079	26350915.1310187	21252174.990349	20882347.5432386	14939713.7999662	20463865.2058335	20198934.849744	60965741.0072446	21928634.1264375	28368765.018688	23189862.3887188	27305148.2863325	19959746.9824306
PALATINOSE	2.71	2			365.1042	356.1	POS	5297644.97949777	4690300.63677406	5532168.39372396	5097492.79688804	4883937.11731772	5518957.95889783	4670075.23778124	4853457.8260075	5087511.22631251	5039023.78631731	4845700.51905649	5213178.78597656	4422671.15223829	5526545.61324998	5263285.06699521
Pseudopelletierine	2.71	2			154.1223	352.4	POS	1341292.59864062	2155278.92260157	1466258.81939894	1793324.34658008	1716384.39679688	1560603.65685468	1979553.61941965	1929148.42885715	1893574.08002114	2706339.05565205	1741171.11243945	447173.743046878	4086481.9631146	1211774.56770834	494757.298437507
Soyacerebroside II	2.71	2			714.5501	323.6	POS	15642056.1679687	20214945.3160839	13270834.7290444	16575404.2435547	14656705.6253834	18543276.4764375	21997339.9465551	19198034.1172702	21902283.1174825	536015.814391426	20295685.6194853	19710216.6572874	17433348.6972001	24525200.3131187	19799860.2887391
Docosanamide	2.71	2			340.3567	303.7	POS	2860063.21734375	3079367.45045573	3223212.58392627	2649730.69102501	977085.1927634	2273614.78093749	2106829.81626909	1153099.02322265	2424974.97625782	231534.566853123	1780631.84882986	2855346.48497158	2423336.84910938	2589421.51071732	1860469.59005966
3,6,9,12-Tetraoxatetracosan-1-ol	2.71	2			363.3097	290.5	POS	2866564.28013618	1385885.45763889	2067347.62707498	1910843.96465625	2736382.34497769	1789814.32358928	1937339.37625001	1588503.58284637	1652509.69475626	1288610.41274739	2588617.15524999	1596459.61042968	2097766.79875	1993138.1973125	2113439.18901042
Avocadynofuran	2.71	2			247.2051	281.3	POS	3031796.39391761	2180421.34720312	2137828.57972633	2086340.75897916	3327602.18421991	1683403.31092013	3952987.52269129	2932381.36635001	2946725.6339914	1370907.63773437	2260359.17656251	2526897.3224926	1570637.32586249	2898812.0609375	2025281.5883672
Allixin	2.71	2			227.1273	279.3	POS	44818190.4356449	287461096.990401	51823026.1717188	47986848.8246251	288180855.598166	49214322.8806174	68403703.6414453	301288881.5195	298414450.13	282483271.795016	53124728.8930314	56534108.2972044	51620289.525875	52323282.1063674	50120040.1066977
Phthalic anhydride	2.71	2			149.0229	269.4	POS	10085275.801823	10840287.4568762	9048703.438125	9287871.32737505	10577296.1422727	11580379.4696862	9905527.05341051	8003693.26293165	8387604.56834892	8620241.69266671	7710359.42015623	11104988.8556953	9372987.97081252	10445102.8431917	9715353.54541923
beta-Lapachone	2.71	2			243.101	250.8	POS	4521987.25119743	1643144.25163125	6276507.61297017	3939001.65386896	5064920.62999844	2997602.39214063	2367812.01355468	93967.1771643692	1971632.76140983	313902.853509585	2317262.04521719	467591.901517656	2755475.00700853	2723970.98868438	2852878.64091016
1H-Pyrrolo[3,4-b]quinoline-1,9(4H)-dione, 2,3-dihydro-4-methyl-3-(2-methylpropyl)-	2.71	2			271.1434	245.5	POS	17175140.7515568	16213077.331375	15529722.8277578	14812532.4179062	15142250.9709716	18377014.5644687	6930394.67411804	12284303.87345	8202259.94754376	12698797.3056818	9013420.20183985	10751384.0058239	12424303.5507906	12664836.5715	12803762.4395625
1-Dodecyl-2-pyrrolidinone	2.71	2			254.2471	238.7	POS	4639630.55177084	4975545.44487783	6339669.01882814	4408540.42688281	4709281.02783334	5080827.76424432	5579221.83037501	4417786.51783593	5777172.53758417	4496511.39436562	5158376.59906248	5389413.46882031	4977581.17316404	5221423.85681641	4789097.42780664
2-(1,3-Benzodioxol-5-yl)-4H-chromen-4-one	2.71	2			267.0646	226.3	POS	2051206.0191	1241449.36959496	0.0	0.0	0.0	609745.063	8950953.55300782	0.0	4020236.68596429	0.0	1685695.07601563	2328006.84052501	1554926.70868492	1997476.008	1934253.82095
3,7,8,2'-Tetrahydroxyflavone	2.71	2			287.0542	218.2	POS	14905519.496725	7817692.40216112	8672439.18077775	3796051.88070001	6617856.50383333	3131388.166225	59617945.0430556	7516938.27237868	62878843.6070571	4450325.63893751	59475171.1080499	10825127.4493879	21942678.7208424	20660278.2491112	20522531.8148125
6,2'-Dimethoxy-3-hydroxyflavone	2.71	2			299.0907	217.6	POS	145422871.110347	166501790.9652	64474709.7328917	245206779.475244	47794469.5843334	235250908.842498	181248013.417143	328014429.407253	90056127.094018	299350418.563782	66166601.1655209	279001182.4595	286148163.666475	285869589.762659	284454654.061813
(R)-11,12,13-Trinor-1(5),6,9-guaiatrien-8-one	2.71	2			175.1113	213.7	POS	9296760.92887777	9109144.13649872	9242908.23675048	9447409.56634569	8558413.10291481	7215127.5660469	3464412.73510018	9224053.61184375	5184153.19796616	8405652.20165539	5234553.940125	10517950.8833386	8065398.29161459	7700948.1799969	7571130.98568751
Thieno[2,3-d]pyrimidine, 6-ethyl-4-[4-(1,3,4-thiadiazol-2-yl)-1-piperazinyl]-	2.71	2			333.0959	213.3	POS	11355907.009933	8998393.47373046	6732340.45797017	8357731.14695819	3860294.4855971	4457611.72909375	27892359.6939375	6840907.80865119	11374530.2103125	11767885.5820929	9463349.38563802	17537938.2769133	13037993.4994156	14379640.9805711	7910054.99184229
Aspulvinone E	2.71	2			297.0753	211.0	POS	8040547.16355859	2914006.82625	3284898.72312054	3099629.09054218	2063954.443125	2123419.87686718	18235900.2897356	3032211.42948214	2035745.69323661	2710066.30848957	881511.959699999	7157895.92876421	4488694.46679466	4613390.51849999	4520658.14215624
dyclonine	2.71	2			290.2108	210.4	POS	2232479.45387726	10458569.0147	12291366.5693795	1786967.96347961	2013539.9024	689154.606924534	787784.213559437	3030214.44082501	2369988.97670388	2613599.39896874	2967093.922375	14847386.0821876	5300843.8049375	5076585.92108332	4839596.59963542
3-(4-Hydroxyphenyl)-5-methoxy-4-oxo-4H-chromen-7-yl .beta.-D-glucopyranoside	2.71	2			447.1276	203.8	POS	40760729.844224	109204871.461841	68092244.6336251	94146742.0889752	34342639.9195674	71072995.2295625	23222790.2931818	56038779.8750802	30163461.3858173	78895135.1963078	78466311.1751065	76413096.5370909	55991013.132	58128699.783375	57718283.9127589
Santalol	2.71	2			221.1894	200.5	POS	6619899.02063615	11015210.1603234	7076249.32754464	7203674.45750482	6320487.75269999	10422473.3868062	5522957.53674553	14032177.9744219	6345899.31868464	15409502.572	13604778.4111734	25637786.0457508	11520236.5352467	9803308.915	11740782.0061875
3-(3,4-Dimethoxyphenyl)-7-hydroxycoumarin	2.71	2			299.0907	193.9	POS	34028310.8640683	39098540.1041395	16512330.7478182	39090499.8429231	13067064.2330966	21185351.0821971	49734317.8848035	40527666.5077678	14150393.2465057	37660455.7664211	4737377.58117708	90977753.2917769	34697465.615	33860792.4024616	34139304.8826346
Artonin_F	2.71	2			503.2072	183.3	POS	11154547.2512678	29898871.3219319	14414883.7393093	21305490.5251534	14619268.9131546	12105364.538088	7735414.98067061	10290565.1064202	7144342.62565622	6867419.82976407	7323152.62799995	14697855.7404468	10030168.916	12751261.0610437	11481121.40875
alpha-Cyperone	2.71	2			219.1737	181.2	POS	8053389.92404546	5083180.81058333	7499015.93146875	5592823.12237499	5567261.26000002	6118316.60795141	1717735.23258527	3356130.42828941	3654451.27653124	4972641.18344879	4867913.82287498	4690466.3491875	5638163.1792	6537797.48434375	6889720.15069888
3-(N-Morpholino)-2-hydroxypropanesulfonic acid	2.71	2			226.0739	179.4	POS	132522388.795536	55542119.64075	114374596.638231	110333206.263942	114321020.625438	67009496.4197452	65763459.5696541	55251221.3246154	106804482.265384	50360245.6016145	142624118.065865	50000880.7203124	86565603.4491874	95277683.0550483	89485662.725144
(4E,6E)-2-(Hydroxymethyl)-3-(3-methoxy-3-oxopropyl)deca-4,6-dienoic acid	2.71	2			285.169	176.8	POS	436874212.7772	445534364.0635	520893984.953333	341708503.622134	482848462.535999	328875815.355035	193582808.7792	524856650.525667	213618351.77159	380422328.067	265627656.53	532393892.218781	373789556.303333	393315162.425334	375092867.412333
6,7-Diethoxy-4-methylcoumarin	2.71	2			249.1115	168.9	POS	21618898.1865334	28335889.8671053	28095741.1884012	18682182.7230769	21714821.226	14420845.8856	60477456.4932793	18376014.4672223	48620468.9052631	15435681.0467431	41306202.8546974	15213229.636796	28877138.3433158	30221704.1537153	31660061.8893553
Ceanothine_E	2.71	2			569.3121	160.2	POS	1328005.15175782	1176376.85896328	1443298.71354167	1906493.4494233	1334039.71771874	1086044.77669271	795544.883592449	959162.135533478	1120482.48013021	930126.069542409	1402187.51648437	1080576.23753907	4614148.70132032	4403164.38277779	3922405.05236112
Glabrol	2.71	2			393.2078	149.0	POS	2786965.0909375	2103923.35693081	3890755.96744336	3241187.17209822	3265846.36514062	2524027.415375	2476846.07373215	2101254.66857142	3212886.93606696	1665741.442	4188327.2611875	1513069.90257143	3439797.48377345	3422103.85997766	3210800.89876736
Quercitrin	2.71	2			471.0888	148.3	POS	15520076.98238	15702095.9861388	24074310.3325658	21936243.9276379	20728406.4243298	16135945.2276415	15247303.6255193	14676076.1697265	22912687.9096581	11089078.281943	16342261.2520491	15661568.1280323	16949424.8901563	17587600.8254191	17762873.5256985
(5R,6S)-5,6-Epoxy-7-megastigmen-9-one	2.71	2			209.1532	147.7	POS	23998870.0736146	27893096.1157549	21486853.579375	30182254.6055625	23203061.2795962	31658513.1750488	6235479.80737499	21698761.545175	16966955.984	50829645.9285469	20753994.3633	38317183.2848462	24815740.5758572	26188735.13325	24852141.2085447
Methyl 4-methoxycinnamate	2.71	2			193.0854	147.1	POS	16497374.801688	4488740.68275002	7177616.33487217	4831105.11799999	7626317.97083333	4187685.60927892	4994843.49310575	2920979.01469601	7308780.84099517	385154.565072228	12929566.5199539	3496427.69999999	5266282.83434725	9509460.85283334	5528059.2565625
3-Piperidone	2.71	2			100.0754	134.4	POS	17207152.757025	16657925.4827481	17580003.2622719	17815563.0359702	16438188.7142467	17768873.49675	17246544.607125	18235570.6601161	20802869.1373125	16860385.4827302	17181514.5077812	17658223.2585466	17226981.3479018	18415262.1753665	17984208.9303423
Tiliroside	2.71	2			595.1444	49.0	POS	416529.592921173	125497.349654688	536886.149645656	230262.432473899	651878.226840407	5630060.72167969	3412927.66620517	179054.288312157	459930.657897017	237494.912259692	314927.812938065	350099.914859285	571584.590807666	736806.656263672	701905.877759239
Dehydroevodiamine	2.71	2			324.1094	35.7	POS	2422607.12482578	236306.589513047	746181.091503385	1345978.17742285	587083.285576339	838702.828926388	2141849.38153594	837073.667080208	4640377.149045	348048.832058203	6608019.47158573	1092808.78774448	1702633.81558679	1754400.8287575	1923549.60987109
2-(3-Chlorophenyl)-4-methyl-1H-imidazole-5-carboxylic acid	2.71	2			237.042	10.7	POS	703644.275349086	1334746.79927472	1206047.43780441	1273691.11753108	1277120.36112818	1435031.50523731	1247226.98798277	425971.531693125	1328420.61194546	1571158.41569646	812403.179484422	1226818.73511021	1492186.8992544	1275754.95474242	1165782.43148375
Maltol	2.71	2			109.0282	112.2	POS	92806496.074099	91693612.129187	94214690.212265	91710602.8602472	99843267.267295	108785034.639214	87571776.177557	101273836.099459	102622843.03701	86425058.2035017	95076901.9120767	107340916.58535	92681442.3175592	98474720.0399312	96447948.5967504
6-Amino-1-hexanol	2.7	2			118.1223	352.7	POS	222077059.859	217210238.784289	227465143.565	220798704.287764	214420656.376184	223254129.358	226853656.067684	219913577.243684	218331828.783789	231469998.749	219188233.756737	218816982.743474	229790234.328999	218284625.615368	218210897.314474
1-Isopropylpiperazine	2.7	2			129.1382	352.1	POS	4404290.50424257	4272650.45978237	3923989.60760596	4868208.74650759	4657265.05478103	5547829.58999723	8841102.21979165	4199142.78283717	5763945.47075063	17435591.1892647	5860114.02034179	4980814.021725	19609497.5978125	4114706.52977455	4340480.67896068
(6S,6'S)-epsilon,epsilon-Carotene-3,3'-dione	2.7	2			565.4025	293.2	POS	23201940.6252408	23247838.7940992	22263135.5473542	25895860.9262695	22094214.5139723	17770775.3227001	11325782.8388847	22064262.4297084	16899281.3786285	25550347.3568572	17599887.9542101	23977543.425914	19644156.2430157	26270444.3961094	23021521.9605953
Mogroside III E	2.7	2			985.5332	252.5	POS	536616.713707447	365448.707420969	274780.936490626	296459.659176207	630559.706360102	123542.617146111	1127168.58332812	95322.8329281807	238303.87182641	110877.398156118	0.0	474048.653125906	368300.017171877	477999.794032366	400251.76033287
1,2,2,6,6-Pentamethyl-4-piperidinol	2.7	2			172.1691	249.5	POS	12123546.6543393	27470029.2203571	12877330.81	25913958.4514644	13106788.4720357	18244073.4624642	21766464.4125157	32034423.7273959	17437332.267	18684995.63625	22396839.7333334	22538688.1097143	21356209.8925714	19513100.4487321	20486159.728125
1-Hexadecylpyridinium cation	2.7	2			304.299	248.4	POS	10481218.6159346	11266804.4413813	15445762.5085313	20129754.8234063	11756883.4515391	10773473.9020483	14604896.3903214	20711261.8884883	11453936.3234167	9490311.18232956	27992295.5367321	11147636.046586	14315860.6158068	14590514.8308239	15054146.983875
Damnacanthal	2.7	2			283.0593	242.3	POS	3622737.79918385	3314339.60055	1202928.98779643	2280744.4608	2139043.30515003	2581312.62905	11714508.8483437	3995187.35620537	4096249.15666516	3392082.33846989	2743477.91584822	6317732.47204399	3251143.43037033	3108188.93619823	3834091.82960415
(3-Methylbutyl)(6-methylheptan-2-yl)amine	2.7	2			200.2368	240.2	POS	7190302.8555625	8402886.74942446	8716773.08301138	7763953.09210937	7702970.416875	7602142.06197914	9514614.15825	7561997.2219952	9039524.29295982	7945353.69801922	7469402.9855156	10747781.9169303	7983083.90761058	8650878.96134374	8418898.33053365
Arg-Pro-Pro	2.7	2			369.2235	232.7	POS	2182383.5326875	160110.49987936	2074178.33143165	527787.820955549	2026443.62057143	1823495.73771093	2035451.34359376	1592056.27558985	1438552.62514286	2302119.63804297	1741437.02677734	574355.749406249	1498193.44065972	1781775.70345117	1649744.04248046
Gnaphaliin	2.7	2			315.0854	231.3	POS	16172801.4599398	39430720.150875	10807400.1802292	44131627.3307812	7692218.31828151	39027395.7008312	52148097.7352292	48481909.62095	29077179.2236317	27345104.5855859	28997572.6898126	46921515.3992812	32444521.9341787	31192176.4895833	29982036.5893292
[10]-Gingerdione	2.7	2			349.2367	226.3	POS	67197712.28925	10725667.7591538	75641269.9482354	17827775.9178277	84632840.88275	20767888.132597	25744698.3571571	42829969.0380464	10943638.2589625	38612840.6760337	21225627.8050526	28159509.601175	34467719.4433422	34906386.9993947	34442038.7140192
3,5,7-Trihydroxy-4'-methoxyflavone	2.7	2			301.0698	220.4	POS	72783990.9404488	67696999.7953501	48909880.069625	158619041.759321	27980118.3699787	76917131.9807307	213236108.14875	88744554.727146	93057564.0555888	92870990.833762	77248280.9543318	137498937.402635	100748353.675619	63861860.5065001	62639615.1594887
Odoratin	2.7	2			315.0854	217.7	POS	58867758.3836692	45800427.606936	43464289.3352187	27660673.9087396	42247204.1802	20080372.8333633	113466382.768421	18201237.2190063	93755154.6479843	21737603.5538118	87143026.4105374	34972315.95375	50284011.8803289	49215923.7676875	48423416.5422145
4,6-Bis(4-fluorophenyl)-2-methyl-5-(4-pyridyl)pyrazolo[3,4-b]pyridine	2.7	2			399.1426	199.2	POS	7114037.77000001	7037354.49451923	4122054.1401625	5843378.20687501	4662735.46531251	4110725.65815103	6526689.33285123	6706391.2773892	6760068.47215959	5065067.51774999	6270146.69535938	8257087.39258807	5586358.83434657	6171314.93443466	5571114.34123124
Eupatorin	2.7	2			345.0959	197.2	POS	11733389.150875	4248651.36839583	3697579.42295454	8386802.862208	1154668.47510937	4575410.92525962	5498367.40956875	7675592.57960939	2072374.87499609	8529868.84867875	2732741.04123333	20440491.1177461	6124882.78302866	6360377.18662502	6192952.3547548
Morusin	2.7	2			421.1594	195.2	POS	6458927.21860352	2582134.22700361	5987465.86361898	2940606.87938437	6965396.62587501	3383027.01931771	1531610.9761836	1918366.17622727	3467619.85755859	1710258.5200483	3799908.65375576	1285179.007	3611458.69495313	3624026.82391071	3060923.23370312
4-Methylacetophenone	2.7	2			135.08	189.3	POS	2387219.46125	4829387.84141302	2914759.93375001	4894632.35801697	2430806.62884375	3538350.052771	2336572.04444227	4567650.70869141	2748204.38900892	6742505.21729469	2252722.29625	4846240.22060547	3301275.91758728	3656148.08337688	2874271.76470757
7,2'-Dihydroxyflavone	2.7	2			255.0645	185.3	POS	2529323.97294922	341496.138722992	3054906.01913438	1651244.87506108	2790849.58114285	1721171.67629167	3240773.56796651	1329751.240675	3031408.04382103	1177315.4666808	3690606.95795454	2940028.50591965	2016510.54469376	1338964.78233333	2225466.21145626
Etoposide	2.7	2			589.1904	173.5	POS	18109998.6702768	28886020.496082	20107553.0323158	27317762.2028906	23377822.0996334	27352452.8586785	47395353.5736542	16984597.5523844	44830542.8976986	16114030.7853203	39536640.6805146	14363834.4910257	26695375.0858716	28452215.8629743	28002034.5826841
2-(5-Methyl-2-furanyl)pyrrolidine	2.7	2			152.1065	170.8	POS	2589302.07333333	35777803.6451797	39326697.1654374	3433076.34134767	1100606.03473139	1058154.63949999	643698.659138393	3307299.44517578	7080302.502	3832199.27402344	8202015.56306967	41533962.7413437	13441531.2934368	13439177.0583154	13287773.2801875
Haematopodin	2.7	2			245.0914	169.5	POS	14200092.59625	7285770.51670191	8322965.548625	6303580.27492708	13403212.3631656	18915669.2232299	4531676.70966667	10574583.5276719	6252538.89778845	13046607.7750313	6296690.3452995	6983067.21371034	8890497.51172432	9539093.24921094	8878891.32653246
Scopolin	2.7	2			355.1014	160.3	POS	9122753.54153407	20697503.9597371	5608145.91589283	15929862.665836	6591342.30574221	12621129.698096	7287878.53313068	15280373.64683	7881038.66331252	13986747.2848571	8059004.60739903	11809863.4567232	10661274.0857305	15149243.4687188	11051786.50875
Licoagroside B	2.7	2			433.1329	148.3	POS	732730250.071791	783535867.23578	1077712776.58989	1108501045.91426	950138318.404888	832135559.285367	729825391.36	655726620.91443	1171831765.19576	504418880.552	911542619.850531	753728304.471678	823753490.206472	874326678.162457	853660654.1185
Ethyl (4-methylbenzoyl)acetate	2.7	2			207.1012	138.3	POS	6165942.28254665	3605978.77333693	2809831.06691667	3049646.38100284	4604203.94905441	4090382.10646439	6238402.73961847	4316982.2323735	11118007.8763783	3683070.29693166	8610999.35252199	4245691.01936709	2849665.2038151	1836871.37070314	3338829.74321428
Berberrubine	2.7	2			323.109	107.7	POS	4432313.49326704	2570335.01666894	10490402.7993398	3801523.67194615	21615561.0234721	2247035.24441667	6727912.13254546	1794720.47565554	6795498.73945313	777789.509950995	10323518.7696099	3182633.83698605	5247518.66947544	6614689.1469494	1378723.74279772
Thienodihydropyridinium	2.7	2			263.0525	92.2	POS	184329.376064407	3400231.79905894	173486.603805765	10334643.261465	384658.049565517	11039834.0774676	194875.870625155	14585064.5809519	704782.797251523	7249965.82824058	553996.654973633	12415610.5817224	3709088.00665594	4314211.86773372	3820356.54911716
Ruxolitinib	2.7	2			307.1676	39.1	POS	4200003.11634758	6802579.53548907	1336772.79357188	6774385.97136597	3180273.8526075	7174449.92113333	0.0	6905292.58193633	5207105.30547562	5695269.49850976	5890970.70132604	8619780.9365875	1969920.77746541	7712372.6563375	2422917.89296882
Desmethylsildenafil	2.7	2			461.1963	37.0	POS	665141.71033151	1086035.25897715	1067968.2281346	772955.441112337	1353663.79800733	1149588.28128168	710283.488596876	1334795.88727135	1083668.44334062	1279566.96880234	934356.342169402	1163255.82438604	921066.7709875	1182361.41094583	1064300.7175625
Ile-Asp	2.7	2			247.1281	33.8	POS	8169856.36292578	3617599.88501185	6227932.17314063	5517458.42163528	9510505.38005824	4892069.02282102	9458298.72384747	14008633.6412222	12272390.1849166	4387625.49559922	7875808.86605966	6003840.35100649	4561723.79319375	6949141.3343454	7736295.76770369
2-Chloro-1H-imidazole	2.7	2			103.0055	19.9	POS	30513458.659375	27845500.1683125	24357847.9679353	21965109.078185	33781544.60135	30047039.137665	19413976.6677179	30190846.2065568	22908718.0224594	22644466.7417122	20764592.8619456	25558408.2105056	22340690.2862875	27733236.86518	21137509.7282159
4-(4-Methoxyphenyl)-2-pyrimidinamine	2.7	2			202.098	19.8	POS	9411059.82411301	7929485.31726306	9311186.82749758	7776355.04891029	8734696.36116398	10154412.3795935	7927694.60862175	8927101.94315321	7736431.53879736	9210733.26744771	7373817.86125833	7688930.78984691	8586807.39908888	8504378.77933273	7848198.64807839
2-(Pentylamino)acetamide	2.69	2			145.133	352.0	POS	22507512.5518273	23035253.8333891	24937139.879264	23208361.715	25588815.3244345	24276542.9493103	19502981.6069485	25522132.9713333	33026607.2763835	20852984.5048824	26026556.145881	28000737.7473491	16582518.590625	26611387.6010769	28750147.9502625
Tetraethylammonium cation	2.69	2			130.1585	349.4	POS	316627356.435714	323975278.097151	219542171.550125	311617169.631167	371284018.844582	190383634.839817	185678414.670833	308302475.967073	348046746.265666	296470652.294437	361682158.428192	306153051.503625	325375099.359333	187142846.89268	316755583.187501
Montecristin	2.69	2			575.5025	346.8	POS	51918085.3806393	28633625.8026349	42336752.0573938	26678686.16	32207956.3498705	26905749.8800694	38287888.0966222	30565954.0119844	55597776.9290488	6000389.00863647	37607701.6644519	29029414.5924344	23686639.0485889	24055671.4201562	43778039.8782858
Cohibin_A	2.69	2			549.4868	336.8	POS	5656086.00034558	5020894.97601561	4822024.21311721	6148193.23647373	7233782.17967839	3699390.99841742	5496662.50390624	5306529.69944803	8986913.80290001	1270420.01884589	5291254.12822223	5799307.30005859	4621076.04730881	5604347.49663977	6683989.45786875
N-Hexadecanoylpyrrolidine	2.69	2			310.3097	320.9	POS	9601165.25593264	24044922.8102164	11691935.7366153	26077709.0160675	14735754.3547266	18137564.4291201	23804265.3718203	26984621.7163393	20480444.8787531	14527260.7629715	21766482.5615859	18334763.0806667	20061937.1220357	19671686.9954792	22314839.3684326
1-Oleoyl-2-palmitoyl-sn-glycero-3-phosphocholine	2.69	2			760.5829	301.1	POS	5384922.33012753	10994329.3659193	3409636.01384539	3445898.48456791	4285355.46269464	5469873.7949976	2658706.06893802	4306281.3533365	2156813.99736941	2678158.50818517	5227897.41871719	4106041.8131572	4467155.91629734	4153265.32349215	2869982.78422904
N-Cyclohexylcyclohexanecarboxamide	2.69	2			210.1846	296.5	POS	1810154.54828614	4308117.18515626	1931700.34065235	5582371.61045458	2814349.06244532	2133201.43993231	4753553.41965278	5732482.83440342	3386850.37414774	2759718.95844097	3684808.37232421	3145449.03823828	3127918.64955469	3282546.54780467	4045298.70417968
3,3-Dimethylpyrrolidin-2-one	2.69	2			114.0909	284.6	POS	151088283.235329	178982727.37554	54818450.2373333	153419329.22119	126405105.032285	148888253.961023	108938822.225846	79625812.4122173	118591420.9045	95656153.7213123	113328400.653563	116802714.1608	168300486.30154	80833633.7639602	116963506.528941
Colnelenic_acid	2.69	2			293.2102	249.6	POS	185604215.473734	50259143.8104626	201572032.6438	68094869.0454744	228550628.833188	87557348.0231964	156113202.278824	186556402.7691	98141884.8658332	143780409.0088	104993130.452867	114810838.831	129861286.225417	132123468.839467	133311896.644967
Nandrolone	2.69	2			275.1991	249.2	POS	241484009.178595	62318392.4231941	238877451.433613	79598505.200625	261480842.525987	98939917.0185197	124084108.659085	197845949.445883	130584661.78065	162463585.794125	126662374.122825	133511772.013143	156408961.557107	161248472.189286	158074812.687226
11-Deoxy-11-methylene-15-ketoprostaglandin D2	2.69	2			349.2368	239.5	POS	121164975.41582	22274760.7352813	120555123.016769	35347257.715765	127392852.836437	30572066.2403066	50178879.1575088	93356722.557	45254127.556375	70996070.4295683	45019813.6845227	49650533.9802084	62749325.3516876	64147541.1339308	62615505.9655548
Sotalol	2.69	2			273.1256	207.0	POS	8997998.25450895	6907463.37740181	6785098.0031953	5375699.65002441	7331748.39621878	5726486.23639286	7125916.55464287	26596934.4704219	12308510.4252422	30846395.643375	14504831.483789	27217127.4133437	13349368.7162734	13530474.9224375	13097370.6
2,6-Di-tert-butyl-4-ethylphenol	2.69	2			235.2054	205.8	POS	9555883.86642005	1683542.86754531	11398184.1674499	1284834.76805357	10057479.8478345	1132463.1434	8075475.26557987	3011209.9932813	14084260.3435054	2746401.77376492	18419821.9211761	3077919.86160713	7374295.53602454	7159598.65425001	7202375.25701068
Formononetin 7-O-.beta.-D-apiofuranosyl-(1->6)-.beta.-D-glucopyranoside	2.69	2			563.1738	203.1	POS	39453799.4100919	3913490.96795834	54622795.3840589	7819298.95975223	51691870.7329963	8386957.17372916	16945381.8299659	26841607.44375	54380628.72	31268374.2589706	64940023.2077778	38811946.7725156	32508587.5967188	32302118.1053242	32720589.4273007
Carotamine	2.69	2			272.1033	200.5	POS	3843660.78704901	7953970.2502344	2827138.28004884	4234660.86123439	1915388.43019531	4261654.55433507	10110386.7231531	5699440.92392708	8990948.98797223	3250609.21850892	7590060.29189235	6892672.6865	5139633.51093751	5023772.16408202	4524795.29742188
Rhamnazin	2.69	2			331.08	193.2	POS	42202012.4098673	29345438.2983659	11247016.8910281	35301256.2543681	4779658.95429687	25703247.4680157	19074913.0472368	31923516.653491	6098272.28519258	37933172.1998068	3534413.84935069	85312409.3900131	28661367.4649959	29190309.8907829	28727423.5087566
7-Methyloctan-1-amine	2.69	2			144.1742	191.3	POS	705923.628941964	732320.612109374	618443.214921878	613657.681148438	629467.769290627	738246.533000001	810940.627015624	508339.08757472	711019.936921877	499894.583788812	601436.269812503	846816.68824707	594891.6366	371616.752085938	588285.052381754
Succinimidyl-4-(N-maleimidomethyl)cyclohexane-1-carboxylate	2.69	2			335.123	190.5	POS	6402521.9377969	6552347.15580467	5758498.96974489	6735862.40830938	4713583.06991917	5414377.0490764	3569679.52659999	4800798.57183594	4596140.85803408	5242026.44106562	4395090.03446093	4925653.88042046	4628434.16805803	4696867.08192188	5035082.44272655
4-[3-(4-Butoxyphenoxy)propyl]morpholine	2.69	2			294.2053	187.3	POS	3350194.35676562	4313251.60913899	4858021.44311224	4249698.97838555	5219200.22332956	2708409.77691477	3022769.63121995	4400488.23074038	5499567.26680891	2592997.51885937	8244231.86553907	13640932.1800744	5198099.92593164	3586556.13704167	1758551.71731771
Luteoforol	2.69	2			291.0855	185.8	POS	11967590.1066016	5533974.66412501	14013004.64375	7459435.97110208	12456315.9698437	7000521.08684135	12118068.19875	7812401.50918869	12106319.6770449	7788598.27199221	13322618.2786183	10600051.9981875	10774241.5309141	9735106.60995672	10553591.8089271
Dehydro-1,8-cineole	2.69	2			153.1268	184.2	POS	7289716.97246571	7556339.24425918	2756787.62713631	10504993.130239	5560261.23409674	36362710.913617	4973823.12937641	22085937.7854404	7649097.66266669	11258902.7246094	5030524.82933789	10850618.8332708	9007238.56623924	8724217.26129138	7802696.13503627
4-(3,4-Dihydroxyphenyl)-7-hydroxy-2-oxo-2H-chromen-5-yl .beta.-D-glucopyranoside	2.69	2			449.1061	179.9	POS	5189753.51908875	16040743.8769091	3559518.64182687	22505030.1282203	3928449.7253259	18767894.0702244	741299.146230468	6339826.35079219	4183174.4104796	6250665.38643749	6958448.63622224	7803117.85668039	6229748.86907142	7012280.87442188	6634375.73397264
2,5-Diisopropyl-4-methylphenol	2.69	2			193.1582	178.9	POS	40308852.9868571	43242676.24165	41027665.0628304	118691993.871965	36629774.5290865	41895131.588625	63067923.129071	50648166.5579231	45668720.7827916	83109492.4593914	73829628.9336109	57413718.41365	65235698.1237069	44504276.4640834	42424617.5016666
5,7-Dihydroxy 3,3',4',5',6,8-hexamethoxyflavone	2.69	2			435.1276	177.3	POS	22831200.7203423	9244856.70616477	36141835.0857954	10372564.2293328	29891675.1877068	1578252.40353571	15978094.8498842	7891799.85206249	16876247.1725098	8252264.66287502	14164059.9375	9613140.23862858	16385213.1759432	16802704.8711655	16235733.6852388
cyclopentolate	2.69	2			292.1897	175.4	POS	3985141.44343749	3661206.70551138	5942087.60597656	2765577.20404687	6961283.03319035	4511881.38937182	7197293.93716665	6523560.9121094	8227480.09607814	6081277.20201254	10624624.2979816	4016710.704875	5716490.86171875	5936543.50981818	5926953.31868181
2-Isopropyl-5-methylfuran	2.69	2			125.0957	170.6	POS	5100363.15543762	16213721.4723938	17619902.2723208	5935299.752725	4252567.81165889	5866954.49064706	3034080.40584361	5616894.10384539	6157943.61946007	5789475.83485764	8927616.1049297	17399105.724325	8621433.57592189	10704242.1763047	8879779.43696251
Pro-Val	2.69	2			215.1383	170.1	POS	8115229.57181248	3326690.03887499	7597131.88159092	4267621.61145711	6359766.99615001	5454909.11859374	989747.847215625	17309622.15825	1777920.38655001	17509425.5828047	3141582.82906251	12610226.8264091	7829684.452862	7606955.26382385	7738181.52860796
4-(2-Cyclohexylethoxy)aniline	2.69	2			220.1688	167.5	POS	46570923.274	57121894.0115108	44320048.9994952	70305476.8368925	56995851.8016715	66377681.5417692	42776657.9448117	61100230.0475656	69677049.092625	54927727.1611188	69320423.4585337	61717856.0846063	58744371.6955347	60088334.3091131	58454807.4367092
[(6R,7R)-7-Hydroxy-7-methyl-8-oxo-3-[(E)-prop-1-enyl]-5,6-dihydro-1H-isochromen-6-yl] 3,6-dihydroxy-4-methoxy-2-methylbenzoate	2.69	2			417.1536	163.2	POS	11860881.3892151	11295274.2827566	10650486.6687924	9693710.92796301	10880851.7537439	10374248.5261875	11581592.3634375	10137936.987805	13118453.7492064	10097172.218418	12799291.1535695	9964804.72774416	9939772.1947539	11334021.3696349	11894352.653592
Hematoporphyrin	2.69	2			599.2842	149.3	POS	624497.225916667	450112.815591037	870983.214873884	523404.413882812	505853.75524385	412358.352003346	557640.199230373	704964.500857671	540307.279402901	857019.640294313	612774.644189065	539326.422891021	510307.071315756	424533.69465104	484471.907502235
4,2'-Dihydroxychalcone	2.69	2			241.0854	145.0	POS	2938790.25885937	2077154.08720312	1571872.24123047	1670349.97585417	1587109.03210715	1559849.60562673	5170522.65002813	2514455.20686648	6509023.83741601	2432284.09187499	6690726.26930832	3893753.56937982	3156803.83078847	3389190.54127644	3407991.64354688
3-Formyl-5-methoxychromone	2.69	2			205.0488	93.0	POS	0.0	2889504.71229407	0.0	7313648.12990961	0.0	7325345.98113809	0.0	5162974.89706982	0.0	3614324.05401766	0.0	7408229.07542166	95331.9587956626	797146.577962865	0.0
2,4,6-Trimethylpyridine	2.69	2			122.096	45.8	POS	74017874.4663346	259380876.688853	34526268.3468451	207806460.025441	38433799.152875	282179471.834387	45407573.7365448	213492491.383707	37651198.5296204	295151748.003603	14486592.7422573	173000971.930828	143782342.171731	151789223.05062	135157271.345141
7-Hydroxy-4-methyl-3-(2-thiophenyl)coumarin	2.69	2			259.0415	42.2	POS	6726188.72973008	5569276.23672457	4904301.3656125	2997466.2518875	4553456.55003938	4612975.26394176	3392880.28396484	6413020.70494783	4237246.79836761	6674398.13554427	3547298.23279563	5697308.48557258	4886990.77892852	5250177.75610483	5468229.38373461
Dianthoside	2.69	2			289.0909	31.8	POS	6999246.36184236	7790343.40795341	7549871.94007375	16222688.2301687	8185975.99950416	8742078.04743	18483533.0248858	7376799.35608661	12765370.4579042	4613665.08535625	4497580.31933021	7308035.14333846	9509726.94086193	8996826.59868055	9324487.40027784
Acetophenone	2.69	2			121.0644	30.6	POS	23729590.8594643	42992030.7870375	16008655.4043925	41897600.1199523	17995674.53765	32594627.2112754	19810174.9131858	31081072.7883428	14250677.7917	43086470.2985437	7965792.43976875	35382686.8948283	27742464.2684283	25945588.1564576	28928901.0596069
Ser-Leu	2.69	2			219.1335	28.8	POS	924156.402954841	7298102.27744505	3869758.72471563	10926633.1744227	3856663.51405	14219667.7050019	11421397.2227244	9555991.11214489	8774515.95675547	7101510.73143111	6744068.826425	8730075.61465688	7025688.22800554	7754772.4518325	7711485.16693977
Piperidine	2.69	2			86.0961	27.7	POS	128280464.348415	81496028.518675	79256845.4238917	85713726.5507084	100280583.440642	94376208.9339604	112924032.507954	111128393.398181	147528564.270394	107115240.017947	114602967.273687	115467971.288044	99487685.468852	107110477.774417	106422333.114773
Sarcosine ethyl ester	2.69	2			118.0859	26.4	POS	19434940.7029706	21220914.8471746	12419243.7667563	18839617.7523455	18186135.69573	21756428.226283	28820797.6908524	33486324.5763195	41777016.790654	29608054.1255125	37723769.0772696	32443347.3729266	26545998.194937	26904760.3069462	27808929.6201916
1-Heptanamine	2.69	2			116.1431	6.7	POS	12144095.4204812	13591786.8103829	11730144.5714331	12752932.6435111	12534509.6733846	12664988.1195155	25603680.046061	21945988.7588989	12703721.1783486	13128046.2831507	12296536.5188125	14794175.9035305	13645617.0141609	14323904.8938538	24875593.5008019
PC(36:5)	2.69	2			780.5509	295.8	POS	18139169.7301269	22562709.2177594	11457981.7774252	14849713.65744	25655123.350095	27994525.0476094	41760499.4027009	15637979.7382038	17707887.5708073	0.0	7843923.29829018	11767615.5468113	18056923.8013125	15509984.7282713	19400553.0726438
2-Methylpropanamine	2.68	2			74.0963	354.0	POS	110674279.485	116268769.5335	116789662.305556	113347746.884	106357159.218059	116762402.572055	115810409.56347	112268720.253529	114595587.0	115680086.924706	111913509.009706	113344314.419588	118475207.199	115514614.597145	122963368.689
.beta.-Amyrenonol	2.68	2			441.3709	319.6	POS	4293482.76561876	1790788.18985156	6003001.47996094	2065689.17261932	4003350.55577187	2065462.65500704	4378373.69871876	2404833.98867547	5935307.15214844	3826661.93888702	5793119.74515623	2511722.4721276	3436014.32415528	3502565.988869	3411370.09036145
Artemoin_C	2.68	2			551.502	309.8	POS	191036.852745819	706345.993501186	613940.30017857	774381.555187502	968853.909115791	896266.876860142	694215.539514423	630083.698711395	819754.509179686	88700.1352603912	953388.52139956	1099564.82847396	719446.096249996	799498.928085937	1037989.51303126
N-Ethyl-4-menthane-3-carboxamide	2.68	2			212.2	307.0	POS	1844787.77523438	5124802.34680876	2335943.56415625	4637733.08501564	3375211.13003306	3271063.60007954	3612400.99400469	4132888.99400391	3816639.02272775	2924249.60768795	3323615.86068466	3704147.44218751	3555937.33945311	3439506.60353572	3456738.73895
L-Isoleucinamide	2.68	2			131.1174	288.5	POS	22966531.0639833	14761796.586075	24344355.7083496	21136856.4986057	15099257.3025195	27420670.9386704	20164085.238086	21641970.7854824	46088085.1089748	24439822.4845777	54895852.5100599	30898161.8612716	43252187.3437882	21025874.4863618	24608963.1672192
(Dimethoxymethyl)benzene	2.68	2			153.0904	285.9	POS	3269607.531322	4778415.21804689	12372154.9976027	2534534.61579514	2635167.28058285	6354003.0681076	6147857.12993675	3235323.73226562	4420231.43820572	6413963.45265579	5045086.66443058	7680541.86493492	7909035.65591176	2364339.835125	3110944.9259
Tetrapropylammonium cation	2.68	2			186.2208	240.8	POS	12283625.4176071	15754205.3326442	13018317.4782909	15034383.2378125	12891325.4784988	15299024.4283197	16342663.5576058	17356222.3322957	12644876.0292115	14696539.1835938	13461287.1585848	18954612.2778173	14575820.6877318	15411207.1570264	14891088.1674856
Nystatin	2.68	2			926.5148	237.1	POS	4258322.81888504	1126741.02359375	5065962.11706027	1655082.56487358	8625134.24608842	1804154.78913462	2900572.98408482	2255203.16857572	4499441.08549553	2053490.376375	4492119.63908037	2475326.4225625	3739268.11024038	4082890.35557605	3100306.40785546
Salicylaldehyde	2.68	2			123.0437	221.6	POS	7299246.13304686	15701119.356863	4745769.12881946	9245954.96953645	2817140.05028572	7691140.53070313	15865067.9887093	11813582.1544375	12937374.9978317	7979110.12828692	13714525.02375	15377306.4694333	8615381.43918991	11147379.2405	13120177.9572356
4-[(2,2-Diphenylacetyl)oxy]-1,1-dimethylpiperidinium cation	2.68	2			324.1945	218.9	POS	16177121.502925	4517031.33678126	9689425.29006249	5936184.38603436	9694619.54963719	4955591.55546874	2274774.63488085	5653636.44879687	4762989.22037697	6704318.94110418	4243963.37956251	5841797.7532222	6603003.09380557	6739887.50269531	6720281.246
Tricin	2.68	2			331.0799	208.9	POS	9792700.45511141	4586750.22346115	4801283.26140942	4750885.49684238	4105688.32391666	4731446.33642023	20942125.742335	4678524.77795761	7936394.32554548	3967402.96240234	5850202.88706817	7085965.00675001	6540319.17816503	7238244.53293125	6247420.54776087
Isokaempferide	2.68	2			301.0695	198.5	POS	39725388.8691914	49665622.0363354	5720051.17016669	67495761.3524437	6790591.94765135	23953655.1375	56144547.2336001	46260197.48575	6501689.89183335	62330936.415459	20997453.1680417	190299643.142426	42939404.7999038	55277877.4813016	41045013.52315
3-(4-Methoxyphenyl)-4-oxo-4H-chromen-7-yl 6-O-(carboxyacetyl)-.beta.-D-glucopyranoside	2.68	2			517.132	195.2	POS	42517455.689154	29498331.9220078	66272975.3854896	37878810.8069291	83385071.9154887	33006009.9329875	166026220.054074	24534763.2534766	110764621.387698	18655051.3743125	68437469.3735625	17787045.7490893	58322439.6491015	57229262.8264167	56619617.3412188
1H-2-Benzopyran-1-one, 6-hydroxy-8-methoxy-3-methyl-	2.68	2			207.0645	192.6	POS	57577963.9666046	26771856.2421796	27482380.9811316	34363920.1113816	30385152.6671429	13100026.4116944	46426611.6495536	16047991.1539329	41068864.3688684	14225364.8080476	37586052.4399473	15500803.7681776	21659035.0879144	23337160.7264252	20679652.5115278
Suberosin	2.68	2			245.1162	189.8	POS	24652495.3636406	10818645.5283344	27657514.1616862	11918873.1583687	28664045.0846693	13802533.0782088	21758541.44415	15666851.1760875	26205071.4666667	14850704.3589375	24222147.3755626	13882758.2560156	20069395.2736329	19527241.2570079	18343996.2817031
Meperidine	2.68	2			248.1635	182.7	POS	8375241.93878124	2795754.24481251	5694374.23847836	3677082.01693751	7070188.49441669	3241693.44394711	1823564.63922188	7996702.49981251	5886182.75857954	9629446.83985624	5255667.56960227	8297614.72776563	5445503.41642046	6209717.14041947	6058303.59267548
Ginkgolic Acid C13-0	2.68	2			321.241	182.7	POS	13433460.6877702	15587644.6459286	10837154.9823864	12590606.9702369	11764758.7768987	10867477.8120897	4478034.32484375	8540925.78885326	10111643.6731264	10843888.2817578	10640214.5744745	9056061.79956381	13209165.4364282	10041355.0708717	8005107.53544852
Valerophenone	2.68	2			163.111	166.2	POS	5897038.09054527	4144021.61825002	5470762.109875	5919782.078	5759302.68030167	2911705.89150001	16168621.9672559	7092750.23351669	10685848.9530416	8005903.84012838	9175014.58187499	2404729.88034374	7719234.34496154	7131498.7428802	7226962.74332387
Esmolol	2.68	2			296.1843	159.4	POS	87754.3242888153	36880.3690774441	102792.475688875	203924.120776355	96405.0624696016	281790.138683736	0.0	327702.454543752	92250.8142696619	418175.66021875	125119.358027344	287861.906828124	173918.002662122	168618.265586525	277415.360107899
schisandrin B	2.68	2			423.1784	155.4	POS	4305164.14078821	1452099.90487501	3629722.552425	1693583.42055	3788718.63825	3568702.944375	3422809.08859376	3446243.18342708	5789096.14045001	3060446.95591668	5707955.31956249	3747328.53875	3792442.61249998	3830412.16952345	3572278.64547655
N-Benzylglycine	2.68	2			166.0856	137.7	POS	11193155.0747853	11801503.9203667	8824052.54588422	5570322.66317833	9120767.86259907	4472579.09797692	9989317.75883267	5298284.24830843	8835304.21662228	6472387.26435228	9460388.6080163	5239480.51601597	7395389.25039843	12334186.6965415	11721144.9392962
2-Ethylbutanal	2.68	2			101.0957	120.6	POS	991593.005770834	1527973.35922988	2159836.12768741	2179136.33035797	1576397.642875	1553921.02572917	2806600.64389567	1927727.59461057	2878471.99270463	1512055.92440886	2891158.42790625	2669362.5849665	1836275.91287019	2195360.21562836	2381510.28426313
BENZYL CINNAMATE	2.68	2			261.0894	39.0	POS	3861728.96685	2216898.22923	3368999.23972031	2764004.20100875	3795447.42388281	2310108.00120375	2919365.593725	2451528.79864375	4229658.3861	1998730.0220625	4688430.50670678	2523007.88780208	2997959.37040417	3266403.92774933	3294046.207875
N-(4-Hydroxyphenyl)propanamide	2.68	2			166.0856	38.6	POS	260036113.636671	120876975.219262	159423590.067798	136569917.822333	208708342.05496	187039484.582046	87439940.7583178	178168698.214057	137935406.136281	149626065.180527	149387032.226201	198700964.775391	145692188.582943	201870714.165072	142588939.721694
rac-trans-4-Cotininecarboxylic acid	2.68	2			221.0917	29.0	POS	71624637.6351072	23503085.0546083	47789353.2598135	37460535.3314679	57599827.735725	33128203.939875	51803521.8514789	32188105.685175	60963115.6464	25055073.950775	68659743.6966	27150128.4160477	38928757.8234	42410839.31416	40552798.5216232
1-Amino-1-cyclobutanecarboxylic acid	2.68	2			116.0702	26.4	POS	254877224.472889	242411966.791438	230500577.436482	278709707.503057	333370780.623512	417694015.84529	490795573.946976	497061558.266111	434760524.076652	366837193.58857	347124640.477992	461588688.893803	329254235.782026	365193428.412155	348417859.455764
2,2'-((2,6-Dihydroxybenzyl)azanediyl)diacetic acid	2.68	2			256.0807	25.7	POS	18456519.0923313	27190320.1562562	13536418.828665	31005516.0961563	16991723.29978	29699678.4398083	21871649.7536917	19221062.027925	29626567.0934107	15754320.39195	34002049.4660344	20971280.064575	21749541.7069792	23330276.4151464	22304209.9997571
Pivagabine	2.68	2			188.1274	288.5	POS	2432157.47329521	13726406.9700383	41574847.5387332	4321482.84480001	0.0	9223419.44895826	1542826.43864918	10252308.7282734	6331034.99139286	471084.87027216	9357827.7796875	22908840.6977187	17341904.9649231	9784534.66678568	10627785.741125
Coumarin	2.68	2			147.0435	53.8	POS	310510738.408196	177333361.268767	297616439.224232	157633690.199179	296678270.900239	205299755.570538	252402388.713662	217388803.042743	303181964.276427	219728586.078791	305885529.70372	211023772.373017	212767711.980687	236118395.471293	210641685.72865
Di(2-nonyl) phthalate	2.67	2			419.3137	332.2	POS	2056786.69078262	1697976.61211422	1445539.66902901	1918283.11571289	1703350.88521599	1439577.92517498	2103527.54658053	2033521.76540137	1542349.07237459	2062593.97292598	1591994.95396875	3108441.09480193	1023162.21410546	2230020.04487316	1097917.43186538
Mangiferursanone	2.67	2			427.3915	315.6	POS	808106.410108593	307744.106276035	848627.54075586	175821.137952911	1059847.13823367	261055.887653232	195899.699735999	467765.172765622	932478.764095315	39293.6881474389	626392.560505412	386021.134285715	181927.351271957	911087.059700514	390256.170027342
Decamethylcyclopentasiloxane	2.67	2			371.0996	303.1	POS	578847.21941853	966607.4195	741030.027149999	1083198.4236	1073191.51601564	1115263.32826562	635592.251496876	477118.721018746	1073288.91962988	747475.623340964	406323.62353125	478281.090276909	15291363.038554	18246974.9150507	10003025.7814942
1-Palmitoyl-2-linoleoyl-sn-glycero-3-phosphocholine	2.67	2			758.5658	301.3	POS	6764954.4979896	6620336.68057032	4785932.59736395	11896428.8675263	6885188.81163629	5019098.63659617	5156904.78093669	10239733.7416917	3656353.07978655	7110050.10086875	11077633.2239906	21870350.7796075	7266502.51555557	8296414.68099391	3354570.92712745
Nodularin	2.67	2			825.4501	278.7	POS	9185848.95583808	8500108.39345	9378660.1210568	8377426.23915178	8491749.57970451	11008791.9667687	13914031.0079635	11037084.6328229	12096689.7100312	10033792.2756198	9669831.72463635	9912086.86242186	8867214.53100004	10262312.0071875	9630538.56341482
2-(4-Methylphenyl)-2-propanol	2.67	2			151.111	262.1	POS	6067500.08437498	1629678.74690833	6749919.33623079	1808284.0667645	7939875.784506	2257347.69999159	2621919.50487499	5117887.52220612	2559703.29529869	3166476.95486048	3028915.81029088	2984689.06298605	6976647.8670747	3809633.96734765	4230102.75908653
Icariin	2.67	2			677.2395	233.4	POS	5555697.66788393	3854676.15433333	6181066.21112153	4049241.28928571	6705988.20321527	3649498.02123046	1828676.65900572	3466475.74313736	3302242.21887589	3391269.32606951	3362879.71484374	3097640.93002233	3899644.78577328	4282855.18404579	4127233.16126076
(.+/-.)-Medicarpin	2.67	2			271.0955	227.3	POS	78476254.8582135	96096219.6186874	78034898.6733071	24692123.0934375	35256283.4480001	24038841.6920455	109612487.95725	67236424.5974531	101040160.725886	55430552.1548692	109718224.667687	94120751.4801137	64860659.458698	79251317.2171875	76292647.6793749
Leukotriene_F4	2.67	2			569.2917	226.4	POS	37242174.5163199	13517189.0879048	38249712.457649	9747563.2818704	44789862.0538558	10482129.8794517	10434625.9898169	27295733.6047991	13434195.4291406	26228705.5745239	14449905.17565	21574587.0289278	22987186.2204833	24599931.88125	26538892.9319499
7-Diethylamino-3-formylcoumarin	2.67	2			246.1113	223.7	POS	13279634.5318426	5337132.75725141	15982651.146375	11198897.1155178	14565738.982393	8248017.89004376	5185966.88665178	2576475.28360352	5518353.12962358	2149635.85211426	7021058.11968749	2727472.08821251	7874622.67887723	8015063.10527345	8017722.41863916
(5S)-1,2,3,4,5,6,7,8,9,10-Decahydro-5,9-methanobenzo[8]annulen-11-one	2.67	2			191.1422	205.0	POS	17691514.9629167	15428085.4259509	16033691.6357834	15518270.6742313	15288532.4957143	14720352.7648125	6912498.01568749	15457004.97375	9749208.67748436	18191254.2317988	11565053.0409937	15080407.6898839	13247928.8228125	15442728.3039917	13557075.0190083
Carbetapentane	2.67	2			334.2365	195.9	POS	2412606.4473	697313.951458332	2236741.12130078	994349.689446618	3285889.6126875	2472629.48660547	2912082.42570937	4261870.51538461	3759306.60444063	2099950.05515799	3877023.71447917	2352126.5936375	2720199.83484315	3068666.87341667	2503816.2647488
4',6-Dimethoxyisoflavone-7-O-.beta.-D-glucopyranoside	2.67	2			461.1421	195.2	POS	15818632.913	12423676.5569	14829132.6557667	15065573.759775	12845170.613925	21391222.6789204	18151914.5722059	12251473.5483077	20343430.1980134	9252447.82966566	14235240.3239197	8558617.70540104	15331515.1915625	15783744.0812857	15672071.0503
4-Amino-5-tert-butyl-4H-1,2,4-triazole-3-thiol	2.67	2			173.0847	192.6	POS	1841044.15131569	1475488.64260387	2076356.36153955	1514512.97583466	1436314.95257699	1374430.7802844	1309758.46804687	1441786.79883333	1996200.03580313	1575642.58367944	1984847.26345314	1572100.45208333	1817731.42704688	1744480.67169999	2020573.01260416
Daidzin	2.67	2			417.1159	185.9	POS	3037818.76304999	354301.522517395	4669410.37062499	1927007.12678751	4117588.94137499	2223353.12283333	0.0	3125452.18190627	2952155.8020153	2167009.83663749	3616754.62610001	2756720.00775	3077707.60557144	2283267.44552612	1976269.15930152
2,5-Dimethoxy-4-(2-propenyl)phenol	2.67	2			195.1007	185.3	POS	8343916.70753124	0.0	7392047.28407813	0.0	8343364.30580357	0.0	2423034.68763828	1667789.8098999	4051918.41717967	1929363.44028918	5637699.54573213	3583453.80669276	2761208.1585741	3339704.81286812	3394824.90997823
Anisodamine	2.67	2			306.1685	182.3	POS	10158949.2249844	4869850.33570089	7148123.74992856	5996056.5028125	8270103.72699999	4609630.23232145	3261105.28023215	7438726.96259768	5668401.08615623	6822621.673875	4870139.50081772	8902639.38042188	6410813.04699108	6974295.34725694	6654584.61401786
Loliolide	2.67	2			197.1167	181.0	POS	7689614.77337786	8349395.48879911	8487924.01693555	7114650.79442549	8596840.27864583	11273474.7924167	8805869.72196527	15211387.7101746	5244076.81323317	9108982.29962501	3835985.07068228	8667300.83977499	13745744.6151994	7349091.81719167	15415950.4854978
3-Chloro-6-(3,5-dimethyl-1H-pyrazol-1-yl)pyridazine	2.67	2			209.058	178.0	POS	48691929.0132858	27760123.86	57582034.86	59251580.8748572	46490010.2778571	34622915.3317142	20162136.771	21254595.4679167	47590700.5691071	18202502.5074999	60828426.7873125	23978420.8608573	39267343.5642857	41238101.3571431	38983059.6541071
4-Methoxy-.alpha.-pyrrolidinopentiophenone	2.67	2			262.1791	174.5	POS	6401887.50047159	4533618.95458333	4577233.32698671	2678634.95406251	5119791.53097186	4114593.3589866	1971631.77615625	13929149.1578292	3292659.53279688	12395717.0849732	3413571.4636992	12561619.262175	6108182.17028665	6021084.395375	6396411.41809091
Cirsimaritin	2.67	2			315.0849	171.5	POS	8205898.48297119	1153354.367375	7481614.79296875	1528557.02243099	7660188.60342178	314621.658383369	5469531.49089687	1228632.30361581	5195649.59764583	2284376.80720834	3213398.65949999	1548511.42341814	1890437.52407575	2620883.40148773	2088237.70309973
Cirsimarin	2.67	2			477.1368	171.4	POS	25685885.6628385	7847994.33394445	23907767.1779557	11300492.1486178	27543088.4405001	8562294.87913459	38996051.7699092	10377730.1228571	33656947.5187917	13307148.5614513	24802382.9100938	8702895.63162502	17256075.8066667	20093736.397151	18743885.5369432
Pluripotin	2.67	2			551.2102	164.0	POS	7617157.10105263	5658648.90718668	7021015.7428125	5887107.60374342	7078764.00030859	7390714.71085115	8333038.48970118	6438367.48004843	8557059.97056907	6943432.08757657	8842239.05222039	5435466.49134414	7603002.42887501	7505865.98977032	7243380.19995024
6-Methylchromanone	2.67	2			163.0747	162.2	POS	3042093.11683751	8113953.3538889	3313041.26250001	7995870.41456249	4225559.67369792	6402371.87241666	6346929.303	5834907.67098957	6591087.57049998	5709754.07052771	6288606.33333332	4196766.564375	6204760.91251914	4741433.837	6250735.81299998
(R)-3,7-Dimethyl-5-indanecarboxylic_acid	2.67	2			191.1057	156.3	POS	20591674.733	13086982.2547917	25820836.3390001	15672139.6851459	22243675.6912501	12426340.6225	42405027.4361538	11121460.2471875	43421278.840909	13173711.1788368	36831862.6540624	8527124.56994999	18530038.513125	21732300.863	20542820.1373572
Abietic acid	2.67	2			325.2109	154.0	POS	6062031.08903572	4705567.03350494	4999091.09458007	2545568.32689182	5189584.95441518	4578670.61698397	3581700.65813221	7270969.24645	11469116.3045156	5253136.44415278	7949698.71555431	8936994.33504453	6667719.37303008	6893566.2891125	4924336.58935096
N-(4-Hydroxyphenyl)glycine	2.67	2			168.0649	145.1	POS	4776757.81253768	3246627.98725091	5395546.69397059	4748805.871875	4932109.72150001	3637893.99137989	3385617.79191797	2430008.28965664	3001818.19822059	2252495.95229011	3308784.310325	2307250.9922533	3840476.92251997	3607736.22309099	3997910.25377084
Flavokawain B	2.67	2			307.0914	76.5	POS	123177576.413288	63840499.0055015	219217464.173079	92457112.8735988	162636016.806923	68893840.4585	354451795.030337	246474435.446378	402988479.989139	137469489.614822	348840170.1963	150886008.500103	187082763.787021	194585766.540129	191950857.989116
2-Cyano-N-(3,4-difluorophenyl)acetamide	2.67	2			197.0515	40.2	POS	3881429.03739643	1698306.06067765	4340496.30907563	1831021.10635161	2980856.62425	2289044.74091332	2507660.58751031	2104527.98380844	1663681.90719	1564156.23424191	2356141.741197	1362390.85491085	2257561.84892121	1640784.22268063	2095311.84243462
Sulfisomidin	2.67	2			279.0906	31.1	POS	3760723.50800417	5702460.82456667	2740430.26315737	6478577.36584791	3871881.64992142	12994116.7612569	1891040.96660875	5548408.08732858	4222250.27321875	3268160.20336	2675370.9203	4749439.25769643	2901713.34206625	4709408.71781786	3692503.36720125
4-{2-Chlorothieno[2,3-d]pyrimidin-4-yl}morpholine	2.67	2			256.0301	30.2	POS	11139712.2000152	7971475.466085	16894447.0077739	5843892.1478638	16119760.105125	2478142.54515	16377884.8959469	11069514.9900603	11831930.2290908	11973211.513975	8914323.36991	10257309.6761829	11447804.7329775	10764820.0637719	11425704.8964096
Dilinolenin (9c,12c,15c)	2.66	2			613.4801	340.1	POS	50132726.001961	110398938.527761	37911207.8568282	75123593.2484722	33044971.200289	84238840.3175908	25997770.7304306	42379222.0240957	42307342.6860665	73003190.3038045	46810844.6501211	63435032.0574376	49543410.3741018	58746470.6631249	53900640.1447428
2-[Methyl(4-piperidinyl)amino]ethanol	2.66	2			159.1486	331.1	POS	21942429.4542079	24753414.5709763	18500541.6511809	17998624.0772216	15009161.7799128	20282308.7416463	22237610.6732837	15970596.8074562	19488612.523091	29010169.3969744	22225524.1647279	18818830.2786598	10164540.034483	28945997.7821991	17392590.8931114
Cohibin_D	2.66	2			577.517	312.3	POS	443523.771586239	513289.071049293	257472.116131783	736641.456180382	702875.088415527	0.0	1922338.047	395008.827942912	1367668.08330469	2472711.78677232	1116950.9585625	2774158.227875	889007.409890771	624422.683956623	1440590.76338094
1.alpha.-Methyl-5.alpha.-androstan-3.alpha.-ol-17-one	2.66	2			305.246	286.9	POS	2764702.55577769	1184421.01201057	1490230.34721206	805374.133258061	1242653.18073317	597389.538767189	1541441.18876564	1262550.21455611	1187084.7320625	1443361.94473558	1153092.42947742	1294094.85833929	1529996.48141336	1408348.08196734	1487108.18277885
Thymoxyacetic acid	2.66	2			209.1162	283.2	POS	7569158.92779017	7978162.01969239	7991200.5004792	8213074.03760938	7672602.12002603	7674361.24151495	9487854.35079847	7894600.92904375	7568757.07394919	6218742.92050004	6921364.99941071	6064367.87558237	5429142.89737924	9048111.40440626	9426909.54324607
Ascaridole	2.66	2			169.1215	262.2	POS	4331117.45649037	2199419.99019842	8271042.26373492	2136095.35020065	6295660.49861715	2952451.0055625	1068050.73660626	3765359.06385088	5659061.55350002	2441323.43429327	8899305.56965625	3286164.48254824	2675219.03702186	2383911.86508791	2123080.53720003
1,2-dihydroxyheptadec-16-yn-4-yl acetate	2.66	2			349.2367	254.2	POS	37345805.1284597	11188451.7794479	32037441.7476922	19674474.7172832	36798632.125125	22141826.7889062	24224687.868855	30891908.1958366	19609701.3434417	24497430.4778942	20427591.4820312	24536557.7836785	24097369.6458582	25359063.5223482	26425541.5260713
Tetradonium cation	2.66	2			256.2986	253.5	POS	8367610.99510042	5215984.76384598	8145290.97648439	1793643.8763409	10513970.0616942	3970211.19128005	27041274.5382858	12280770.0088125	36856173.3016876	12774501.2740479	32507066.7076874	11614825.3347	13374285.473875	15006327.5103995	14645034.6406763
11-cis-Dehydroretinal	2.66	2			283.2051	253.5	POS	6139934.40088943	7208987.16146878	5366052.72534374	7275477.58970193	5312290.19937502	6040994.55227679	2848017.14300893	6375584.47123559	3539569.52694654	6621667.74609377	3948620.59446875	6441042.94671873	5390812.17609435	4939194.52822266	5607011.50883773
3',4'-Methylenedioxyorobol	2.66	2			299.0535	248.1	POS	809569.024200439	1210274.73205633	529435.346700004	1033285.84851995	557798.264078124	910774.243494701	3063260.86083333	1006928.0196579	2541466.31870982	1159348.68757477	2334874.752	1764550.39693069	847303.132846874	1311141.62996483	927413.997781256
Aflatoxin B1	2.66	2			313.0691	226.3	POS	1881421.42271428	2251012.46262695	1156342.22895468	3991446.42738487	1077286.825125	1494565.39126803	21426221.0065909	1555044.84927699	2556368.90145833	4872930.41355978	2748260.83451278	3730960.27722302	3697800.53344085	4054446.75612165	4215659.31641718
1,2-Bis(4-hydroxy-3-methoxyphenyl)ethylene	2.66	2			273.1107	221.8	POS	35247271.1277143	73571468.3917955	18449075.0681999	41475003.77125	11195208.85605	33533656.6251249	68916907.5998888	56577915.0851874	64079398.786975	34698610.4139642	70132885.5435499	61519036.876361	37746253.6093125	49163813.8005001	55846260.1050002
7,3'-Dimethoxyflavone	2.66	2			283.095	216.3	POS	11346368.17125	4349525.5929985	3806706.0884625	1768363.65475146	7306724.6243542	3387461.21058331	19263017.0467954	11333573.2501751	1157832.5527668	6919346.29140587	0.0	17275970.3341624	7834333.57999878	7714522.24181614	7080885.29062498
Hesperetin dihydrochalcone	2.66	2			305.1004	202.4	POS	2680990.46462217	4606388.23228665	1095977.84175347	3294094.66308985	479149.051730037	2479161.71715351	11191135.911499	3767901.95513915	2639196.32003438	1746725.99095052	1519254.90823296	5743605.47695051	3383678.68605423	3454979.08135577	3167658.11909896
5,7-Dimethoxy-6-C-methylflavone	2.66	2			297.1107	201.1	POS	2951563.00455803	5674733.79183665	2749354.32835715	5083866.8308764	3528830.32046876	5566336.5437088	4467123.98411577	3454437.51668751	5019318.97772499	4033119.65077084	5523706.99337785	3757840.09820833	4438341.24634722	5001990.36885	4450886.07811875
(+)-(1R,2R)-1,2-Diphenylethane-1,2-diol	2.66	2			215.1056	189.8	POS	26435725.3802728	11601782.1074148	27464265.8268404	12218958.9393906	27458773.5121667	14138606.6044688	20185900.908	15984656.0102273	26676972.2735	14330796.8370738	23015757.4415417	13812317.3959091	19723823.0503875	19977652.9778125	17997892.9879407
Thamnosin	2.66	2			485.1982	182.0	POS	4874592.16015313	7623307.76591666	5534160.92000003	5800892.5175625	5456022.78649998	3974761.29197321	4177699.12370624	5229394.65416667	2848766.43666667	4983729.23743054	2516535.36655	5424068.10892856	4111597.43244643	4954529.30930358	4862481.3508828
2-((3aR,4S,7R,7aS)-1,3-Dioxohexahydro-1H-4,7-methanoisoindol-2(3H)-yl)propanoic acid	2.66	2			238.1068	179.2	POS	254509.062154198	1217885.94994396	130558.498964214	2137828.26300201	168338.328456879	1319058.56847153	5432050.17211807	190340.184491825	5164152.37217187	0.0	4711431.53560715	400184.179269457	1950425.88075	2122370.41344271	2336706.18717188
Miltirone	2.66	2			305.1484	178.1	POS	7200318.61221635	716413.718438148	5806174.16041666	998623.639022827	5308411.27304688	1969200.6527908	6477481.44425	1273158.43287361	5937305.51861113	2956678.63456953	4476076.41635156	2383080.71418871	2870260.54196428	3267350.24223438	3577989.9133125
6-Ethoxy-3-(4-methoxyphenyl)-4-methylcoumarin	2.66	2			311.1265	171.4	POS	9767399.5698602	14298064.9090865	8368600.93728516	9691222.39397313	10316355.7669021	9760415.36548897	17940804.3850459	4849284.82391346	23836827.2384618	5259186.26070587	24982464.8852068	4195250.73612981	10955222.1309007	12067608.6079963	12064071.5845717
2-(1-Propenyl)-delta1-piperideine	2.66	2			124.1114	170.8	POS	0.0	7115640.04724999	8211141.53300002	0.0	0.0	0.0	0.0	0.0	852871.180566788	0.0	904818.814500006	8068028.84175001	2322887.73871249	2406738.575175	2336221.41799999
3,5,8-Megastigmatrien-7-one	2.66	2			191.1422	160.2	POS	15835911.1950357	29460163.3656	16736736.6563654	34142072.2095454	16592967.8423438	28467577.0809	22882774.0667748	30156488.6945001	13653297.0069999	30155220.0968333	18111994.5914285	27494024.0637273	25206050.5960909	20908322.4355556	21545095.9740625
2-Methoxyphenyl butyrate	2.66	2			195.1006	157.3	POS	2183991.9487077	5345323.25747204	1618909.69598651	3402056.45709991	1417089.88161874	2589419.90474999	1552637.79143429	2523922.02251042	1857962.66964912	2722929.94254998	2042931.03875	2168577.93037501	2545998.220474	2622319.92030144	2654841.32995605
Tuberonic acid	2.66	2			227.1272	156.5	POS	224316650.803637	150460999.302222	272967107.562667	191153317.6861	235603064.644545	141060496.9925	355990842.099643	127207766.219111	400763772.714285	114312053.568333	369233065.4175	122710374.92725	217490430.127909	229004687.495454	226709295.740182
(R)-Campholenic_aldehyde	2.66	2			153.1267	149.6	POS	38359678.4324449	19865694.0433	39490327.6405764	25069583.8644706	35906583.6920261	37464782.6965898	30404060.4346718	26553536.3902996	31495409.2785938	19379844.9805781	26034477.6620868	26579960.2966172	28291400.2954651	31751885.8215417	29511562.8478126
Isobutyrylphloroglucinol	2.66	2			197.0799	148.4	POS	6903628.96343748	15618257.504	6561377.81906251	16922300.0723438	7518100.18629547	13685711.794675	18244045.969664	10852789.1925201	15423677.7893417	8647677.20730467	11228105.1886901	9140720.76246154	11052259.9465385	11883705.3132366	12014677.7341346
(4-Bromobutyl)(triphenyl)phosphonium cation	2.66	2			397.0736	135.2	POS	485067.414833332	501170.022875977	555887.940732638	874821.972381187	548378.600583332	1276936.92176863	1543656.52016286	350264.329433595	1174716.30541767	156673.701853901	827718.540205678	348037.659998046	679664.074286459	742839.161320314	655901.042598088
Phe-Asp	2.66	2			281.1126	62.9	POS	1268103.86947649	92405.4091409147	1399361.28812342	0.0	1772909.60383199	0.0	0.0	2987580.93883842	0.0	2292074.24703105	0.0	934121.574997135	604037.577086401	172935.980721394	991500.243139062
Pro-Pro	2.66	2			213.123	41.1	POS	3756224.1352125	13082579.8833108	3809911.07411442	5156738.85501634	6554683.6087752	7416285.85862355	2222416.68006484	17082416.6621684	4736654.48604659	15589552.5198563	5285853.32095347	10308012.19535	8864586.6592207	9233519.93484688	9258526.68788666
Bis(4-fluoro-3-nitrophenyl)sulfone	2.66	2			344.9977	22.1	POS	6134101.34427292	2859867.81098562	5059821.93404875	3527219.0556	5017968.38043224	3172618.46572	1450573.5650625	1926257.3684475	1718216.23830938	1788742.99229413	1605929.85698	2102326.24927483	2867561.24178	2960580.624505	2957581.59169375
Lupenone	2.65	2			425.3771	328.2	POS	5810292.33111944	1419816.66317523	2187212.58728694	1671757.4655879	2572726.30318527	2382166.72995469	1933113.65494029	1241132.64956056	2181521.56734194	1266650.82417188	2680934.10920313	2105861.78939227	1733864.05054808	1893165.39766183	1856144.58486057
Tropine	2.65	2			142.122	287.9	POS	8670987.82415366	48691482.954113	17470757.1234999	8421445.78820676	15887784.2458047	46889904.5779024	35881728.0979081	9670123.0044844	30875196.4541383	46466547.2327276	19580629.5511375	23237880.4564945	50910018.9070042	25027628.8001562	11476898.4112334
AVOCADYNE	2.65	2			307.2257	260.7	POS	10732326.5604376	7910523.90982332	26600737.5600119	5722248.59189496	38023807.6647	13423700.6286659	23144612.5050486	19657488.9693814	20699666.9894457	22520474.9159117	20890087.7879646	17487348.1361719	18153349.7894509	18015391.2268058	18673816.9074844
Olivetol	2.65	2			181.1214	250.0	POS	23982164.4273368	24236771.5613445	23841368.6530139	25053997.9332131	27718861.6374167	15933432.9472875	13816372.7302286	25505440.4694166	20286613.781627	22289981.9356973	19380211.5760312	20408203.6128684	19455232.8306447	20727669.3525	24862096.5573779
D6-Ambrettolide	2.65	2			253.215	226.0	POS	1337167.62858482	975002.316828609	1924797.8060638	1094043.72607064	1074525.86530209	1044631.88757741	1265663.81350517	1687830.42689062	1262833.25104687	1522638.00874999	1140998.04328126	1482330.35314286	1115574.72624375	1199247.70802021	1441550.63533878
Bisoprolol	2.65	2			326.2307	225.5	POS	3535385.63541249	9131867.22024218	9476301.61676032	2844200.52701392	3707529.31003399	1874519.78313795	1558492.39291465	3171361.57812533	8439437.08147501	2305221.59388282	5713899.60764062	7675174.84635155	4198276.80198333	4819860.68264802	3995699.80796874
Methylgingerol	2.65	2			309.2053	224.9	POS	109744510.412881	31140785.548125	102559120.3895	38574349.7171876	109018812.347889	50489852.1718236	73386965.5671205	89331270.6209737	60020973.3707445	84158472.7849999	57208008.4260109	63112587.4712499	118523582.6499	118777136.876846	72541756.6725789
Chromomoric acid B	2.65	2			293.2102	221.7	POS	113086905.054258	43542042.1841123	104180485.288191	50940049.2800977	125172332.941765	74087734.6560175	165233163.429804	124800918.714832	119172418.168375	132956415.115986	83825983.9289062	80857270.1720683	105971027.937992	100344792.57	96114259.1741717
Dipentylamine	2.65	2			158.1895	218.4	POS	1929018.56694444	2035875.85351389	1727559.37012674	1787653.18548828	1563870.63717188	1877763.09403646	2243077.1966625	1973978.90412784	1861599.16460743	1805531.92801719	1624483.81609765	2370902.33673611	1959599.88202501	1866446.75521181	2005300.14150781
8-OH-dG	2.65	2			284.0969	217.8	POS	10522054.3535703	3642133.74559609	13578322.495845	6374694.875866	9480871.49150783	14983378.8788089	12258396.4353571	11001432.8541667	12066709.5084115	6272966.28779298	6433317.91641467	10790877.3385714	10805528.5464492	9942536.71343028	9006130.16027163
Lecanoric acid	2.65	2			319.0807	205.8	POS	2602286.42094965	2191947.05661632	342055.499239564	1489577.61957714	256753.161860875	1625392.41721875	6295025.19833464	2991665.56524654	1125584.38162813	2681702.73517361	663734.401706252	7719072.99644031	2257348.01018164	2544680.47488281	2246543.17265624
[(3R,3'R,4R,6'S,7R)-4,7-Diacetyloxy-5-hydroxy-6',7-dimethyl-6,8-dioxospiro[4H-isochromene-3,2'-oxane]-3'-yl] acetate	2.65	2			453.1379	184.6	POS	523943059.007031	255079231.738006	654507146.304667	363061178.7184	606755521.6926	383862810.462049	491807405.414062	450012566.5684	639630788.092466	375997014.081	685111995.190199	495052595.982267	481239760.8235	533755701.243281	491004406.71375
Istradefylline	2.65	2			385.1847	173.3	POS	2966776.93844791	6118346.60114585	4322298.90829688	5615324.43012499	2436459.05666406	4749949.93731249	2246588.09359531	7235056.96385938	3006843.70704545	10770808.1499557	1903267.9404375	7950401.29429686	4691966.94138751	4753393.02967709	4623690.49994318
Eupatoriochromene	2.65	2			219.1006	168.0	POS	28666345.3982868	128077004.312492	20700624.0371507	78413535.0643009	25583937.829625	47218564.7014333	23588076.084375	28226549.4168057	29837936.4586875	52307985.012586	30717936.9977647	29981261.9328893	46765033.58919	50067283.1683063	46940843.4845495
(4-Isobutylphenyl)acetic acid	2.65	2			193.1219	165.0	POS	8888725.58993225	11129747.65945	11475888.543	13985314.9948333	11450794.88205	15673934.8106251	36002733.1117426	13498138.1464325	14129389.3757917	5555851.30113144	12354738.1635	3606338.84097004	11305408.0815964	9529416.1002	11831683.0267532
Ambrosic acid	2.65	2			265.1426	163.1	POS	3149338.5141125	4468651.17766601	3346826.530875	3690218.84008751	2995762.63324219	3754314.05552164	2257947.49009487	5483615.7355085	3253031.67648884	5850423.14623997	3499286.5943099	6584100.84620312	3909993.10071461	4132517.44889509	4049349.18062389
(1,3-Dioxo-2-azaspiro[4.5]dec-2-yl)acetic acid	2.65	2			226.1065	162.1	POS	5879332.11956248	1831561.67824999	5156131.27925896	1753548.390625	4389622.33371429	2448483.65071429	2409245.79430209	1739714.30283594	3018358.23932812	1345971.92775	2810399.11906251	1490432.03706249	2739447.64723436	3017335.74880209	2980438.93044793
2,4,6-Trimethoxyphenyl_acetate	2.65	2			227.0905	150.4	POS	0.0	13489085.4025	4298977.67218908	14461925.42025	4711801.32251612	12295983.95575	23328983.652	15396138.9973889	15517328.2268333	6515777.48062498	7809600.33020834	8535751.5308333	9200330.13775004	11505649.5206667	11260633.7311667
2-Methyl-4,5-diphenyl-1,3-thiazole	2.65	2			252.0856	142.4	POS	49543934.2950938	94019645.5404374	58234267.197225	86756405.8795685	64695932.8279791	73689671.5038473	59532068.3944573	44516506.7474653	41894835.5107221	50776476.4392049	30265275.4778289	43374829.3364258	55844093.913866	58441238.0767532	55604904.1066944
Tanakamine	2.65	2			220.1326	62.3	POS	2863038.64079063	2329891.937208	2189461.31121592	3370080.18312201	1686739.88510781	2310954.8648319	2035875.24457534	7774640.22427955	2470236.71924362	6331257.68103214	2246855.32644297	5635314.95599687	2500316.60817998	1770148.3137375	1986502.20424219
(Chloromethyl)(triphenyl)phosphonium cation	2.65	2			311.0736	39.5	POS	7958742.02889375	3370947.00185469	5892904.71992891	6886889.28974724	7143824.52138628	8763905.03664063	7222862.88043969	5356754.75216193	7465355.62483259	1745092.87402083	4789563.82697308	5586669.70833452	7595204.79488805	8808820.4934	8009822.0893358
Methyl (4-cyanophenoxy)acetate	2.65	2			192.0648	39.2	POS	10978979.6350528	3107025.74389261	6983513.46525139	3355630.00750709	8273280.07632464	3680564.99607813	5100436.02578906	4195469.58571125	8614442.24806667	3876736.95903008	10039916.3053277	4049810.60181328	5171362.73500769	6873998.68776562	5573446.56246741
3-Chloro-6-phenylpyridazine	2.65	2			191.0382	32.2	POS	21988145.3077611	8281965.13972666	7440298.25608929	12106283.2768583	14174743.5189013	5227178.88965938	9503374.12348242	12563110.7949967	8829888.1994209	11350215.2358161	7869467.01375625	10945005.4543661	10208046.8803116	9874787.90049923	11044683.3976719
2-(4-Methoxyphenyl)-N-(1,3-thiazol-2-yl)acetamide	2.65	2			249.0706	25.7	POS	398529989.530663	53308512.065585	285051043.921664	83877544.620917	345305466.220708	73370382.4033159	92696755.5612227	225265011.335209	143344633.492391	272046431.341677	148845592.106045	242372219.591557	202435400.438119	202972536.097405	197995339.340734
5-Amino-1-pentanol	2.65	2			104.1066	24.4	POS	746664168.237637	945002682.715195	788949876.31365	1026533264.11245	845875710.843637	1032411510.30637	1037113082.4235	1060702042.5619	1058350584.28	1013896384.98515	957404011.54945	1053775303.82854	945287137.610447	937067125.202781	959025974.478272
2-Methylbutylamine	2.64	2			88.1117	352.7	POS	3438678264.74666	3540677013.60252	3462744759.72716	3483405389.13685	4043933059.27999	4237318686.30584	3658410011.52506	3392432876.26755	3531887369.58651	3892404406.23273	3501837628.60801	3430428221.11112	3972982730.66667	3535799901.82989	3694262389.96953
[12]-Gingerol	2.64	2			396.31	283.6	POS	104636192.926679	107581442.7192	110995411.593067	104838049.70775	102405090.912833	103891743.325285	121816753.416518	112114538.677163	114870664.011	92182180.8830498	112111757.754667	104536282.735584	90887948.0811333	116072990.374922	124014760.298967
(5E,9E)-Farnesylacetone	2.64	2			263.2362	279.9	POS	5752595.08817332	28362002.1202499	7206693.9038798	18309018.6430083	1721383.33683859	11219807.9894584	2937395.71611626	6925994.18858937	38826392.9863022	5940871.42638068	30820157.2554912	15728793.9015169	14494472.0149584	14012133.0024062	14572549.9944163
1-Monolinolenin	2.64	2			353.2671	266.8	POS	44252156.0698547	83487601.0602335	37977162.1457812	95407100.6337991	47094538.4946682	101787990.501946	52150896.6596165	55253174.6858002	45000574.4239807	84281878.0969289	46429245.680025	61866079.3683333	57989531.07475	62537445.3573123	59811616.6678333
Corchorifatty_acid_A	2.64	2			309.2053	262.1	POS	87417006.4610767	12545426.1164059	95526156.4840436	13849849.4904757	113425418.959188	18022328.5588243	24520638.0094609	67450035.421886	23678243.9553749	40739344.863778	34461360.4256252	33723616.3204193	46550880.89208	47856782.4583054	49113600.541636
Octyl-methoxycinnamate	2.64	2			291.1941	261.8	POS	87238948.4980766	33714092.7795977	104351159.800817	15239911.7017165	127147295.162249	24287035.6159709	31258833.3914999	74497856.6102812	61356879.8396836	47351858.7584596	37772716.9114062	40206586.6501607	53950329.7772859	54322637.3133168	54202701.4233146
Ethyl 5-(3,4-dimethoxyphenyl)-5-oxopentanoate	2.64	2			281.1369	247.0	POS	1540160.61918229	2332291.25736979	2082190.97179545	2983500.17241251	264755.935470104	2234546.99289845	1178065.03992187	12464451.0027096	2062339.25245834	1441380.26973579	1672084.9104442	2262717.94907813	2450221.46161363	2574568.40927232	2498475.637875
2-Methyl-1-phenyl-2-propanyl_butyrate	2.64	2			221.153	245.5	POS	6414367.48208789	1846517.28924792	5918321.20932909	3319886.19588603	5790524.34700001	3548711.63605729	3838291.12306055	4201131.70324835	3467769.32238281	6950620.10140104	9549710.62690598	3606600.1686659	13163268.2876073	3928579.7634	4143793.41847084
(2,6-Dichlorophenyl)(3,5-dimethylpiperidin-1-yl)methanone	2.64	2			286.0775	233.9	POS	43584244.7889571	81943302.3080074	34761579.4786172	85322877.8194832	27535727.8453125	91806526.54015	74406991.2032999	90750515.3995417	83960706.0404691	62828750.2498177	81512966.5324805	78268434.511707	67343117.5351979	66024442.468275	62344999.6598953
Endomorphin-1	2.64	2			611.3016	222.4	POS	32709346.8523161	8280865.03518811	44691874.2292518	7009181.63223805	41588117.3170532	6756365.4646797	34343998.4341094	10009541.0046445	33462528.9819265	6505539.6895864	62379655.8633333	7154600.454375	22034061.2744945	23184661.6924494	29040045.587191
Soyasapogenol B base + O-HexA-HexA-dHex, O-C6H7O3(DDMP)	2.64	2			1083.5311	221.8	POS	998552.079768467	1649429.34458906	517872.262167573	2905254.37365626	619085.023046875	2500434.38094141	3091121.38281835	1806145.88105859	3035262.42749099	1477723.9114125	1920453.71824132	1804589.78096953	1422937.88290581	1639856.13763281	1726438.74923372
Benzoic acid, 4-hydroxy-3-[[2-(4-tricyclo[3.3.1.1(3,7)]dec-1-ylphenoxy)acetyl]amino]-, methyl ester	2.64	2			436.2145	188.6	POS	6991264.02204327	10253173.8608365	7002975.57142787	15395338.533342	965513.888235789	20482297.2232723	1291209.79126002	19863630.6744443	5405347.50703526	17545560.19425	7035558.52220833	13000148.2760625	9012731.0667789	11303777.834798	8561737.0288625
Licoflavone A	2.64	2			323.1267	170.4	POS	2486224.8175612	3384736.33119531	1936909.16176302	3224255.46890937	2608291.51078125	2697143.10204376	4689212.65809897	1144129.22761995	6752730.46419374	1286947.54238281	7573510.50892709	1224573.93696094	3394344.14438282	2693672.61840524	2943324.71050002
4H-1-Benzopyran-4-one, 6-arabinopyranosyl-8-.beta.-D-glucopyranosyl-5,7-dihydroxy-2-(4-hydroxyphenyl)-	2.64	2			565.1525	166.2	POS	1031928.71596631	13076252.5928575	1195194.11425117	31041370.4955121	774890.753140043	11671974.4525887	1559091.44727472	28022162.5069836	1447689.6969552	14301228.6947369	1314195.19474357	30805395.0381163	9703924.92166015	9948528.36779777	9393034.68663375
Heterophyllin	2.64	2			505.2247	165.1	POS	5539516.93943229	4138589.19742501	7368013.59144232	3198793.9920625	7623160.26617449	4537451.33679688	3536989.23494319	10387520.3851953	3777792.74703124	8601011.864375	7232482.6171875	8825087.5488125	5600429.84681819	5696887.40663353	9365995.05208333
2,6-Diisopropyl-3-methylphenol	2.64	2			193.1581	160.9	POS	21469927.4032789	23295436.9907083	21796970.4060208	21865512.6574809	16665637.9746818	17274404.8882125	1574786.47064845	21655684.0628334	10682263.1773682	27045657.0658984	19639687.9395938	26741027.3554286	19858007.872601	18639165.5623895	21289370.0080702
5-Nitro-2-(1-pyrrolidinyl)benzoic acid	2.64	2			237.0863	28.4	POS	18737070.6740521	5376880.38268602	14087755.1910806	7527450.66482413	17105293.7131909	5926673.07770634	9059581.28308182	6240694.59636733	10399424.606865	5484219.97394445	13485641.7133636	6687392.98780469	9129385.4871275	10044734.73696	10235020.9111892
LPE(18:3)	2.64	2			476.275	271.4	POS	4995167.87128128	10157304.5057409	2697173.33550001	11482583.3493239	3374909.19186094	11044507.826	7359798.4791172	11532502.8771034	8907107.75613538	15518566.3075322	10523996.1736875	11022568.8555909	8635591.40104689	8931794.99228127	8220194.74873299
(E)-5-((1S,4R)-3,3-Dimethylbicyclo[2.2.1]heptan-2-yl)pent-3-en-2-one	2.63	2			207.1737	295.8	POS	436834.226517191	702466.23988281	441715.232970986	1297575.21810045	569335.135256256	513669.209428129	6757667.50345313	1247182.52417856	5977777.76407033	8119115.61674917	773627.374530129	589892.590462497	12024467.0109716	723103.107708337	590106.99465625
3-Hexadec-15-en-7-ynyl-4-hydroxy-5-methyloxolan-2-one	2.63	2			335.2573	275.2	POS	11078552.1941154	15893590.5128076	10010458.291099	16254532.9123269	10845021.4443646	18192550.9890893	17121394.6149141	13306551.320125	27943889.4352968	44162951.2891876	11788983.4182589	13730807.2656226	12958291.1054687	12473544.2902187	11925493.5411923
3-Dodecyloxypropylamine	2.63	2			244.2622	237.1	POS	19889119.3209453	17357135.7650001	19595332.1815625	17352823.4997824	18908067.75	18029327.523683	20210693.7314271	13001684.3441466	20799854.6670697	16696959.498	19745096.9252396	20150998.292183	19510696.3988618	19892625.1634079	18772845.7767188
Hederagenin base + O-HexA-Hex	2.63	2			811.4458	236.9	POS	10655518.1252386	2011279.33506597	18222810.9700398	4831030.29006818	12446337.9790805	3218848.72992188	8198184.31852023	4617636.91375568	8621256.25943752	3393317.68083332	8980812.26978797	4311314.55490909	9113511.04715986	9124302.01540418	12394667.2658215
Medroxyprogesterone	2.63	2			345.245	225.0	POS	6213622.79974366	1751807.95317969	5791143.18272288	1998632.21111861	6153600.57590187	2697266.3268724	4545843.04557697	4048969.65913282	3684959.67330147	4311559.80995834	3174857.32792357	3160074.81204688	3841296.05457605	4184159.27910938	3566428.87601502
3-Amino-6-methyl-1-[3-(trifluoromethyl)phenyl]pyridazin-4-one	2.63	2			270.083	222.9	POS	90020877.2962498	54793032.8890258	57432759.0526667	61891504.3151268	45920531.71187	50048495.710746	95304361.5108749	85438463.6953235	135061742.416625	65813374.6546971	106346932.555078	123119380.206375	83759987.6099531	83168745.6909219	79639530.4296094
1-O-((3.beta.,5.Xi.,9.Xi.)-3-((2-O-Hexopyranosyl-.beta.-D-glucopyranuronosyl)oxy)-28-oxoolean-12-en-28-yl)-.beta.-D-glucopyranose	2.63	2			957.5027	219.6	POS	8586962.53931953	6583205.26909722	8149155.64388021	10871729.8020435	11518882.1903092	7348584.13934558	14462583.2560505	5677250.30966796	14701842.4313006	4392685.05953177	12333574.5239117	6001897.94534178	11182376.9998534	10382830.5836231	8772533.71370118
(2S,4S)-4-Cyclohexylpyrrolidine-2-carboxylic acid	2.63	2			198.1479	202.4	POS	1568497.72955788	18303678.7117089	15858949.9668099	2378690.51345348	454639.954234373	908126.223780383	600228.0720375	1811046.14139999	2738290.25434801	1985044.30766569	4020704.5069987	17779328.6556478	5930618.47212727	6066554.37957503	5853879.93125
N-(3-Acetylphenyl)-4-fluorobenzamide	2.63	2			258.0923	190.6	POS	2089845.32054844	5143709.52203595	1699978.57828809	7258284.30931055	2126692.22746289	7579390.53945456	1509952.99649999	4731166.87483524	1711406.38590001	4196936.60263125	1940849.98682366	3259802.73441406	3723451.59199573	3402433.60422222	3475359.595575
7,8-Dihydro-.alpha.-ionone	2.63	2			195.1734	176.0	POS	24800018.0301563	24370102.3061471	20922465.2451919	27605013.0400625	22683384.4691406	23707702.8594883	17063458.5175635	19970895.8418749	22646273.719125	25683923.8212375	24696591.5299519	13894900.18125	16922186.9047	18303769.8305937	17058203.2387438
5-(Acetylamino)-2-hydroxybenzoic acid	2.63	2			196.06	135.0	POS	8699627.31095485	8204793.12844853	12029587.7846967	9389608.14695606	10389431.5637344	8502260.04421777	7626039.79176	6140001.03985715	9510069.78756512	4848849.25275879	11314186.8320174	5546063.31183363	9854623.65510156	8732716.64047831	9092802.06062683
Benzothiazole, 2-(3,4-dimethoxyphenyl)-5-fluoro-	2.63	2			290.0625	25.3	POS	92862378.5684371	69090153.4339546	75242479.5204017	112663132.039391	74137480.0598706	81082630.870349	19697362.49182	31691149.014634	39250296.1314516	30363976.3140251	42932708.8311208	38084921.4766691	60200708.2033328	55461236.0163613	63268436.7226961
8-Aminooctanoic acid	2.63	2			142.122	170.8	POS	0.0	20655522.5939375	22703223.9637431	532611.319882075	0.0	0.0	0.0	548207.095852216	3788551.06050001	569393.110708237	4040653.83207292	23269730.1869845	7152390.70739285	7541286.52316966	7362651.47885718
Oxodecadienoylcarnitine	2.63	2			326.1953	162.2	POS	13413931.0335938	11553265.4038256	11347467.7973011	10383040.8244198	12483206.708701	8090360.85003907	6886510.20768199	13618877.8038631	12241894.0431104	10730714.056796	12956783.8861545	17418879.6212158	14125105.7920862	10060221.6516128	13081099.0253809
Pellitorine	2.62	2			224.2003	296.4	POS	1722702.71414062	3882675.88341562	1957674.41057617	5284810.20669099	2584985.90010084	2694579.45089062	4531539.84817706	5378402.40258679	3202197.07918749	2577144.8339297	3868389.46833332	3414244.21689062	3200935.25145834	3325997.94270538	3541631.24730937
PS(16:0/16:0)	2.62	2			736.5177	279.2	POS	11050789.7539286	4456858.8521133	6803046.74513169	6892526.0113683	8304413.8896923	4643257.87051899	9161038.63732976	6016490.27478228	13283810.9766511	4660320.51735713	12517534.6855096	5771069.84076564	6566171.34896304	8059884.87433598	8646504.54944868
Tetradecylamine	2.62	2			214.252	239.3	POS	16185629.3206563	16430100.2933438	18359655.868125	15728826.32825	16709121.972	15553649.0143562	18568045.9063667	16046571.78315	20147524.1447949	16171941.9767062	18009363.777293	18738559.9294063	17115597.883125	17867332.3869551	17465740.9670074
Capsiate	2.62	2			307.1888	233.8	POS	29605882.7658529	10121124.1788125	95253959.3420197	14345431.1327784	30857323.8135938	15933504.6978828	17971974.6562548	50920484.6163031	17049664.4491279	15928201.4487667	19738292.152205	21523094.074875	26977007.4610125	26342982.6771875	27148596.7600575
Pergolide sulfone	2.62	2			347.1815	227.9	POS	4923853.49664255	1343160.21018195	4137628.04519033	1345640.04611506	4850710.24140384	2346592.84667969	1898345.0706672	3665717.313625	1702807.60356274	3925924.05133334	1749275.84032031	2483280.72956907	2745396.93622823	3464511.76815312	3851495.60763889
4-Hexylresorcinol	2.62	2			195.1374	221.7	POS	25680231.053375	11013901.1810223	23443834.8060674	12823467.0921995	28514314.0668365	21649720.2788571	50863824.4596874	27481689.3632259	34564356.3578726	24192258.5886161	19414790.6763846	18378533.6696317	31197469.430931	29160769.4255132	23328904.7328293
L-Arginine, N2-[2-(2,2-diphenylethoxy)acetyl]-	2.62	2			413.2161	204.5	POS	13601331.59875	9286193.62285938	15138852.8858125	6585384.01597908	26026801.0679076	6219170.4138158	8141295.64089504	11170002.1408463	6873577.81651665	10706176.6234881	8561169.78145396	10702658.8676722	10092598.8523897	10061348.0190818	14364584.3481978
Ouabain	2.62	2			585.2862	202.5	POS	10644180.3236708	6501474.19553602	14847372.7165032	5640621.9142023	9518258.20918333	5366167.26085244	4207407.63141684	5455977.00733333	3351226.29781458	8972959.50299593	3574084.64403571	5614822.82140527	6149210.49561383	6516726.34085337	9070603.51465461
Butacaine	2.62	2			307.2372	191.1	POS	0.0	8606281.45753123	995356.232818921	2391780.17828125	256768.591693497	186677.2315135	0.0	0.0	11469487.6767188	0.0	12346029.169375	2776279.95833333	3243030.0965729	3277783.19183331	3050569.54882812
Paynantheine	2.62	2			397.2101	188.4	POS	19635698.9674579	1316113.87052557	15772554.0913281	5157503.81268749	15239530.317	2150840.88539323	687557.023061145	3879513.52107031	1943628.22698785	3724227.51060938	2419718.5465	3355820.07091406	6597093.90234375	6242398.77089062	7001468.48354687
4-(4-Hydroxy-2,6,6-trimethylcyclohex-1-en-1-yl)butan-2-yl .beta.-D-glucopyranoside	2.62	2			375.2363	183.9	POS	6846638.60446428	8646764.23061717	3759823.31622501	9053564.59007811	1393514.6526	7324203.84266667	2091347.74889063	6308794.82512155	2541400.80242411	7191616.6475	2233121.93035	6053981.95336605	5743330.60125	5441344.5221436	5070424.84380209
Mitoxantrone	2.62	2			445.2048	183.2	POS	10304043.7254107	21830308.7130989	15388518.9951428	18680925.6902585	11832773.89365	12148708.8565405	7310261.09504164	11342188.8984028	5947917.21269996	7226862.24424998	6975469.56937495	16478896.4302344	11009449.5197709	12075058.3306666	10433816.8759464
Pyrrolidine, 2-(diphenylmethyl)-, (2S)-	2.62	2			238.158	182.7	POS	6207825.31199999	20261787.6658582	3210737.44328571	16270917.5513846	3220319.82599998	25077510.895163	886504.949892998	49575655.7619	1902769.46233124	47244067.4067544	1860516.0478	33153787.1120125	15797202.3504	17030322.1311364	16903768.7253646
1,8-Diphenoxy-9,10-dihydroanthracene-9,10-dione	2.62	2			393.1142	178.1	POS	9205234.30664584	29028936.1642625	9966770.04419686	31079290.0567568	10786355.7626367	26109800.2953126	19489827.3075	12326812.2411989	14266853.9773828	17502593.9656239	9059005.91621651	12386462.9186576	15632119.9595893	17122823.1286154	14910920.1586113
Pentoxifylline	2.62	2			279.1431	169.4	POS	4395824.5644643	4257085.49641073	3592335.31081252	4046516.06860713	3224997.8548125	4600144.76877081	4802678.42348215	3324993.17452084	3801713.90039731	5182840.94183037	4055538.27997767	3728050.57546874	4120273.44200895	4216658.53558482	3992955.43609821
Diaveridine	2.62	2			261.1326	169.2	POS	4489785.460346	4793451.32213204	4412161.48868255	4561014.35978125	3246949.72705356	5242419.94781838	4923952.49743752	4229961.32053992	4295286.28996875	5900215.01769793	4267118.42556642	4115950.85316667	4486760.59783333	4226126.24895995	4525583.99986818
2-Cyclopropyl-4-quinolinecarboxylic acid	2.62	2			214.0847	161.6	POS	7102783.63259374	6902593.16463541	7129895.19878571	6972976.68463393	6849600.28725001	6484727.44940625	15733937.4356514	7395526.98841346	11167772.0079325	6990969.66149279	7686094.21650001	8660273.4024034	6737140.68124999	3270254.41739998	4197878.67714284
Tetraglyme	2.62	2			223.1532	146.4	POS	7280909.07552842	4130383.10689234	2883284.4147383	7964420.74603977	4218409.35262501	7948652.3886	7376254.27260939	5516286.63552084	3161920.58135156	2156845.06124999	3911491.34409722	521908.304919362	5751390.74639583	6058653.62128124	6605876.25250001
Bromocriptine	2.62	2			654.2235	139.2	POS	961567.533094651	286446.92374375	832930.610765067	492544.485703947	864595.263959264	401646.79954269	230638.003859866	229384.064540821	848149.523716619	188622.762401633	849102.099747358	341902.054206818	659516.027294836	710026.770108073	642244.308873401
Phenothiazine	2.62	2			200.0515	137.2	POS	3129002.3325024	2198693.03419792	2740517.56286251	2520895.43681563	3918933.72187499	4177300.37008414	5373973.23391667	1687712.16171117	4663076.72806972	504357.81370267	4448830.94375	253145.563460263	3013394.01622159	2168562.69927273	3657249.06346009
N-Benzoylaminopurine	2.62	2			240.0864	39.1	POS	2669399.52450469	935017.671656494	20763885.326308	1597028.01493701	32419940.9322116	2661125.28008565	5862414.68877422	11406553.827384	33460907.7464327	2835374.21961161	17816329.3033897	7110152.13440223	11913149.2907085	9148315.70374258	17269626.986878
Cis-zeatin-9-N-glucoside	2.62	2			382.1702	37.0	POS	17684709.3526623	31988576.1102411	6487104.26178841	40424125.8200494	10509107.9666309	46526398.9514629	5767937.62804844	30699980.0572491	22199435.1286419	28207050.6038357	18857584.4795923	34191949.6057123	18527324.9254133	24362725.887124	18996464.1490187
3-(3-Hydroxyphenyl)-2-phenyl-4(3H)-quinazolinone	2.62	2			315.1105	28.0	POS	3589561.25659469	2560220.66467969	2384007.12883189	2076608.681475	3824140.2584625	1902035.3419162	354783.876112998	1397506.60875609	413709.842001952	1904796.41709902	0.0	781381.56665625	777027.970875632	870824.790681899	901154.062657773
4-Amino-5-(2-phenylethyl)-4H-1,2,4-triazole-3-thiol	2.62	2			221.0862	20.1	POS	9020897.63086875	8260962.65281042	7871425.64942708	6970836.93811667	13789941.4260563	8553740.71986719	6535530.21674375	10268111.165449	7676449.62472578	7917290.03462083	6031304.95144167	8191115.8025	7491191.41003333	8716297.467875	7561226.74062501
LPA(20:5)	2.62	2			457.2381	179.7	POS	7798652.38006253	5107484.33650001	7768622.36539581	5243857.55581252	7055203.29026562	5644878.89435419	1645744.59721947	2807425.972425	4000612.836875	2958153.36105	4410307.668375	3575946.32048959	4544043.46992707	5187025.76241667	4947048.87717856
Ergocristine	2.61	2			610.2995	307.0	POS	60053412.0221575	58454993.7699222	66932594.206769	65475066.709301	65876655.0793784	57263683.0605793	39560440.3300385	62924717.0892858	48496036.1943749	47944351.4754895	56846584.3152356	60082180.7003221	61507975.8447168	60206158.777412	61047413.9306394
.beta.-Damascone	2.61	2			193.1581	296.5	POS	347806.683546877	1578393.60650084	828088.200878567	2544890.56812294	1458029.49745899	948520.353935767	1044813.86566875	2251453.92658334	1050489.38144573	591532.941950745	1251226.01734375	1154699.65176562	929219.841679688	1587682.90906673	1358019.60463125
Mulberrofuran_T	2.61	2			717.3096	252.7	POS	8399877.41724374	6784409.55736581	10875800.8442046	8889381.66178124	12233087.499375	4606248.6685625	6801163.79351403	6252313.45768946	4204103.033875	4770403.36415754	6805708.03978385	909636.198109371	5923624.16858336	14757502.3879574	14560589.874106
.beta.-Asarone	2.61	2			209.1163	216.0	POS	13278210.5547737	6022827.29495172	9332582.38697115	5602279.71599999	9035414.12200892	4484670.31759091	3797621.37832032	6899179.35396299	5447946.041875	3823171.83544766	5737392.90942905	6200561.49216144	5778832.28631945	6347781.06953409	6812649.8434375
2,5-Dimethoxy-4-methylamphetamine	2.61	2			210.1481	207.8	POS	1178977.918125	14451141.4851686	9030414.38509802	2459541.56003125	149081.513828005	848892.764726565	371644.820312501	1880330.22893906	881528.795723219	3039138.52715155	2770470.74778906	10213757.784517	4323713.8624629	3937454.08497482	3908779.98224999
Gambogic_acid	2.61	2			629.3125	207.1	POS	2603749.10791667	5624146.92769419	234981.16408125	8730732.15745313	3091603.79000833	6754342.78729168	3466471.94311886	5061284.80584375	3335359.47119196	12895324.0583276	6681978.73447266	4908890.63889174	5705189.97769738	4230144.74590353	4584765.60759374
2-Chloro-5-[2-phenyl-5-(4-pyridyl)-1H-imidazol-4-yl]phenol	2.61	2			348.0885	197.2	POS	6877560.76380468	339616.944088984	9683754.62599609	272255.176227164	7558558.88382292	691123.389187498	5151715.85449999	94858.0488324165	5882492.15052558	53919.1768696904	5853511.74799532	314547.866783738	3909951.13965234	4235837.64236815	4220645.73123262
Derenofylline	2.61	2			309.1683	180.6	POS	0.0	2364668.53810714	2314777.62121991	1814846.66364584	869386.371394566	2325640.37810417	0.0	6008031.36928123	0.0	4228869.06319118	800087.799589285	4521190.14408333	809918.636312485	672583.722918238	1550947.71549702
Gabapentin	2.61	2			172.1325	171.5	POS	5393451.33017516	20583791.6223504	15967063.67	10457174.1708799	4220302.00669139	7744392.41929406	5338840.49830915	12371448.4833804	9294247.08204877	7657286.01767138	18297696.1218938	20383748.2850147	12847218.7329347	12286063.0864447	10634940.5063958
Malonyltryptophan	2.61	2			291.097	169.5	POS	75500533.5349998	39401354.0696147	47990823.5349911	34442021.7013125	71237186.4124287	96445405.8654494	24744516.7786667	55537995.9976563	32866645.8226923	65919401.8746875	37049218.866238	40090908.3016682	48354504.3178462	51079535.8743317	51295257.7001924
(Methoxymethyl)(triphenyl)phosphonium cation	2.61	2			307.1272	168.2	POS	12181620.6819375	10070271.425925	13262397.38425	11575911.98125	11589643.6527614	9645604.40458335	7740301.06502187	6635651.6865625	10045313.0029563	6816409.980625	11557143.1521875	6750405.78532985	9881426.540125	9700744.01247917	9804987.32299306
(3E)-4-(1-Hydroxy-2,6,6-trimethyl-4-oxocyclohex-2-en-1-yl)but-3-en-2-yl 2-O-hexopyranosylhexopyranoside	2.61	2			549.2527	160.2	POS	4324383.37628334	2834071.74334821	3650726.99157031	3520467.50672977	4315178.50058984	2322792.52674792	2039693.43600559	2354668.98725391	3806352.07619628	1945329.26151532	4378851.32248828	2308402.78589942	2832781.40421249	3148712.06068125	3260227.67003418
Flurandrenolide	2.61	2			437.2354	152.8	POS	2221247.22270982	1575934.43284375	2894767.38464063	2594183.05650001	2463727.17794866	1823313.44657812	1636276.64925	1444678.33003125	2236007.17045759	1079967.0819	2807373.92244643	1628423.02227171	3429709.8885	2994470.89225001	3190660.89918527
Oxibendazole	2.61	2			250.1177	152.0	POS	5341954.06220538	1381283.85237499	4191033.5077604	1997200.71403125	5513612.62997765	2158477.17978125	3168329.97796877	4172769.06197052	4782413.14221429	4664627.90485687	5620690.91119646	4922064.20959826	3163450.54338543	3309692.34137499	3342455.05872394
Ethcathinone	2.61	2			178.1221	62.6	POS	17788030.2611847	20560193.9197984	20972299.0294437	18471645.4821413	14035978.7590425	18646869.9758073	15124168.8900071	22534294.4169039	20505189.9798658	20130645.0257845	23731131.8904725	29418924.7042625	21401650.7064908	20163256.2998542	23064295.9224637
3-Methyl-3H-imidazo[4,5-f]quinoxalin-2-amine	2.61	2			200.0914	32.4	POS	4427376.66925	2957671.5241931	4949576.59054305	1186199.52016711	3373550.9165925	3875726.64790208	3574890.73143	3191872.52036552	5297061.95117778	2441442.50675832	7174978.73323594	3677217.8622	0.0	1639720.26546934	1296606.7443222
(5.alpha.)-Androsta-2,16-dien-17-ol 17-acetate	2.6	2			315.2311	335.5	POS	42920605.270664	37257377.8230724	28613486.5255429	40766390.5932774	31179770.1338652	37594450.1495938	26508534.9162499	33699735.6627148	31994122.8105557	439089.147634596	34194016.3285158	50207638.8527441	31650038.0739941	43833133.737797	31768589.9621162
xi-2,2,6-Trimethyl-1,4-cyclohexanedione	2.6	2			155.1059	286.6	POS	14615996.640802	46265589.3541295	111026355.270325	16922120.2320145	6520840.52825793	22593987.1926002	13621582.9366512	33634439.1119471	2169809.66425002	11260924.1830774	27114238.893698	59897494.2289999	33297702.6429886	31850378.7948304	31512871.0069519
6-Nitro-1,3-benzothiazol-2(3H)-one	2.6	2			197.0002	284.8	POS	3253916.17892272	2716197.12211666	2435380.3130551	2562728.70777131	3882115.84913149	11077625.1601689	5784867.06461457	2776039.10354626	3928514.23491771	7384013.36331616	3466688.12145509	6171034.77851117	20094627.6303224	2663167.49670313	3199680.05557115
Ibuprofen	2.6	2			207.1373	249.6	POS	4350049.47501222	2505991.77859225	4748078.32355272	2733394.78213544	6699985.61572011	3330553.73548865	2413804.31394746	3291243.00561719	2972813.48061328	4062843.75757065	4164508.95909831	3077014.42215586	3718960.10151501	4016159.44782892	3075447.7009125
Sabinene	2.6	2			137.1318	218.2	POS	9065460.70030554	2752264.24457141	12401014.2049804	5543719.7757014	8719727.44401561	13177707.3070417	8167097.46883038	8388558.38631833	10967692.8103516	4437769.96230469	6197117.88220312	8536663.96682031	9162045.92768749	8422252.20159375	7265726.6688555
(2E,4E)-Hexa-2,4-dienoic acid	2.6	2			113.0594	191.9	POS	1685526.57718205	1074901.16375303	1268011.7044375	870650.604892015	948125.318718731	676164.720865846	1009895.166875	924193.9077	540688.816333294	2209609.9079375	473668.001484375	1036173.95254165	955511.029550002	625350.564353317	754631.863031249
3-(2-Ethylhexoxy)propan-1-amine	2.6	2			188.2003	188.6	POS	9316109.82648865	8314355.18164452	8187848.16981252	9061975.1022884	9042694.37017896	9104906.05693752	10864966.2535298	9021658.49925853	10092682.0546003	8888795.53171024	8764052.74970312	10489330.8358125	9373875.65982954	8981558.15755504	8889771.10359941
4-(3,4-Dihydroxyphenyl)-7-methoxy-2-oxo-2H-chromen-5-yl .beta.-D-glucopyranoside	2.6	2			463.1193	165.6	POS	2209267.21718751	2805388.83929018	2007115.75248464	3265158.12553125	2126435.16575	3331082.74109722	4276489.374075	2553675.39088541	3243078.93274784	2263327.84999999	621494.470231251	2823699.20961384	2499210.90146875	3128692.19385937	2738644.18299999
Fenoprofen_glucuronide	2.6	2			419.1355	158.3	POS	5607557.44666665	1780381.692976	11288462.7697187	4490770.12109376	4045176.6470078	2765132.19332813	992492.144864583	141103.696426017	1150690.2272125	1398938.74640625	1220007.5628875	467685.656567437	2238982.6168125	2484963.04328125	2309818.30093358
Jasmine_ketolactone	2.6	2			209.1168	156.3	POS	109451265.065143	65904742.2	149724849.514091	108381897.049954	116610061.977943	34265731.9885832	171367861.605778	42723783.1773685	177233782.33475	18215600.0992	200725305.301063	36438060.3918333	123145477.045891	133713820.920522	136346105.365217
1H-Indazole-3-carboxamide, 1-(5-fluoropentyl)-N-8-quinolinyl-	2.6	2			377.1777	147.7	POS	1112561.42478125	3738624.79249063	2332758.21953472	3696677.44558436	1330571.36236608	2477435.36356782	3613370.38363888	3835216.84565211	3906574.10566259	3806410.23664409	5830316.62158552	4320816.38385765	3154844.42045455	3775001.37274999	3200925.44207813
1-[5-(Trifluoromethyl)-1,3,4-thiadiazol-2-yl]piperazine	2.6	2			239.056	145.0	POS	3231562.53452567	2835993.47295833	2371447.2946183	2132808.18595673	2648166.97822734	2342255.89789583	7752115.50239648	3994757.72601562	8601513.83908007	3589939.62539063	8386742.45182811	5273920.29848437	4446357.66259716	4757543.28382812	4452893.98537499
3-(tert-Butoxycarbonylamino)pyrrolidine	2.6	2			187.1437	139.8	POS	690165.740853517	6972085.85492579	10682705.6082396	1709847.56303571	2470196.91825628	1543091.99694711	1796184.25605407	1980835.447216	3839107.73085937	1822167.82701149	2817090.00478125	7671305.19970833	3339176.64019085	3173082.39789375	3383637.27220898
Occidentoside	2.6	2			705.1837	137.7	POS	808053.503904575	430085.852125	889466.073240481	661754.285805859	1033031.60150097	642879.293470817	769968.420229167	358311.853611979	899485.909031381	258784.531034071	891616.320144532	444946.554061943	519366.072104566	628031.193692221	739110.832892954
Methionyl-Methionine	2.6	2			281.0984	45.8	POS	10458576.6102188	8159070.59102701	10487865.9915875	8967033.41276806	11190824.3994483	8209122.92372656	10109377.6964475	6502340.525625	11841383.9051422	6280555.09496539	11828571.3958242	7106968.85751562	8507503.85476802	9863536.300825	8723199.18519687
(2-Amino-4,5,6,7-tetrahydro-1-benzothien-3-yl)(4-methylphenyl)methanone	2.6	2			272.1123	45.4	POS	7271915.49411979	1020660.10895895	15276681.8620078	1389695.43393599	17581205.9145082	1459925.37402665	3847134.16811176	3410537.45420141	7348763.33742281	2329708.1203444	6572954.39269443	3708749.64986897	5503107.76762066	5596531.71049783	5495891.38673611
N2-Benzyl-1,3,5-triazine-2,4-diamine	2.6	2			202.1069	43.3	POS	14969190.9192508	9717422.57340577	7119937.15761094	10167504.5050183	5647457.15844351	18178134.4779721	6867028.65223229	20175256.34215	21336443.9978142	11278726.00935	20838790.5473825	20955661.2175835	8888969.96772656	19335938.6362256	8677510.08134062
3',4',5,7-Tetrahydroxy-3,6,8-trimethoxyflavone	2.6	2			377.0834	29.8	POS	3047558.18169531	9031549.32343153	4962347.60833984	11462706.8800111	4412475.17172	7763197.87340625	19035318.108673	4592118.41796979	20318585.0458609	3794654.70471264	24482303.5411453	3938457.8366868	9841890.51534649	8704746.88662838	9969628.98694141
4-Amino-2-oxo-1,2-dihydropyrimidine-5-carboxylic acid	2.6	2			156.0417	23.4	POS	5050374.28784337	5449960.36704	6012433.40025678	6123370.64048	4951184.33532878	5376375.685245	10419549.5626969	11108743.117325	18981896.4286656	7954628.40914501	23326783.0884	9890567.54105	10407263.1568667	10503645.3366823	11878800.9909478
Cyclophosphamide	2.6	2			261.0299	20.1	POS	21477841.4731977	22258021.1343844	22922967.625455	16224928.56237	31820500.3773777	20793154.7935139	13899669.2397266	23323325.2961153	17574583.3714867	20058824.1404148	12152305.0173875	20093802.6042987	19578557.4245479	19533888.8715631	20582932.3141048
Difloxacin (hydrochloride)	2.6	2			400.145	29.7	POS	1241420.10627733	1197333.25988214	1297882.45204186	1746931.77954521	1322623.72471619	1068470.09118992	4192988.39582	1934473.67134727	4445939.34694479	2678680.06314429	5644652.35569231	2190645.46142344	2592989.6426125	1908334.75040508	2288298.98877132
Verimol_J	2.59	2			183.1009	284.6	POS	10849223.5567188	12673309.1612969	13258309.14375	10582922.6285	11616452.3861751	9969480.88153123	17059394.7055714	13015101.5987386	11987040.1366538	10484339.1411429	11325397.622	8204462.52343743	11378747.7567501	12035547.5304303	11531016.6097501
9Z,11E,13E-Octadecatrienoic acid	2.59	2			279.2311	269.3	POS	19240446.9952187	71183144.8379779	11804515.0730209	60525024.4326289	4981054.4749858	43031199.5201325	16512974.9243654	21268199.6549999	153414354.548118	23961644.469184	128052622.902235	27640168.3448543	51221617.6128749	51104708.5469061	50491182.151125
Pergolide	2.59	2			315.1922	265.4	POS	9927180.95496876	2155005.55521875	11495744.1389176	3344215.97989454	12795186.6350729	5297170.93256485	7622717.18944527	10367518.0843636	5737757.30640625	7679776.11576095	6418695.73882497	7397293.48388021	8194900.26175425	7962634.83319796	8578876.76884946
Kaurane-17,18-dioic acid	2.59	2			335.2185	257.0	POS	13700760.8404978	1590409.58917382	13622453.6151897	2369963.90118924	15399527.9114286	9325236.42362241	22312053.1024307	13011563.500352	12798811.0181771	9315628.59815	10945614.2000625	7721938.11244422	11108532.6775375	10431630.6057292	10067836.5279227
Artocarpin	2.59	2			437.1921	247.0	POS	1636892.44025548	2672675.53645312	2520521.6523375	4062282.78665627	0.0	3395856.03254466	2263113.39593749	19653274.6482999	3644149.86428572	2765341.47105468	2543994.64830728	2695611.24875001	4738641.30784819	4089215.5229896	3939994.60749998
Pantethine	2.59	2			577.2286	236.3	POS	10492369.0936979	4558924.45488281	13638227.5413086	7469643.01906808	13589339.1906156	3545873.92219652	1812699.37019118	6242909.08579019	3731495.93006458	5251059.57111418	4560029.5160664	3964675.95537259	6295677.11011354	6342201.35395314	6084558.47608773
Kaempferol-3-O-sophoroside	2.59	2			611.1595	167.5	POS	991261.10988889	2905805.67691435	995568.489474433	880458.603175	1216404.97719887	3871500.05621586	461371.748177081	1387408.26617939	560231.293924107	1439573.49858665	714169.820437496	1516423.3704098	2340399.35752165	1465081.54476406	2783017.64961895
Brusatol	2.59	2			521.1993	156.9	POS	3821433.45098145	4520282.32518544	3600454.10821875	4410766.62150243	3939987.99696117	5425688.00924107	5257059.91073071	4687668.57561562	7271586.96963694	4541760.56050632	7582463.99250976	3669173.29955515	4616199.55778493	4978127.78659897	5055659.95052631
[(2R,3S,4S,5R,6R)-3,4,5-Trihydroxy-6-[2-(3-hydroxy-5-oxooxolan-3-yl)propoxy]oxan-2-yl]methyl (E)-3-(4-hydroxyphenyl)prop-2-enoate	2.59	2			469.1672	155.6	POS	5246920.71219184	8756995.94965722	6006467.63647425	7556721.27394486	5261116.28899219	6472260.69515441	6139274.73026389	4277231.4750625	7000355.6177	5104516.32572307	6998998.17541145	4900549.6340481	5796974.23922655	6273940.73101389	6061037.49666118
5,7-Dimethoxy-2H-chromen-2-one	2.59	2			207.0647	152.0	POS	12351434.6188	10759716.3051971	38263085.97308	6650817.75234376	7049631.818475	6846025.48777779	35620308.3296967	15071137.7863566	3551493.15256249	10111659.892875	5643435.015025	9186351.77823077	25010383.0138749	26603686.1368297	4594287.96160715
N.alpha.-Benzoyl-DL-arginine-4-nitroanilide	2.59	2			399.1761	142.4	POS	12056690.1665	4914918.81535697	9330164.23053749	9491151.31274998	13610988.3997688	10603135.5169323	3208007.39224219	2366327.32998047	8792942.06472039	1179211.96695313	10105385.9963203	2391991.90545313	5940945.31593751	7562534.5713125	6568308.60999518
Timolol	2.59	2			304.033	132.5	POS	9151836.98606207	2783472.55354762	4712828.51539978	1685046.37436133	4691419.12434375	3090855.59522292	6150261.97752879	2343201.08742773	11477253.2835242	7559834.67237934	9484940.38206091	3311512.72768626	8729255.03046966	5340248.00298038	4576140.20084517
11,13-Dihydrotaraxinic_acid_glucosyl_ester	2.59	2			427.1941	81.1	POS	197698.66813153	168897.306189816	174390.061839143	204726.460896631	482791.257525791	144479.990499609	69601.9749545736	154077.114139453	134373.390811523	68300.1741748439	248202.87539961	211727.525186875	157531.720157592	179394.612789381	104706.981362402
7-methoxy-2-methyl-3-phenyl-4H-chromen-4-one	2.59	2			289.0809	64.2	POS	5348523.73857084	3942559.06383402	19507107.886425	2973799.70319986	7633482.16508456	4147120.04258854	10548335.4556243	6578108.5393491	11902383.0434918	4292830.83916172	12301357.8245583	4086196.33339254	6132749.40280294	6179025.1694228	8126058.50159556
3-Pyridinecarboxamide, N-(6-chloro-9H-pyrido[3,4-b]indol-8-yl)-	2.59	2			323.0725	47.1	POS	27109831.1043693	12543497.6574631	24142556.0226533	13604335.4657458	37888072.8249076	22501870.8795333	12199451.6017159	6932917.04978922	12745400.1380135	4862820.18113548	9476386.38243583	6128825.57041854	13699331.3841008	17877036.4215268	13913869.1737071
6-(Methylthio)guanine	2.59	2			182.0512	31.8	POS	6109829.28644822	10529744.37445	4224757.35934165	11430089.3087185	4491759.5355825	19976810.8622776	3060968.11280875	9024070.22526598	7820773.33284297	6567654.35267812	7153473.49896667	9881191.25251875	6488304.03377142	8615398.58925937	6230098.62202084
2-[4-(2-Thienylcarbonyl)phenyl]propanoic acid	2.59	2			261.0573	27.1	POS	16461860.5576433	31929307.5898223	18317554.357653	29831243.6045183	14248979.6819638	26050465.531055	26292781.80156	22419703.1732406	26619338.1784062	18407842.615915	26179594.8898133	21278711.9129	23100572.5183865	23615835.4209814	22830820.6397071
Coumestrol	2.59	2			266.0355	19.8	POS	4981468.15494282	6617334.75088255	6693704.01074375	4426246.22973188	6733765.05357786	4935884.43046406	4414799.11241406	5132920.99487012	3840303.70505149	5817882.97017467	3051434.00385469	4097981.20732812	5584838.0088776	4545463.26375	5157081.0747875
MG(16:1)	2.59	2			329.267	258.8	POS	1705194.2625	13194423.137025	1084845.79972768	6476583.30658123	1520918.03472768	3916613.76123438	6667219.51795951	5396248.77355557	4845409.40828906	3424818.1857396	6831838.49261803	6339827.67749378	4860281.63809999	4901209.03555936	4813486.03229999
Latanoprost	2.58	2			433.291	357.4	POS	77454.7090553284	279642.556213541	269460.315668126	170713.741751954	276733.771681639	433242.645996095	239804.942711592	268607.977062987	150850.003554722	165796.344171875	292107.01709375	242319.752484083	68174.6654852231	179970.452811082	572290.960812501
Simvastatin	2.58	2			419.2755	356.1	POS	1693923.80550852	1879009.39523438	2380632.16067708	2001644.29094532	1584686.76001952	1781997.81912826	1992055.84278594	1593334.1799375	1598437.80928125	1553366.01617898	1663913.75830469	1874258.55773829	1474289.02476041	1882119.10219531	2049899.32800426
Ethyl (4-amino-1-piperidinyl)acetate	2.58	2			187.1432	336.6	POS	34860215.4052354	27743799.2671428	115134128.058979	48070719.5090834	38752724.0819853	50810483.7157407	34202788.2380001	36683534.2017857	29535657.1599285	46454418.3452161	45665930.3581251	40983469.160087	49315874.0586094	41265407.8873465	43415579.1718845
4-(4-Methyl-1-piperazinyl)butanoic acid	2.58	2			187.1432	286.6	POS	39653516.925	70886134.689505	20571076.5742187	28596520.743	35811884.6789666	67991108.7150556	60503141.1179532	41467081.8514772	42547236.4443749	74686439.342009	38722836.7604209	103991911.15537	73274725.8375	73863545.7674139	28466277.8703158
2-Amino-4,5-dimethyl-3-thiophenecarbonitrile	2.58	2			153.0477	268.6	POS	115920894.879904	117647948.767781	109690606.823409	112850440.712	111205632.677312	114247055.111875	130224330.388705	110965677.761906	100837348.106109	119651120.163867	107627709.158952	119574310.412917	103993216.083125	122520100.857489	114358807.9305
Oxeladin	2.58	2			336.2504	253.8	POS	3560213.72704919	5478520.54125859	2984360.91028379	6983503.44628124	3042652.81185662	9847541.19094088	995775.836888024	704966.590949999	34767760.4868704	749366.930338539	32444237.7131527	2385589.22917969	8311583.71965079	9615372.90703125	11356525.1038436
Thujyl_19-trachylobanoate	2.58	2			439.3564	247.5	POS	15875321.2361563	5348154.92497836	26863583.0341667	9569903.28544117	22484587.1676069	8376431.71987934	10533267.1077234	8893038.79306249	12559948.3529236	12630683.9363541	13929442.0284254	10653904.5577578	12680104.490625	14824256.1946875	15827070.5108
Naphtho[2,3-b]furan-2(4H)-one, 4a,5,6,7,8,8a,9,9a-octahydro-3,8a-dimethyl-5-methylene-	2.58	2			233.1524	245.6	POS	6794448.78397501	2337252.37885527	5875877.50020192	2935887.93433395	6567115.81709373	3202180.25837054	2273008.92673302	4600685.48373437	2361798.73748382	4353722.64749107	3161773.18740385	3210089.80240972	3629890.64419394	4072896.05243389	3882038.5645939
1-O-((2.beta.,3.beta.,5.Xi.,9.Xi.,18.Xi.)-3-(.beta.-D-Glucopyranuronosyloxy)-2,23-dihydroxy-28-oxoolean-12-en-28-yl)-.beta.-D-glucopyranose	2.58	2			827.4396	213.4	POS	1885043.42814844	2072012.13057031	2761212.93313393	2404083.15601562	2508587.00730313	2032311.33794922	3408631.5525306	1879292.74862674	4272089.78126257	1337072.34107194	2301428.80159258	1787999.04804427	2347695.13797309	2401330.68396563	2252871.28290625
2-Hydroxymethylloratadine	2.58	2			413.1589	212.4	POS	6588230.46075	2729996.30438495	2835572.75124439	2744557.34692578	2897946.83287072	1267212.61972222	986930.825892568	7610171.7993125	752017.30951488	5835036.41133257	1283500.39066406	21223911.0788248	3029690.65245001	3426877.47294922	3204259.79065341
2-(1,4,5,7-Tetramethyl-6H-pyrrolo[3,4-d]pyridazin-6-yl)aniline	2.58	2			267.1579	178.6	POS	51188810.5510715	39328013.7456563	54678115.9296875	30469179.3091145	54439885.2492204	33243828.549575	22446941.9677455	105146911.16381	26468070.358125	79893935.6022341	31590672.9801875	55726905.5225658	44047171.0697813	42750331.0442566	40025667.1782894
Mollicellin I	2.58	2			371.1467	172.8	POS	8201014.45147366	5119512.92104168	7731514.09193357	5873952.97247135	9453416.38349533	9462085.89018749	12354776.7773958	6172150.90693341	12661537.0793636	6013260.03767077	19044622.391038	4020090.29732812	7878918.27106248	7317854.70060418	7955241.1973125
Hex-3-ynoic acid	2.58	2			113.0593	167.5	POS	4283798.80237501	4426981.01380207	4382414.519875	3951914.66892187	3621779.56215972	4162738.14562501	5000220.91413125	3571064.80462498	4253657.33488125	4643773.06462501	4111042.488875	4950764.03146874	3997340.2328125	3832224.77828124	3856584.52928125
Aureonitol	2.58	2			207.1372	157.6	POS	44394475.6639998	43983476.3339999	45011810.3083751	38094892.44645	41038304.6902501	32603827.8555	26776638.361625	34893518.3034445	101398391.857735	48557666.754925	108490124.474878	40347819.1063499	33611056.9738636	36110432.53925	39323925.0528408
2-(2,6-Dimethylmorpholin-4-yl)ethanol	2.58	2			160.1328	149.7	POS	657360.393534243	2432449.71119318	2055746.19996562	702515.325365625	531189.493081967	573100.786414061	571537.482781251	659424.577110794	1731535.41742968	471994.78372256	1390173.42257812	1832443.58640001	1229531.58224219	1311638.53886328	1477842.49111641
2-[1,1'-Biphenyl]-4-yl-4-quinolinecarboxylic acid	2.58	2			326.1209	137.8	POS	8415237.41378123	7663464.22635937	7577977.01769231	7660630.10025001	7561667.91631732	5569438.12625937	2962483.30737188	5710769.08254545	4757266.85819319	5397363.49839373	6038034.22429687	5782169.25764204	6133203.37582282	6291628.76601563	6339062.01328976
Perphenazine	2.58	2			404.1527	51.8	POS	4308282.12492281	13804872.7910705	3202297.48581836	15783314.8076367	3768487.33815176	11736140.4813895	3192584.35669875	9456013.83704336	4409984.04537364	10437804.2796387	4357218.22522331	9753536.47234046	6762761.84382422	7756795.48983813	7496587.50100104
Tiotropium	2.58	2			392.1025	33.1	POS	999362.820520768	913939.448861979	1390576.60036625	1252548.87162007	1766183.67919	1498528.66046953	2092166.77858378	1264312.93260644	2128712.36333448	987011.757335653	1074276.67061322	861633.437138086	1230464.77509453	1269333.40994596	1396578.97409303
1,3,8-Trimethyl-3,9-dihydro-1H-purine-2,6-dione	2.58	2			195.0857	10.6	POS	6357982.07214979	6111515.97272057	5471378.72591944	5768707.62508009	3385429.20273326	6267242.87456245	4964406.39436211	6099629.51517554	5912629.95745212	3598141.11402705	6181270.09882883	6090890.97280792	7128292.21354451	5713713.75630865	3501765.58157615
Stigmasterol	2.58	2			413.376	343.5	POS	4756729.75041796	3781360.40518751	5220555.89388236	4428673.70638282	2918037.6459029	3455881.32849634	3976608.03607228	3920865.05743334	6182120.41018067	0.0	4440412.57431755	3946392.73157812	3736574.57142409	4821609.88885568	3075122.79707253
Capsicum_annuum_Fluorescent_chlorophyll_catabolite	2.57	2			629.2945	303.7	POS	19496208.6210939	16831189.3016562	23591704.3644931	17842507.7617188	23993193.86425	16224079.1347343	7372351.96321874	16954769.1817968	11676986.8081875	13797412.0860626	13202966.536375	14884804.6566796	15047940.3256875	15419686.2745834	16185560.4986719
cis-Parinaric acid methyl ester	2.57	2			291.2305	280.6	POS	8243003.3013291	6234854.01620315	8871794.24931377	5841525.16213391	10816781.6079	8365508.14900781	10307594.638592	8462898.13472426	7569094.67623696	7726496.8394531	6820680.45179779	7233218.12812499	6889226.19826175	8035474.25163973	8696098.39114794
Medicagenic_acid	2.57	2			503.3345	261.4	POS	5235668.2131384	3788978.99799598	9115577.91654336	2240469.35303125	3857587.06556732	1839840.10119805	2208241.07812881	3022100.27351683	1708559.30757632	2927553.33676444	2027303.59122813	4560262.3469044	3003475.79800781	3891361.0725	2861780.81883021
Spherobioside	2.57	2			579.1693	260.9	POS	18320543.3173298	5467855.72600289	21116421.4791183	8469552.98813991	10395537.750125	11540374.643471	21677612.7801988	13969635.4913437	27780964.441375	10967558.4767887	26315632.2990076	10563640.9878	16251089.2687614	16658359.7927357	17029707.4175096
12-oxo-LTB4	2.57	2			317.2095	239.1	POS	12901212.5221984	12273529.8856242	10810796.3220258	11905145.586193	13835314.7835738	10799367.919515	4684056.97667739	13304722.8934257	3840556.31975893	13485380.7440055	4747371.53281251	13144475.8115813	10447442.9212312	10121784.2001488	10254821.8847903
Tourneforin	2.57	2			247.132	200.5	POS	3337858.31448438	2682593.09244642	2632186.92680357	2728178.47864286	3233045.44344336	3968896.24594197	2027587.53232588	4415746.60675	1549257.86256654	4383895.10716667	1129532.57525001	3846453.01756407	2636368.69737891	3036449.37948213	2690429.2806179
2-(3,5-Dimethylphenoxy)butanoic acid	2.57	2			209.1163	197.9	POS	4099619.37198639	2943759.05220834	11736737.523691	3581408.92892857	5303155.03662178	4038717.84664536	2247950.91344999	14432452.0973858	5832503.83187771	1258609.74730519	4737435.68209822	3620522.93275515	4838399.0390893	3474211.08309228	2376567.003375
2-Aminothiazole-5-carbonitrile	2.57	2			126.0106	179.4	POS	41615915.3644287	18386604.473982	39011827.8936635	36893819.2021033	36639125.1645	21730940.5732752	21281450.3616959	17253632.1256851	34430092.2048461	15936423.5490976	47006789.9445	15680749.1574303	29551272.7334423	30623142.0126804	29470506.9324819
1-Ethylhexyl_tiglate	2.57	2			213.184	166.2	POS	25330285.5113554	17370462.3765996	22979728.79625	18458992.4348833	21824295.9632212	14733872.5899219	12442329.4379545	14015165.1652031	18739932.0383864	16199596.1958529	22369566.0271562	20218477.0003237	22673417.9574391	18220214.3778783	18040081.9928571
MITOMYCIN C	2.57	2			357.1144	158.2	POS	7816975.258125	6901402.55302735	6239809.5983221	6962232.09252475	6816415.18737981	6422261.46483855	5040356.71322717	5771662.06644531	5455104.34889422	6820919.47008335	5913623.90447321	5800726.62756249	6129424.38584821	6324143.87508483	6215872.75645981
[4-(8-Chloro-2-methyl-11H-imidazo[1,2-c][2,3]benzodiazepin-6-yl)phenyl]amine	2.57	2			323.1092	135.2	POS	16871322.553025	4574154.86804583	15739771.8747461	9806030.20645	17998435.7244141	5307866.57270313	13995881.5365905	3504882.05051683	12281805.45342	3983907.29185096	12104721.4576063	4321919.71294472	9161262.45309167	9602176.58229167	9264858.11949106
Isorhamnetin	2.57	2			339.0473	47.1	POS	12174306.1012055	5085011.05361659	14973313.7085884	4894790.40670958	18837900.570266	7659903.78704423	5143210.88615553	2154311.22206875	5602609.92049702	985309.04925	3532712.06379514	1433175.38843214	6048836.78845547	7137223.5852119	6526277.52426021
3,4-Diphenyl-7-hydroxycoumarin	2.57	2			315.1051	39.8	POS	2361727.72828722	5752422.06755469	2350485.66541741	4221783.47941641	2508933.26180398	7201607.44258715	3343694.67735026	9556021.03371094	6669896.89554922	8463167.63481666	7862986.22056582	9049069.49873851	4436238.15204004	7976393.82993375	6523070.38730156
[5-(1H-Pyrrolo[2,3-b]pyridin-3-ylmethyl)-2-pyridyl]-[4-(trifluoromethyl)benzyl]amine	2.57	2			383.1439	38.1	POS	46046084.495925	17052255.8790078	44238058.1003585	23541543.1026125	41661451.8089	21133085.2679534	31278496.5744812	22806980.7963579	43085450.7961458	21911350.8031356	50795988.2227212	20316340.51409	33399411.0339252	36291441.5925341	34067268.8356739
4-Amidinophenylmethanesulfonyl fluoride	2.57	2			217.0449	26.4	POS	1125151380.43108	213102970.75375	778253184.217042	342871357.860988	941831604.681408	259305171.200042	286764914.387477	700629759.214775	428280904.188067	897368916.769323	486538814.205429	844361495.392493	620933493.007746	627073163.5125	614945107.066833
25-Acetylvulgaroside	2.56	2			479.2996	243.6	POS	5741338.35248685	4088926.07507812	5394716.06075521	2739856.41499999	3817116.24371395	3838686.1734375	2322318.77320312	4794739.57306491	1706946.16120536	4177018.79620052	3253769.06052524	4425804.1894336	3565042.35156491	5219800.17031802	3912476.54296635
O-Geranylvanillin	2.56	2			289.1788	234.8	POS	30004597.1555078	10506917.8633795	32961048.2855938	14046502.1638281	34541052.6232427	13921378.4562253	12354513.8122083	27749222.4702882	14342627.4181447	19301646.1474706	16990755.7257141	20954286.6353334	21034670.8976632	21259821.3158889	19779335.7729798
Methanone, (4-chlorophenyl)[4-[[4-(4,5-dihydro-2-oxazolyl)phenyl]methylene]-1-piperidinyl]-	2.56	2			381.1321	218.3	POS	39333965.1647103	14356713.4990424	1879257.7342751	12467451.8012995	2028856.58708515	3448846.6433789	953459.266139686	19227519.8185714	0.0	25275808.042625	0.0	68297690.0144886	9315837.06231251	10456826.89485	18091660.1175143
Chrysoeriol_7-O-(6''-malonyl-glucoside)	2.56	2			549.1234	203.1	POS	8675474.66027083	6691714.4689125	15237533.3562969	5680055.65680555	11016336.1613565	8159943.32760418	5313783.41350709	10107247.0570125	8364773.3145064	10212899.1465375	9913858.72730077	8088492.76400626	8518644.44979167	8605610.6819375	8531564.11296873
3,5-Dimethoxy-N-4-pyridinylbenzamide	2.56	2			259.1099	199.2	POS	1484267.10453125	1855402.38661702	807833.900475003	1517578.31281128	1048817.65640625	1268204.06970057	3578762.85089285	2072939.0232748	3380285.55178124	1160806.242375	3078145.13337501	1489222.62068126	2039071.62697917	2217737.03396875	1621170.14596874
.delta.-Octalactone	2.56	2			143.1061	195.9	POS	9271108.82627187	1983283.04164453	10524449.9287543	3383062.24771635	8725456.7477353	2252812.3859375	4684187.49205263	1426512.133225	8381156.18960294	1312489.66853126	11630434.9663125	1345629.98838126	6690851.29474999	6388731.73916667	4084554.63569792
9-Hydroxycalabaxanthone	2.56	2			409.1602	153.6	POS	3634757.87162304	7297501.61857414	2386457.59359999	5928257.09869957	2605734.907125	5945922.83442497	2342470.7130625	6772631.1884737	2987021.7061125	9612640.62560844	3681049.07831251	10581846.1255817	5060983.2837882	4409478.41147661	4807177.05844116
Pagoside	2.56	2			493.1663	142.2	POS	3038951.646517	2136780.12368333	2093330.78106163	1295484.39276042	2221550.67215893	1227175.12456599	2171016.81354167	1124823.18417656	2820988.9293125	1338394.92327136	3929080.98278125	1077549.65375651	1810780.75127711	2062310.3285647	2036502.271739
Methylsyringin	2.56	2			387.162	141.7	POS	2358687.11593749	1202334.92424284	2367379.53134376	1277151.25203698	2634702.22125	1280036.88207548	1521941.08814258	1404174.44798919	1599777.96219642	2142236.06352609	2244276.10142046	1960499.00151852	1134290.0745	1869429.11734172	1290489.47929688
2,2'-(4-(2-Hydroxyethylamino)-3-nitrophenylazanediyl)diethanol	2.56	2			286.1392	63.1	POS	4418246.40716895	377574.461261259	587030.586917095	1601728.12603877	1981586.06135896	430041.940150595	2590047.43524954	4222187.83966052	2979745.47591801	3576634.27098381	4038928.71495383	2389951.95339644	2448242.45472399	2238770.86550402	3295084.89327743
Clausenin	2.56	2			261.0727	45.0	POS	16815919.2202269	13957989.9622635	24010588.0635654	12980551.55265	17722293.1692719	12310858.0019187	19384053.455971	12537698.8837298	16001653.3892846	13688575.3379375	21765569.6949115	17379391.0315094	15708838.0623344	17873120.2007423	15520824.6315361
10-Acetyl-3,7-dihydroxyphenoxazine	2.56	2			258.0733	38.8	POS	12030097.4795207	16490526.0158077	20557561.5526313	13317715.8362424	14392719.0217594	10525413.2884456	21663090.7386596	16093880.349	18671646.3117649	19921712.6375292	16704688.8449391	12752787.4111663	17762844.5355664	14290791.3291933	17280597.0392484
DIMBOA-Glc	2.56	2			374.1081	33.7	POS	21588449.5635658	12101091.5188333	19208513.9484204	15053209.8196449	19060686.3078579	12191123.242885	18864896.7632125	8133821.74628228	20897419.6497787	5536623.8312179	23002782.5112187	7547775.15236797	16666704.9493012	16667118.0075475	14051667.7750141
Corydine	2.56	2			342.1749	31.2	POS	2936839.59924361	7113755.72663269	1983305.63755206	9717557.22338257	2073560.22983333	9931852.83105641	3059491.75717887	4561413.67403071	4028360.71392589	3866413.00863984	4613832.24211191	5688780.80509788	3612132.32517368	4972907.95199042	4350183.30605286
Drofenine	2.55	2			318.2394	357.1	POS	41487.1971629461	249461.457171874	60869.0053939621	378191.588333497	0.0	149868.514369001	223535.826514975	334739.89230152	161805.866789064	65599.4077094793	507039.056540734	267248.061501221	271367.239871653	259293.098256835	138076.303784768
1-O-Hexadecyl-2-O-(4Z,7Z,10Z,13Z,16Z,19Z-docosahexaenoyl)-sn-glyceryl-3-phosphorylcholine	2.55	2			792.5995	332.6	POS	22990251.3977947	19302834.0867188	19619993.0316896	20600379.8232031	19165467.4807989	20718112.0589087	502817.366954803	23683703.173846	19742289.593125	25400749.7123437	21259128.8748214	20882914.8288751	20721020.6365501	18366489.7365416	20420849.7472143
Euscaphic acid	2.55	2			489.3557	301.9	POS	2370039.35752399	2522657.6104399	4599714.96032241	2715206.18079087	1959497.08594711	2341958.48829613	940856.882267271	2623410.18854322	1915676.79833496	3596520.30718994	2088269.91471875	3440523.32197188	2970256.6328588	2347578.89039755	2391556.8774539
Sterebin_A	2.55	2			311.2204	269.3	POS	9902111.28960511	635757.126589489	10159545.8152547	1091965.48782163	12570806.1098317	3560275.43348246	4587049.90270315	7758887.50762499	3395261.13270071	4722486.60258007	3742855.28032033	19274750.0944804	5727852.0836771	5405894.00999612	5333751.9006989
9,10-Dihydrojasmonic acid	2.55	2			213.1475	249.6	POS	9614234.94201665	5116119.13637078	10020524.0399063	4929380.56989316	14461056.6850146	5897884.44120119	7973940.50253347	11283900.3199812	8419330.70080885	8433601.6099375	10230711.941121	10877305.6165694	7781619.8502246	9491218.54983281	12549796.5963011
Nelfinavir	2.55	2			568.3229	231.0	POS	17444903.9628154	870947.634819945	31257252.4507813	721143.095543226	33192802.2458031	1256941.23079464	3694820.17208334	8817796.62750488	4254293.776125	3003556.01847886	5855668.9172552	4042318.56595311	9590677.99227273	9904465.37224511	9363418.2860271
Cortolone	2.55	2			367.2467	226.7	POS	29579942.8288	6369687.575625	32044441.2659412	6918072.7555629	34013285.2809486	7833263.57959986	11298747.3729917	13249367.240625	10430999.8769299	12896337.2023224	8030113.47167187	11772584.799375	16103025.5254081	15747066.9217969	15504680.6811875
Elemadienonic acid	2.55	2			455.3514	220.8	POS	5142346.83106697	2772798.0871808	7215460.88406618	3654464.00172332	9843274.17534376	4061459.40103125	6984072.37975586	4606814.55453024	10933897.7651934	6539676.47994208	15919974.7581361	6240624.09140625	7153165.44603261	9821023.96854441	5623594.04329687
1-(Cyclohexylmethyl)proline	2.55	2			212.1638	213.8	POS	1823268.87145704	4311629.15894351	2513372.04728386	4614963.16192709	2477500.44	3928844.9489375	2605278.89839286	9027300.57078262	11402942.3154542	6294297.23750391	11712975.7972969	3267267.98178847	7346791.58592419	4057369.85859375	5902730.90425375
5-Chloro-1-(4-piperidinyl)-1,3-dihydro-2H-benzimidazol-2-one	2.55	2			252.0928	176.7	POS	18405525.1986335	25776553.2740546	22984579.6787344	18461373.6503352	22124228.1473515	17801989.5687017	10433793.2105454	31080491.3206888	10037154.4673125	24627521.3824063	10628177.8303969	32466512.2783711	19339362.803544	19468052.5462501	18653376.982651
Todatriol_glucoside	2.55	2			391.1592	160.7	POS	5941571.99741015	2552619.9307439	5946649.3636778	2914174.29652623	6217382.39484377	2286355.94986458	8579439.24403125	2403476.09707832	9174239.22077344	1665770.25480001	7223860.81375001	2790309.89082589	3975835.86750002	4125173.18882144	4178309.30935713
Mahaleboside	2.55	2			325.0913	158.3	POS	52028372.8201113	67295828.2680117	44406146.3977612	66132718.236386	46834747.2699443	57318676.6651895	31714702.9867877	60607310.4693984	40084974.0778088	76886589.540376	40383825.3272013	64297482.0061376	50448895.9204394	52398604.1498162	52217656.2180938
1,7-Bis[(Z)-but-2-en-2-yl]-3,9-dihydroxy-4,10-dimethyl-6-oxobenzo[b][1,4]benzodioxepine-2-carboxylic acid	2.55	2			425.1563	158.0	POS	6259231.17945455	5021534.62547917	6048569.51097785	4293569.41899999	5778330.77084374	3780520.73323154	2452394.8491875	5038911.80950521	3892138.4707159	5644116.33770454	4370808.51770625	4807604.28208595	4555978.51664904	5180220.45857423	4799433.33511363
Cymorcin_diglucoside	2.55	2			491.2107	157.5	POS	3731688.04488646	2142055.97976562	3771527.85692333	1390410.56641741	3848857.01584896	1603003.2721582	3753513.76047991	1728228.24466964	5182860.86828961	1683327.86609916	5859093.36375	2366153.34654911	3065180.19309326	3427122.55535938	3252023.67149218
3',4'-Dimethoxy-.alpha.-naphthoflavone	2.55	2			333.1161	43.1	POS	1680425.32346562	19331992.93521	2689803.37432389	11741611.5833314	2500324.37256023	11956833.1409552	1214559.82985458	7067545.37052114	1981459.05168911	11362396.9214285	1675164.94563437	8947750.48325333	5290748.54608941	8696943.57072453	5351295.85419902
4-Thiazolidinone, 5-[[1-(2,4-difluorophenyl)-2,5-dimethyl-1H-pyrrol-3-yl]methylene]-2-[(2-methoxyethyl)imino]-3-methyl-, (2Z,5Z)-	2.55	2			406.1377	35.9	POS	270914.729554929	798325.76785028	458411.621948758	520993.360182121	418873.618531697	154403.158590662	651526.963035345	504396.100200295	193772.94599027	1395777.50899332	253183.439119791	196177.335989766	781012.575169063	328516.444303125	742014.238862571
cyanidin-3-O-rutinoside	2.55	2			596.1657	33.9	POS	301751.373666504	1208899.97000977	316735.719019727	948778.211802121	167979.153317794	144810.924657552	321709.024761827	780252.300139526	292923.981883867	1595119.73823112	183461.717092539	446095.799629829	705820.368097031	263090.233575	690810.214195833
3,4-Hexahydroxydiphenoylarabinose	2.55	2			453.0714	28.2	POS	2162990.99463094	2319431.97612727	501496.787053125	1952717.86050537	3464264.68623009	1533507.01610121	4150545.37337855	2656701.12855632	2612116.19597131	2476482.74338978	1234272.84594492	3378357.29051854	964447.402000036	2550442.60689854	1391980.12245
Neoeriocitrin	2.55	2			597.1855	25.3	POS	8882415.33800455	8985215.69142352	5467941.06992656	3135562.38577442	9267987.85648971	1955753.73069444	2008431.71991161	4799343.58542562	3969362.52029078	4984800.29770266	2344553.71162676	8213542.03912233	5334749.36642292	5655274.58886146	5848598.73448031
5,5,7,12,12,14-Hexamethyl-1,4,8,11-tetraazacyclotetradecane	2.54	2			285.2978	320.3	POS	18028910.7814078	47497756.6471653	36153265.8409327	52049863.9748569	25862552.8227161	30970140.9213172	42382825.2001876	50766843.6410858	38641785.2922956	27068606.9459999	43567164.2879998	43250080.2685575	37831185.4479917	36123581.5821562	40516875.3179729
Dicyclohexylphenylphosphine	2.54	2			275.1956	287.2	POS	2959920.19002138	639595.334173711	1894899.49697614	328614.327828662	1430235.84900684	3287690.80490772	2276364.78850447	956310.941021068	1637308.83175	1843701.26751562	1811294.94454219	1785996.74062861	2875422.54123611	1064974.33667447	2743001.36395834
Spiroxamine	2.54	2			298.2729	278.7	POS	45094619.0299012	231076370.632876	81218208.3553398	144687667.603195	18326024.0990441	86630568.2723122	32545478.7926445	74104721.2229006	264973061.991291	56457256.1121561	241815321.534938	138776370.256649	118240657.224293	116493809.678301	115181456.37825
Calendulaglycoside B	2.54	2			957.5035	235.6	POS	9356852.0164911	1925910.91001718	11739022.5285078	3741985.55190625	9707032.11378751	2720546.03415626	9436301.75690106	3980099.87014174	13264748.7464412	1845926.15026798	12336303.08225	3188187.74460186	9473648.40846871	9330032.73645837	9044657.15042854
Blumealactone_A	2.54	2			365.1919	228.4	POS	12706287.4536908	1729563.41002499	11255873.4630264	2127435.36423749	14322898.8603516	3255048.76368751	3818074.7671278	6964014.30573781	3670365.29084396	5265785.51869392	3771635.9461875	4265667.06443024	6328920.45164642	6008421.95579567	5375491.66283874
Dimethyl_3-methoxy-4-oxo-5-(8,11,14-pentadecatrienyl)-2-hexenedioate	2.54	2			421.2577	214.4	POS	2916369.20265626	4240145.66259375	2842881.28937499	3418598.4507009	3136318.27081249	1936951.75597499	1655125.63329277	3141841.46209822	2289403.0343833	1867678.58372917	1726631.1206	4227103.79469643	2524234.26566667	2519213.81746876	2482325.31575
1H-Indole-1-pentanoic acid, 3-[2-(2-methoxyphenyl)acetyl]-	2.54	2			366.1742	182.7	POS	12728478.398582	15110340.3683937	19606604.9155833	19521601.6229938	13795871.47	16734322.6853609	5906743.16038393	16989031.5932	10311889.6359375	16144684.3351073	13001382.1194011	16438756.5029979	15612484.0160938	16566253.7350486	13332275.794
Urea, N-[2-chloro-4-[(6,7-dimethoxy-4-quinazolinyl)oxy]phenyl]-N'-propyl-	2.54	2			417.135	174.0	POS	5513542.88099999	27938413.9124999	1440682.71622419	13179698.153875	1771281.35430756	9906241.07459999	0.0	7026227.73187501	0.0	19983206.9105	0.0	6994488.65039998	6829171.04864999	7195266.2139	6986657.18107503
(5alpha,8beta,9beta)-5,9-Epoxy-3,6-megastigmadien-8-ol	2.54	2			209.1532	167.4	POS	36759002.1363943	73157872.8840626	29030425.12825	82368842.8497726	28733887.1130769	55087386.8590972	24727232.0214712	66644876.1876316	25841973.1956744	82023429.8699802	34506261.7627059	66746638.1948948	47243690.9071181	48593130.4028334	42037135.9270674
8-Acetoxypinoresinol_4-glucoside	2.54	2			579.2065	161.1	POS	4341254.88129016	1839746.21231697	8482221.37871634	1732238.74103646	5018308.26962499	1308521.83078126	1917889.466	1354103.90604911	2779861.2085625	2098625.52592969	3437140.46397323	1468037.23027083	2937042.13775001	3016209.15071876	2871500.3410625
9-Hydroxy-7-megastigmen-3-one_glucoside	2.54	2			373.2218	160.9	POS	36683730.3360334	48541680.0248162	36293637.1113625	54403703.1401094	35357153.2501875	41338036.3062831	12072068.2365134	43290459.3794809	18752159.4769437	59438669.8590937	23802277.0720588	42977504.43675	34907295.4714687	34459070.3892969	34413109.2041094
Perilloside_B	2.54	2			329.1566	154.4	POS	4644794.38808515	10772612.11125	5037267.91714297	8877036.609375	5092212.17588815	9085795.60922727	3875854.95610527	6917319.87562501	4525448.51047204	7192228.30206797	2149685.81275	7043646.39794407	5569461.26048931	5968075.92494047	5870114.12438839
2-(2-{4-[2-(1,3-Benzoxazol-2-yl)ethenyl]phenyl}ethenyl)-1,3-benzoxazole	2.54	2			365.133	153.0	POS	1863682.98563672	2154194.473243	2076485.92605782	1971907.81717047	1739068.57898265	2070736.26124723	4243776.72795	1798062.2175	4258635.17826094	2646055.4547739	3737938.04617188	1423790.6094	2272362.82994531	2462893.35840278	2239143.02673047
Triphenyl(propyl)phosphonium cation	2.54	2			305.1415	138.3	POS	5573649.13928125	5706516.79339903	4952148.53050781	5802078.09449869	4960576.95903384	4299951.14882812	1259131.61515625	4145570.82051042	2668131.56822657	4145185.40092057	1920027.66609375	4259559.49869591	3180174.96013021	4696323.60766588	4274501.18588068
2,3-Quinoxalinedione, 1,4-dihydro-6,7-dinitro-	2.54	2			253.0225	132.5	POS	2502652.1109366	4215184.57475261	2267517.90617795	2890534.54032269	2291093.58695192	2274555.6741875	1588467.87163352	3078736.24102214	2102396.62839742	6293226.42213939	2214909.27606406	2894371.30017365	3009942.49433468	2816492.41835938	2576919.45832642
1,1'-(Tetrahydro-6a-hydroxy-2,3a,5-trimethylfuro[2,3-d]-1,3-dioxole-2,5-diyl)bis-ethanone	2.54	2			259.1147	113.9	POS	2674127.10336442	4073823.32390078	2081499.15017415	5712272.79125112	2114480.03594915	2715137.99629492	144125.046871094	3234241.2468683	1478195.33727431	7246608.27386328	1283731.29088867	3448115.69309133	2443155.79944741	2409073.60352519	2060657.72904844
N-(3-Chloro-4-fluorophenyl)-N'-(5-methyl-3-isoxazolyl)urea	2.54	2			270.0456	53.7	POS	1388001.74001094	650943.633402969	1354935.47725586	547572.650901011	1328757.83142029	957578.008229852	1103482.02778195	647581.433367857	1322111.56279194	804139.548533479	1342658.99397988	553669.62695216	1048599.79069141	1150159.17239255	1034553.81489433
Durallone	2.54	2			395.1446	53.3	POS	1485992.3075791	952729.514653366	795145.371810156	1521150.41064479	1204799.29170325	839722.151490669	90697.9228326252	611710.930719971	344455.543411719	736912.126410026	722259.548137969	1175511.21232884	838030.95551294	1162612.41171429	925721.032103236
N2-[4-(Aminomethyl)phenyl]-5-fluoro-N4-phenyl-2,4-pyrimidinediamine	2.54	2			310.1487	39.1	POS	2128222.70258179	1871953.35634781	1549364.18145906	1881499.61295469	2429949.77369484	3662325.15486094	1292863.49005503	6098969.56136686	2677947.05148359	3628189.5399	5540867.53419777	5040631.56785034	3946477.90063967	4654769.18038425	4264755.02880993
4-Hydroxy-6-(4-methoxyphenyl)-2-sulfanyl-5-pyrimidinecarbonitrile	2.54	2			260.052	24.4	POS	31600454.9634813	9778678.53477869	32706916.0037932	7599308.81644375	30549202.8824209	9006890.03044414	26633846.5400039	7458450.61759792	32270358.3655896	8748952.76485391	32442691.433605	8774638.94916589	20075542.6923324	19413393.1131587	20408887.9706548
2-Hydroxy-3,4-dimethoxybenzoic acid	2.54	2			199.0626	24.0	POS	21319680.1965268	36558196.3147421	19238604.5028836	36600619.48749	32925481.0241446	34535606.8786062	18173468.5946385	31478056.3697538	17185238.6480636	19465959.6810667	10283353.3355885	24489740.5486977	25116732.273649	21508011.4469616	28149479.3813359
Flutamide	2.54	2			277.076	22.5	POS	68388492.1997463	53422581.6016594	45477344.4780234	43681104.299745	68075738.1924255	61687851.010354	33213908.9683637	56952561.9116211	36636689.4467437	34672992.7196153	32747117.4039146	58300526.7501822	35771518.1929672	54952225.2755882	39302519.2522687
PC(31:0)	2.54	2			702.5345	287.9	POS	1129180.36201562	1021367.62670313	745973.64293747	704298.511560059	1194376.32546094	674347.607649995	711322.248899995	913015.549437494	444209.723430634	1040344.21815624	532288.906734379	910179.968833337	617779.513697942	1183719.99670313	853753.837717637
PC(20:3(5Z,8Z,11Z)/20:1(11Z))	2.53	2			838.6311	345.5	POS	2720196.77938907	4789501.4181767	1252392.0271389	3289084.20690767	2216510.37452951	2204870.20380681	5189634.62792228	4564354.737311	3627290.24965554	3498919.40062501	4338934.84616984	4117580.88771224	3884338.7876449	3258096.66154337	3406017.1123125
PC(18:0/18:2(9Z,12Z))	2.53	2			786.6001	344.4	POS	37929626.7636932	21608730.9445496	35572134.1431667	37772896.5491874	25025695.2577464	27119837.5598229	95358847.4233593	60122268.6300422	29890795.4167472	22962751.6039199	27565202.8250782	23617754.2552287	26489724.4462077	26743261.4172039	47453687.6005155
(3S,3'R,5R,6R)-7',8'-Didehydro-3,6-epoxy-5,6-dihydro-beta,beta-carotene-3',5-diol	2.53	2			583.4133	311.0	POS	21635610.0688462	20965888.5428195	14192143.408573	25761375.3655384	18635199.6682421	49561006.0042147	11153807.0743047	22716513.7557589	13577876.6128683	17456242.1614453	38869249.7957696	28307683.2224999	21582605.0262885	22509059.9440386	19048119.2127597
Salmoxanthin	2.53	2			601.4212	310.3	POS	28800811.776616	23228421.955125	9794506.4291281	18838993.7860312	11039957.0116997	20347581.4624874	6912305.72811903	16350141.1466916	16137976.1655664	18419043.6898923	9759893.16268751	25473393.3258282	17343476.2667969	15288125.9833561	16116087.4128177
Heteroxanthin	2.53	2			601.4213	295.8	POS	115500023.813539	177638521.006571	60528178.4236363	172594363.506615	79556000.6021666	133240498.367077	43230349.2375385	204549173.872629	61488896.4776786	160324635.667001	120806440.515625	238835034.915389	113899328.930076	127504399.64527	110913884.541077
Kinoprene	2.53	2			277.2152	265.4	POS	55304811.3458959	22509819.4727499	63975220.6912836	25133761.0394791	60807064.1947706	84308533.4384054	26396406.3288069	46595708.1579115	113535528.604734	42263132.3127422	26169201.0152709	40271798.1488542	43534116.9373334	45081334.1809166	43816807.3445001
4-Deoxycohumulone	2.53	2			333.2022	249.8	POS	58641336.1925113	16407604.349679	54667469.5082205	19187823.9955646	67611763.0819616	25913669.0993125	30706518.9671809	68325791.3358398	26585995.5485039	54502699.1744702	29745733.896041	40220466.4735708	40355578.1395195	40440840.4365411	40716442.1345341
Hydrocortisone_caproate	2.53	2			461.288	229.9	POS	16698756.65535	20990654.6065425	9871170.74625	7991912.76563282	10704045.6381529	8729870.4482862	3915469.83558888	27864424.4971154	8185531.05593673	32734361.8788553	8716418.38896051	11191040.4691042	9757531.68630554	8193788.38880208	17715622.3879422
WIN-66306	2.53	2			801.3888	203.8	POS	1906316.10922852	1875703.546	2196935.7571875	1411756.41992613	2482651.43705529	1283028.55163889	818334.058253905	1654504.68383333	1005506.92970312	1050314.56971572	1346497.19791335	1694803.6641289	1646094.73312695	1605294.12930876	1742304.84210216
Brucine	2.53	2			395.2019	187.9	POS	387917.019970942	8505332.63604566	454252.095991373	5517378.69655078	267110.522418785	3251351.51841407	304601.05101757	5021622.9081375	363895.179192924	7828231.77803979	527208.105140626	5027581.84990909	1985103.7078125	1834648.57963142	2689634.2678625
3-Hydroxy-p-mentha-1,8-dien-7-al	2.53	2			167.1058	156.3	POS	6495568.08925783	4155954.91799998	10589192.2800789	5154215.46575891	7241860.90361805	3725171.90296875	8179012.67951561	2952508.72112501	10619289.9804722	2607522.09756251	9681952.16609372	4154654.48205833	6480686.9716875	6728815.56386721	6240514.41077342
Ethyl 4-amino-2-(methylsulfanyl)-5-pyrimidinecarboxylate	2.53	2			214.0665	156.3	POS	34311769.9590312	23990075.1044231	38332127.2805357	32234209.1751731	36127148.920875	26433517.463125	59325747.1654166	25295312.9692308	55925440.2828281	20798935.5418269	48410124.1638751	22249298.9443846	35545520.378125	36654093.0260715	34479488.0340481
Khelloside	2.53	2			409.1086	149.6	POS	9748152.38615626	4710197.65311328	9770663.40012335	3793898.7115767	12127516.443023	4308521.97987785	8023656.64200366	3781957.23690624	8762700.72306836	3671324.51320312	8602350.92839287	3300664.75535795	6655521.87997918	6960099.83349998	6858931.61262293
threo-Syringoylglycerol	2.53	2			245.0992	60.4	POS	37204979.7568735	43090437.6788174	47662935.6133185	59393673.5825039	30561973.6465826	42789502.6753813	51754851.0648397	36556994.7305263	31770493.5787954	40178448.1296844	43186444.1847869	56169835.1218638	47578870.0236703	40292463.7864812	48200876.3051848
2-[(1,2-Dimethyl-4-nitro-1H-imidazol-5-yl)amino]ethanol	2.53	2			201.0967	19.8	POS	81681479.4665267	76609962.170349	77730188.5942813	66841087.1505625	83279392.1486661	85222310.7800261	70000418.0525284	80630666.892375	70151050.6909669	80227578.5389911	65243107.0990875	73018505.6963195	74705689.8931466	73341304.3579551	72468073.6002437
N-(4-Chlorophenyl)-N'-ethylthiourea	2.53	2			215.0397	19.8	POS	2742072.72836063	2634782.80070704	2975831.33857875	2363956.47860026	3291693.99595688	2222415.81845938	1801320.38887321	3005710.914875	2300937.22616281	1677688.25401375	1954901.74849375	1830364.91525156	1743987.96844688	2448420.414425	2747243.3049041
N-(3,4-Dichlorobenzyl)cyclopropanamine	2.53	2			216.0313	3.0	POS	2143196.72330886	1903748.13470746	1925197.85077752	1842858.00925067	1754687.80553082	1898288.41974381	2190710.82698619	1676225.8316559	2035521.89821121	1851376.53817017	1934914.99894426	2206334.05845352	2028617.67254323	1745667.60101745	1774666.94528923
Dieporeticenin	2.52	2			573.4855	346.8	POS	35905151.9914342	34865686.743889	37790667.8799151	32902162.5915591	37480982.4367105	41397945.8812367	45538121.8148047	39811937.2340626	44069541.3904167	40077532.8574935	41562383.1254062	36476843.525415	31501438.3693915	34455711.5432882	39423216.7104001
DG(14:0/20:4(8Z,11Z,14Z,17Z)/0:0)	2.52	2			589.4806	344.8	POS	2345301.12403124	1932494.98402558	3676962.64794308	1151347.62652441	4278154.65084933	887522.424000976	500675.37657715	1980355.11887501	1061467.43725156	2260195.09012501	781353.585575001	2178501.84378906	2119782.16892188	2210826.00735547	2066187.4957713
PC(20:0/14:0)	2.52	2			762.6003	318.3	POS	85289998.4670456	39829142.038	89097720.9062263	128965078.66362	80944902.5918498	94562656.7019532	17710811.5713302	62280937.9752	94795142.2846127	114839750.024899	117000941.602071	107488294.624791	60548003.9305556	120424099.677035	135954465.726216
Tejedine	2.52	2			669.2886	297.1	POS	10444422.7116629	7007128.44287501	10534486.423105	8632320.90032074	11589961.1005366	7432179.74683073	5584783.13238013	7598317.80843345	6076110.60291118	5855378.21012789	6482532.14737482	6230279.27582585	9044876.63391171	8816021.67143061	8246433.70238157
DL-2-hydroxy_caproic_acid	2.52	2			133.0853	283.2	POS	13672706.1436786	13131259.8388	12874612.4616346	11819789.7033846	12039852.4537499	10937210.80725	15887658.2401367	12567463.0786375	13034087.0308125	9848498.05465622	11839557.742875	14746365.1491103	12878927.9748855	14358709.9094196	14115785.0013036
Ganoderic_acid_Mi	2.52	2			545.3815	282.5	POS	35238470.8500001	88233400.2878496	19065060.7125	51010342.6843436	16687391.8768571	42499420.9709722	10071077.8874875	23477450.9969999	18617446.981875	59468260.8081774	23259422.2817501	32125271.4107501	28512581.6856929	37973968.5313269	33448361.0632221
15-Deoxy-.DELTA.12,14-prostaglandin J2, 2-glycerol ester	2.52	2			391.2447	266.8	POS	578595.982802868	593880.501598358	1071221.80618286	654117.369506836	536760.40272007	660245.351890564	6389847.75963448	951116.736626244	1220267.577	714685.093037605	1503714.24411458	951993.342268467	1287320.4491125	1029466.43847942	1051622.41380215
Soyasaponin_bg	2.52	2			1069.5581	244.6	POS	45996757.8239236	20178854.87625	28876336.1514086	23032667.7517933	34576922.9969999	30378264.5795989	43738081.6548077	32441651.7526538	56890527.4133774	29055726.989964	55834969.3565624	30195424.9608699	39430631.0047692	39397112.2581563	42068189.3754688
Chlordiazepoxide	2.52	2			300.094	217.2	POS	25490692.8023698	29117032.6964334	10661358.5926354	26647912.7497469	8362710.98340573	39273896.4075264	32167885.8428571	56479659.9297901	15794095.5536585	51578913.8838328	11886775.2499292	112302872.731413	51905362.9028292	50802871.4451768	49972237.8996779
(5.xi.,9.xi.,18.xi.)-6-Hydroxy-3-oxolup-20(29)-en-28-oic acid	2.52	2			471.3447	213.7	POS	4795254.38078749	4798552.64728124	6612007.2801914	5929184.96288525	6352210.35280001	5983673.39992501	9221051.321625	5082704.83163462	10486464.5656021	3931371.27622949	5610386.55262891	3837888.74690677	6359206.62210645	6568000.04430078	5760150.27677345
Isoalantolactone	2.52	2			233.1529	206.5	POS	2612678.45361111	4571820.29057813	2284288.59759999	4950588.59308364	7830987.64514118	5755472.46153516	4112200.10514514	6402835.13589012	6707069.99425834	5504204.37260546	8149866.83582811	4787263.04566269	1997927.941625	5499295.34000759	5688084.65030551
Octyl_2-furoate	2.52	2			225.1474	202.4	POS	8931289.61394272	4992495.41115418	9342124.07324753	6054840.60308838	9783125.24699995	5674816.07276328	4838579.60560188	13121048.1612	4952261.08575	7324535.30441667	8264557.88895001	13608739.6572826	6037202.56433336	6926467.97370071	5555898.1676
7-O-Methyleriodictyol	2.52	2			303.0855	196.5	POS	15195513.2397115	12646269.0083594	11397758.13575	11820380.0613864	11502020.065974	9026386.40767498	20368188.5275311	10059375.0789583	11779247.4594444	13342874.7462259	11489911.8625812	20037883.2528029	17947373.5352963	13028233.0355113	11193774.6213719
Ferimzone	2.52	2			255.1584	193.2	POS	11092958.6836683	8812258.90492501	13223569.6009687	8378180.00095898	13057908.2858269	5845798.5189125	5175539.35470937	8801812.34707692	5703051.78513943	7596307.66010039	6081792.39289688	8518014.47472543	8736125.53307702	9069952.57599998	9225402.63562498
Pterosin_E	2.52	2			233.1161	189.3	POS	44023717.4238698	19409841.0755625	44770509.7970314	20461712.8559999	44291257.6268334	24370744.9021023	32966732.6715001	26735049.2078654	39043924.2892223	25649387.5033594	37573693.5239167	23876524.3264844	33456502.6838906	31244590.74	31720892.1344879
2-Chloro-2'-hydroxy-4'-methylbenzophenone	2.52	2			247.0526	179.4	POS	15721942.2802875	7060653.59608335	13299798.772875	14358123.9904688	13143068.2725833	9228654.15097869	8263309.81512849	7689197.56637846	12840216.3971875	6454561.12805557	16163254.0819141	6198008.0131875	11723037.8509031	11555167.7496493	11373049.3666375
Dukunolide_C	2.52	2			541.1674	174.0	POS	1336332.71402645	1409862.98131967	1090704.89964752	1239209.7344375	1233816.28101875	1134796.120275	2285840.72086523	907385.169675785	2283991.53184376	755725.337456249	2061693.18863282	687836.417250002	1342803.37296875	1288051.11796876	1323842.42490625
(2R,3R,4S,5R)-2-(6-((E)-4-hydroxy-3-methylbut-2-enylamino)-9H-purin-9-yl)-5-(hydroxymethyl)tetrahydrofuran-3,4-diol	2.52	2			352.1596	158.2	POS	26913212.5621813	22656938.18675	20984451.561462	25092074.7377679	21268811.7842291	27465075.6102589	19075900.3956473	21891305.09755	20668111.5404185	25553797.3105895	20149705.7324688	21770997.9914166	18643256.6432142	21399013.8954107	24321513.9870781
IS5	2.52	2			225.1496	147.1	POS	213666581.622467	161798948.782008	212386915.62957	162437638.864313	209897741.672008	161127587.565918	215562426.439333	158592017.259794	222001955.063118	161435158.141992	223160604.963117	164647952.874563	185350431.410552	194583290.831735	189445462.993313
Xanthotoxol_glucoside	2.52	2			365.0829	143.5	POS	11382454.5724095	16807339.0949553	8642208.0339132	16040424.2478609	10065802.359773	15861753.646875	8343217.59565438	14324472.5915219	9547216.7848203	18610333.2362443	9698967.07478945	17057547.3387473	11780453.367161	12353612.6688454	11861029.8353224
6-Amino-4-(4-fluorophenyl)-3-methyl-1-phenyl-1H-pyrazolo[3,4-b]pyridine-5-carbonitrile	2.52	2			344.133	141.0	POS	30205416.6841875	30150758.3825	21778898.3555809	33591942.9784192	22513153.8508125	36475995.8368194	32163720.809825	29667719.9633309	33480825.0124457	36954556.4468426	29293061.9246052	38792701.8570816	27822436.5724412	28140961.3504412	28445736.428
2,7-Diamino-9H-xanthen-9-one	2.52	2			227.0788	66.9	POS	27987417.1455288	4076550.87529891	14741702.5262024	4455039.22247109	20269351.69544	5655645.11570553	1579656.10787435	6896212.27216626	4493417.51675625	3748618.936575	4819167.71661094	5188052.99811886	5311096.92176554	9465917.76826384	8478459.91547092
Methocarbamol	2.52	2			242.0995	36.4	POS	17851300.8188402	22302315.1439156	16316763.4506721	23495851.9338034	19913677.2436107	21806855.7358113	24418797.3192123	25345692.1967583	26949501.8829035	25039083.8880737	25372394.6903875	23664248.2603921	21490423.3364441	22165880.5253646	22968859.6189813
6-Hydroxykaempferol_3-glucoside	2.52	2			465.0993	29.4	POS	871044.063400892	1619707.22857188	899583.928266381	2196757.16259414	1071790.09056464	1212223.45607388	1441611.00749297	1442150.96564297	2219414.22478406	1284961.41296568	2991494.11770016	1924233.765545	1404009.9976	1368655.26397031	1135315.86248625
3-hydroxyadipic_acid_3,6-lactone	2.52	2			145.049	26.4	POS	36895467.3640071	43467638.7095515	27762540.0358542	47600100.3495023	33936549.8873125	38872055.7965438	23994907.4543661	33599621.9709964	29467596.6633936	32988739.4383219	30493540.7767858	34984637.34495	34639400.484315	34768518.7205588	35245398.719248
DG(18:4(6Z,9Z,12Z,15Z)/18:1(11Z)/0:0)	2.51	2			615.4953	310.3	POS	2489250.77692855	2237851.09553124	4898227.50964266	2341816.28325	2139400.97985938	3661034.89143749	3723277.97763396	2165962.60081696	2854668.05584961	322366.94396019	2254090.29475	1988730.9484241	2199774.57216071	2335551.43922322	2804181.11501785
1-[3-(2,6-Dimethoxyphenoxy)-2-methylpropyl]-4-methylpiperazine	2.51	2			309.2199	266.1	POS	6256759.84134823	15957667.6618333	5162275.31365098	13260019.6404971	5198680.75615623	8570584.94560936	4000815.00112497	7059899.78151169	4111838.57829465	8858965.44902779	5060934.26535935	9620463.36425002	7499145.48025521	5973208.58460935	6634851.98680468
Erinacine_P	2.51	2			493.2797	257.5	POS	10500091.2660719	11831296.696214	11892041.2114111	21270914.9363333	12356269.5868537	15961958.6415468	12405350.4397316	8057448.93455022	12979782.9607117	6908517.40865839	11809596.8241229	10316360.9829777	11017164.3735637	11514416.8453125	12475334.2566544
4,4,6-Trimethyl-1-(4-methylphenyl)-1,4-dihydro-2-pyrimidinethiol	2.51	2			247.1295	233.9	POS	563961.9022	80552.7091619968	660556.458843749	0.0	1073261.7016125	297568.760080934	309596.979820311	758506.563834374	0.0	378634.923585937	64107.7525156251	230078.171428561	350809.050160646	516701.686087499	93249.0894370079
15-Ketoprostaglandin F2.alpha.	2.51	2			353.2292	229.5	POS	7753621.45249856	0.0	7187310.97100001	3576486.81229332	10736842.0213737	12404243.4346875	39641393.4193802	10027651.2111563	17520009.9850417	6371528.95622728	7824644.64140625	2416454.90975	8787436.67408437	9635247.57143125	9783620.75287499
Araliasaponin_I	2.51	2			929.5094	213.1	POS	494813.764448437	236012.983410903	778124.338772319	332644.682562499	813600.293080262	367749.041765627	908914.057044644	195575.849641442	1553693.85684765	201302.730751991	1258138.89148125	681398.453076737	980903.249360796	725568.732405782	698095.546189236
5'-Methoxy-O-desmethylangolensin	2.51	2			289.1058	208.5	POS	2007288.64505859	6677684.51847768	0.0	7050942.8855268	0.0	5586254.9823125	6469348.99270834	4318680.29453122	2115481.49763393	3430414.13702499	1376007.63842501	23248600.5275568	3869440.63790001	5006197.99332275	5095797.39066666
4-(2,6,6-Trimethyl-3-oxocyclohex-1-en-1-yl)butan-2-yl .beta.-D-glucopyranoside	2.51	2			373.22	188.6	POS	41227863.5653626	53838478.2210308	27710721.9386849	34955462.4544583	28625639.124308	24300027.7625334	12846853.8309375	21959283.8627501	18226500.969899	16760024.4433438	20499414.85375	27815562.0618604	26483790.3721406	26820229.0653499	26339473.2852437
Ethofumesate	2.51	2			287.0906	182.6	POS	4560160.02238232	9432458.34980468	3423275.1583541	6967605.88807581	3099062.07193315	5395477.29292969	13306350.422475	5447477.97944546	11241320.7575278	6580876.74396426	11157567.3260687	11360408.3145176	7494752.285075	7664165.46101951	7086753.00663962
(10S,11S)-Pterosin_C	2.51	2			235.1319	178.7	POS	2451885.69211249	1854016.1675	3161637.61039584	2135712.1847875	2693689.1710625	1781627.13119999	2057178.16670759	1629706.06487501	2420854.387875	2056230.39622916	2366235.33904999	2045212.29544271	2725333.57857143	2274175.48508334	2286936.04528125
8-Hydroxyclomipramine	2.51	2			331.1527	172.1	POS	1584442.42681696	1990034.47103366	1715849.8004375	3970958.45802699	2377565.89333399	6257186.449875	3389834.19107291	6005658.12659326	3508820.6735625	2836314.0284927	1925018.07571093	3671748.90141407	3426397.6351875	3562969.108375	5045685.8090515
7-Hydroxymitragynine	2.51	2			415.2285	167.2	POS	28757826.0095	11563458.4302356	25355386.8511364	13865437.9749375	25848125.5054375	10056299.0080078	17167195.5405512	10196371.845113	24359901.2069375	11848107.1012139	26590269.510875	9931356.42843027	19270420.7954427	18776819.9390625	18876223.6231042
4R,5R,6S-Trihydroxy-2-hydroxymethyl-2-cyclohexen-1-one_6-(2-hydroxy-6-methylbenzoate)	2.51	2			309.0959	163.5	POS	14505274.5096188	3473614.54431818	9034370.07210034	2815573.85996875	8681965.40983127	2425496.64094595	8191829.5496582	2419842.08454645	6931955.52930834	4438455.38809549	4943553.11585938	3073216.64178893	7455031.52572421	6400458.73438625	6693117.73205729
6-Methyl-2-methylene-6-octene-1,3,8-triol	2.51	2			187.1323	158.4	POS	3013324.19991268	4084655.93132552	3013332.56607353	2644656.24906251	2489261.60710677	1991388.31682943	2860813.39948131	2961795.97875	3402148.36210938	3603083.32860351	3911218.64702849	2872769.95706731	2673994.51996875	4080742.40975726	2885440.29241071
N1-(7-Chloro-4-quinolinyl)-1,2-ethanediamine	2.51	2			222.0824	152.3	POS	8193326.79905435	6183342.32050624	7407250.67811093	8277897.87814804	7397093.24248125	4199211.32771165	8837887.62365806	4283733.04978618	8497812.68626161	3999374.19184927	7278506.63634374	4554409.44902344	6269935.09365273	6179852.27706499	8858995.63459795
3-Methyl-6-(4-toluidino)-3H-naphtho[1,2,3-de]quinoline-2,7-dione	2.51	2			367.1493	151.6	POS	12345820.8069145	2688640.90406249	16524743.1402917	7416538.01800962	12974791.2777657	2995201.77169231	2425655.89532682	3106482.61864664	7674954.46647989	2442769.55849268	12712256.8977529	2736086.54199609	6661621.59042188	6774805.49187277	7117997.32295957
21-Deacetoxydeflazacort	2.51	2			384.2114	150.7	POS	2170064.59366667	1906164.18658259	2407639.74041448	1467371.41372545	2264114.400625	2050118.30005769	996863.619926849	17394919.0132008	1833760.41529904	18037908.6355603	1758461.8905625	7215663.91928573	4757998.02175893	4868645.71114182	5031349.26352734
1-[(4-Chlorophenoxy)acetyl]piperazine	2.51	2			255.086	109.5	POS	5671800.08226455	8341243.6799465	4350147.21911627	5258748.7670319	9106985.12158666	3011320.35740851	2438542.78822482	10106989.3237494	5387553.50780427	15024770.4693999	6269677.07900553	14919954.1970272	4796474.94629884	5722349.05090313	5440019.85618023
3'-Hydroxy-.alpha.-naphthoflavone	2.51	2			289.0817	43.4	POS	10676264.5105832	5281482.99298774	10951987.0235312	2675787.20098334	13536733.348546	5910033.81621428	12812379.137156	9723983.75713693	18588478.8172188	8043756.3667125	22548038.8384625	7673619.12310704	10040365.3947852	11291995.4354187	9931241.04163977
N10-Formyltetrahydrofolic_acid	2.51	2			474.1728	40.1	POS	2215869.9790988	995648.389969915	1060347.1215778	842165.958748698	2077231.24178553	2003781.30335357	2102824.77895446	1736183.88160312	2189333.02776328	697954.636334374	1555563.18546563	1591112.38704196	970665.67089995	1507638.72181313	1133641.24509195
2-Mercaptomethylbenzimidazole	2.51	2			165.0504	28.4	POS	71178303.596239	52909535.9972521	50418076.8904481	46490297.0325587	75002924.0585527	43017605.4772327	20782349.97198	51128043.690634	20619136.579829	89338457.2499304	54236997.3541285	68414832.1118845	55555309.829064	51385733.3988215	34847032.7510827
8-Methoxycoumarin-3-carboxylic acid	2.51	2			221.0414	23.3	POS	14281180.07733	11767521.9415909	13748728.8465937	11028898.4418972	14064727.03862	11465586.764835	48102543.4698281	25416881.1813844	67858691.5748	13466628.46353	67482547.57035	18278263.7806	26608314.0704446	25982494.8192178	26153956.2919922
PC(40:9)	2.51	2			828.5419	283.8	POS	2655317.49859999	2668240.98175001	1081106.7564947	3592288.65431249	1543867.63264453	2876680.50878511	1043634.6884875	1456660.17053572	1740964.46428127	2516296.4578125	1516858.76868751	2815201.45110937	2274897.24479062	2339788.80987501	2541538.85223215
4,5-Dimethyl-2-propyloxazole	2.5	2			140.1041	356.1	POS	2872511.06189062	3246354.08755001	3020409.60784063	2824850.67228794	3669031.48791476	3393780.92935001	2945560.61093749	3591805.76520938	3156455.29193749	2979617.37895625	3032935.29644445	3016952.35339237	2819152.01087499	3290867.53301249	3433432.59387501
PA(22:4(7Z,10Z,13Z,16Z)/22:6(4Z,7Z,10Z,13Z,16Z,19Z))	2.5	2			797.5136	355.4	POS	2736994.47886459	7575099.63388127	2119503.48587656	7677396.4687594	1684794.84599999	4957020.68271252	880080.646248045	2101637.4451201	2161739.54047916	5494610.81590625	3103110.45333334	4441686.2731528	3118732.6122604	3772680.12411632	4014540.88541667
PC(22:1(13Z)/15:0)	2.5	2			802.6315	342.2	POS	87293868.0461442	92966570.1054166	76725261.4780202	87188554.5557414	44971721.5489251	124676260.288131	77344683.6473887	71216291.967505	66512254.1315418	28027910.38425	49758495.0543281	99599109.6142128	97568512.3747792	136278875.150868	69658485.9434663
8Z,14Z-Eicosadienoic acid	2.5	2			309.2774	341.5	POS	440041.944198243	335145.927748882	280635.867497308	54275.0234930856	436825.787099613	83316.9191139936	0.0	894239.165909255	493150.098891122	85838.339070797	94780.1222377236	0.0	103617.712749856	56492.1069013051	57623.38582107
Tsugaric_acid_B	2.5	2			529.3861	298.6	POS	10643494.1674667	11450378.6919141	3623125.52913279	12331510.0860938	1014868.06936875	10040143.1656094	6065644.01778793	4869507.18372225	1884965.904	1564868.2332	5553691.66603124	11524149.98625	7533385.69337055	7983900.48716513	7942907.07645534
PC(20:1(11Z)/0:0)	2.5	2			550.3848	289.8	POS	1429769.7421875	2342164.13710936	1009139.49678126	2105668.54821289	2562724.04555555	4375226.72911457	8020389.80974332	5454874.34231251	3419354.84809658	3875559.10765626	2582234.86020833	3334389.26088889	3208764.36914585	3131088.12087499	3416087.3788125
PA(16:1(9Z)/14:1(9Z))	2.5	2			617.4166	263.2	POS	27233955.1016502	26153960.8913092	21839912.4500781	27869181.7364803	17375612.5270357	24623261.2663271	6321397.15877777	29281430.9220813	16039638.0393627	38444697.7837098	16377511.3873721	17681137.8804762	20745671.7395287	8007952.49791256	22444997.5347425
Diisopropyl_sulfide	2.5	2			119.0851	223.0	POS	4663525.00388164	2927696.67550492	4475622.6217138	2617224.83421876	5161073.55295898	1443571.34670703	2223458.6415954	3578232.35193261	3233163.26268665	2898955.49197769	3679719.90708928	3379563.01078421	3747371.06983731	3331828.99075	3156185.244125
PC(6:0/0:0)[U]	2.5	2			356.1844	223.0	POS	437151.37726875	77282.4475833476	484932.125413299	206162.486475706	250710.751133412	57897.0642850876	503144.107180802	376313.074906588	825262.892031249	167229.466439784	596680.88728125	437560.281348169	437702.186335182	404980.017406252	460923.490832734
Brefeldin A	2.5	2			281.1736	221.0	POS	28932952.9940446	5953176.81490385	26717754.6443147	7786900.14392601	43308778.2434193	13476018.8447433	26704806.0163911	32539724.6423035	31892436.3778288	20098738.8664788	18994107.4872	17674909.5500949	21587620.9456964	21633462.5273638	20036462.3864656
1,1'-[1,11-Undecanediylbis(oxy)]bisbenzene	2.5	2			341.2424	208.4	POS	2185743.75447083	55113289.459755	87362647.7490936	4536542.68225	1586524.40787206	430684.660523163	1048330.01848547	4205948.15305673	1934660.91046129	5005661.50113749	4332326.7138273	69565747.3813828	18711517.6694967	20067050.6535595	20176335.3102411
1-Formylneogrifolin	2.5	2			357.2377	205.1	POS	60107.1093958318	9140130.04531251	17536308.4828859	656891.416015623	360756.776924133	411571.938039144	225067.202351511	883211.11166586	3568151.52415313	91093.7285513878	3248662.91112344	9313283.872	4289691.84275346	3757963.19983595	4218510.0197552
Murrayazolinol	2.5	2			348.2013	196.9	POS	1961147.72784616	432014.896369392	1818138.29890483	562807.354705274	1512923.07815742	2586139.82006919	1277703.31064631	3950707.528	1453367.56719922	4089194.19518751	1233466.08975	3163119.24935697	2128607.51429546	2233334.061875	2278696.3003125
Narirutin	2.5	2			581.1822	179.3	POS	3259987.2421875	1185137.67127864	10342150.9186871	2169573.07734137	3799567.24354375	5743824.40009022	2131662.50232422	3370665.45321067	3518619.92215236	1731785.67758853	9503917.39058508	2732395.78049227	7756259.25153057	3378801.29771201	2602313.98672031
Methyl dihydrojasmonate, mixture of cis and trans	2.5	2			227.1633	177.5	POS	32542679.1305	22278870.8355725	27217369.2680691	21057682.0715625	23146932.8738214	17441016.000625	29427624.7063613	14580894.5697692	29671008.3709213	7033226.22374999	23004128.8047768	17218488.5603507	23635472.4971719	21471732.5801092	22657920.9595227
Taraxacolide_1-O-b-D-glucopyranoside	2.5	2			429.2101	176.7	POS	151566297.747975	155141000.329929	179818876.389166	150722002.378245	218945346.707663	131246594.381113	73814894.7292582	237591020.449865	82308161.8682917	172989610.977353	97640935.1610915	233835561.84501	140055106.302333	142237995.045267	133757557.435017
3-(3-Hydroxypropyl)-3,5-dihydro-4H-pyrimido[5,4-b]indol-4-one	2.5	2			244.1039	176.6	POS	6912333.3403125	7927844.29299998	7907011.53187501	6192659.11808037	7003567.75745829	5533875.05991052	2494366.09378124	10348634.0578812	1345669.26541011	8437004.08805001	3028676.90556252	11035851.9038637	6253322.83709823	6600291.54200626	5859812.28254463
2-[4-(Dimethylamino)styryl]-1-methylquinolinium cation	2.5	2			289.1749	176.3	POS	10184974.2824375	2321645.47849999	9443508.69046874	2434211.54280739	9456282.31275002	2690804.4409375	1383322.51168125	12819876.76875	2563853.25828323	12594563.7857813	2498803.08991406	4433563.70655	6298385.25160416	5210255.00173752	5238185.90789996
1'-Acetoxyeugenol_acetate	2.5	2			265.1052	173.3	POS	3487241.81479464	701800.105493751	2600172.3549375	1017173.81901398	2786939.00296875	1211463.11757813	4074907.11524998	879983.222287503	3390452.15559374	647995.000799999	3526546.54632143	1154002.25047235	2193368.43315848	2371348.95587054	1887064.8960625
1-(3,5-Dichlorophenyl)piperazine	2.5	2			231.049	171.4	POS	42192247.185	40625826.2634286	41471580.0738751	23595309.5438942	40704465.2193929	29094490.0726826	56049499.4142086	28062571.2301729	48892562.8690062	52925295.9829074	18050238.7595052	12518064.9056491	23091811.9432452	25047575.8619375	23275599.6527308
4-Allyl-3-cyclopentyl-1H-1,2,4-triazole-5-thione	2.5	2			210.1096	170.8	POS	4220028.06449999	79260560.9911875	82510187.42925	5891537.36989581	0.0	1485352.90032744	755526.438358426	5146657.52437499	14576196.7238062	6600511.91321876	14745311.2413333	97397522.4519205	27122147.1246001	26744664.4446781	26058131.5280001
Acridine Orange	2.5	2			266.1607	166.8	POS	49349104.8095029	73409696.1253375	43978445.4492249	54543973.482125	49465541.2658438	64023157.4812719	28514650.5076388	88403710.7039148	48206490.5736	89163258.5890908	51365292.995625	98789286.8220054	61237844.0719062	59774713.3340499	60181421.726175
1alpha,15-Dihydroxymarasmene	2.5	2			267.1642	166.8	POS	4535796.96049576	7106639.35424999	3600387.0334125	5312017.46468751	4068733.39454999	6219166.92563295	2437894.1389	8412055.77113914	4919649.65943751	8559707.19789362	4557812.69295	10439797.81425	5890905.98249817	5582136.62718751	5463655.30485
1,7-Dioxa-4,10-diazacyclododecane	2.5	2			175.1475	162.9	POS	57206975.3561251	52052768.625	82190065.5110192	53276860.5291001	54006365.141509	50204187.6478999	62669417.6983276	52108673.8520832	52132731.9866964	53547473.2324999	62291554.2232677	58173261.9894999	55474432.95975	53403162.3310714	53467494.5613214
3-[[(2R)-2-[2-(4-Methyl-1-piperidinyl)ethyl]-1-pyrrolidinyl]sulfonyl]phenol	2.5	2			353.1951	162.3	POS	5399562.17421995	4617902.70269231	4516019.18042188	5375385.15018751	5758396.99552643	5474761.884625	3089927.8851875	5214174.33104376	5405832.34913351	4038049.32424432	6537180.47521875	5476987.29517188	4839837.202375	4705865.9143125	5821819.05580416
Tetrahydrothiophene sulfoxide	2.5	2			105.0331	159.6	POS	1913034.35820312	1237923.23649292	3443515.63465	1842450.97093506	1854697.00625521	2249871.8751091	936015.195415497	1323709.32512398	1239011.33087387	1619239.51914673	1406117.35679687	1538876.06583099	1403184.50995715	1109333.43029575	1515614.96676235
2,6-Bis(dimethylaminomethyl)-3-pyridinol	2.5	2			210.1562	159.6	POS	4856052.69364286	15440942.4934141	4055563.47591296	13237383.0230625	3337538.56865002	12206110.4913177	3266633.51475563	19605894.8727738	1838988.5455	17558666.0293824	4108268.53919998	15909448.1544669	5744822.40908333	7740251.26731817	6118786.47468749
N-Desmethylmirtazapine	2.5	2			252.1445	158.0	POS	6403961.5461179	9491236.46946354	6147185.6538889	7458583.94943182	6869271.3988139	8511858.68584657	4029776.42119766	12968555.1807826	7144629.48648317	13285524.6143906	6998512.96961068	13924220.9140625	8877998.42580536	9029110.62309375	8811382.3331087
2-(3-Fluorophenyl)-1H-benzimidazole	2.5	2			213.0773	157.6	POS	12397355.9081094	8444085.3713125	9647414.46463494	6819688.21797915	10732194.8060781	6613114.09817363	6570055.05688636	9345644.86320456	8554641.38064581	11655357.6327954	9400634.05383521	9189385.2421632	8783113.92476136	9023138.03428125	8838323.38117966
N-(4-Pyridinylmethyl)[1,1'-biphenyl]-4-carboxamide	2.5	2			289.1291	157.6	POS	33133492.2583307	5780582.50240277	27488260.4786563	15995479.6163958	34346554.3619791	9950524.00669268	18447477.4540938	11637661.6861676	30240523.0114166	10964418.5424414	32932314.4015336	12652068.5424	19885717.8074402	20628853.7601562	21074320.3346757
2-Amino-1-(4-methylphenyl)-4-phenyl-1H-pyrrole-3-carbonitrile	2.5	2			274.128	155.7	POS	24034289.2711523	7138089.41709724	24432170.3639912	9523676.76862848	29350254.6997803	24494105.1100249	60870926.5162854	11799684.2422768	57733561.4400001	11157328.590851	47979626.5321968	14503581.9214312	26604391.0250704	26113037.2952885	26586578.0626196
Gestoden	2.5	2			311.1956	153.6	POS	14756091.2263068	27334530.7944073	9025870.05526653	14118515.2090937	17428396.0934702	25481975.138039	11310682.4277344	43381193.3206875	23512397.8077941	37726174.2418676	15475757.4399053	32610177.4857813	22436549.7377077	23108819.4607422	22341531.720582
6-(Benzylsulfanyl)-1,2,4-triazine-3,5(2H,4H)-dione	2.5	2			236.0432	147.7	POS	28885370.570623	34603017.7096528	48173334.1267425	46833524.9506414	42267373.6242253	36754934.2424242	31001377.5037192	36267751.9211562	38915652.5804175	26821166.0698015	29875209.1668417	39366228.6779918	35958870.8312539	37025037.8792463	35593190.0515625
7-Aminonimetazepam	2.5	2			266.1238	141.0	POS	3448064.46715746	2437295.26670069	5149499.51216602	3102359.70175453	4716645.74705576	3145118.85360054	2627432.14303796	6310747.38501228	2826931.7703551	7003951.3284	3442181.56865806	4913990.98408687	4003142.84142827	3643124.817375	4037534.08093512
N-(4-Methylphenyl)-2-naphthalenamine	2.5	2			234.1328	134.1	POS	1280927.98202604	2951848.84640625	1695655.00611049	3818427.47903751	1586756.65644755	3723218.38399219	4256957.38493555	3792618.65288723	4714767.77048162	3349398.58950893	6332915.16332176	4738272.14365452	3697723.85503701	3018796.04652791	3307783.15244895
4-Chloro-5,7-diphenyl-7H-pyrrolo[2,3-d]pyrimidine	2.5	2			306.0733	132.9	POS	51569382.2850625	26996446.7082552	51610134.3706406	41588241.438728	48639955.7602048	31843902.812739	16047254.4782555	12643405.4031746	27813734.5246667	13803575.6265745	30796326.5783403	14123051.2334375	31406835.4437271	30950064.4180695	32221624.5955883
N-(4-Methyl-1,3-thiazol-2-yl)-N-(1-naphthyl)amine	2.5	2			241.0842	132.8	POS	2331014.68585701	1438268.12195078	1960412.71084523	2290476.67759487	2259193.51176685	1379848.13898295	1386062.16883963	1076988.63444328	1907486.45563358	867468.030538236	2427947.50075391	1102790.22616218	1656035.41539427	1798210.04108919	1714554.62381136
7-Chloro-9-ketoindeno[1,2-b]pyrazine-2,3-dicarbonitrile	2.5	2			267.0018	49.8	POS	6819168.88128643	5012890.5387	2907738.22206875	12508117.104803	2541891.59820221	4272591.21961618	12669883.4863902	19348491.4439698	13703974.1940098	8233073.21870405	13189667.664806	18757368.6816276	4750493.15629166	14410388.3789057	6967923.994592
6-(4-Nitro-1,3-dioxo-1,3-dihydro-2H-isoindol-2-yl)hexanoic acid	2.5	2			307.0914	43.1	POS	20934829.3255406	9346091.5332358	24555135.1455369	8167804.12077422	26782964.1392261	9915699.02488708	25263747.5969761	19722689.2270031	36303947.5417896	15381695.2932461	43121838.069625	15037040.0450417	19501147.8634	22387087.4618562	20600445.3972911
(R)-2-Hydroxy-7,8-dimethoxy-2H-1,4-benzoxazin-3(4H)-one_2-glucoside	2.5	2			388.1232	38.4	POS	4287868.04845658	3703649.31781953	3232664.87214388	3734900.8861125	4528570.77244331	3567588.39053262	4277850.81513524	1674351.16676106	5700678.91146348	1742484.1502797	6650484.75417375	1869762.87946318	3126744.9775062	4028046.63428894	3818891.77602188
4-(3-Pyridinyl)-2-pyrimidinamine	2.5	2			173.0779	38.2	POS	10934638.7177973	10646059.3890566	12941413.6451602	13688326.7641219	9342056.05433285	10956585.7812683	13489803.0640727	9649325.15860714	7799051.98719659	10482534.059725	12840317.3176753	15780605.207154	11990976.2070074	11582849.2983828	12437583.8033503
6,7-Bis(3-hydroxyphenyl)pteridine-2,4-diamine	2.5	2			347.1308	31.2	POS	4990456.56451992	11982291.9088403	3216012.48112176	15782217.6381305	3437675.18249623	16439772.4796648	6506331.5616245	8623444.46803654	7698319.22277201	6626266.41224403	7936291.64652912	9969245.58608839	6923612.15937387	8681820.65961539	7590735.75335881
Eriodictyol-7-O-glucoside	2.5	2			451.1295	31.1	POS	1880219.25709965	2255946.88056786	1284161.83034	2250943.84554609	1467504.44157946	2467041.63441289	776627.683219651	1643479.41853906	1329888.73692283	1768519.89862598	802917.99740625	1448320.12616944	1383028.01218661	1437563.56020557	1151266.78740937
2-[(E)-2-(4-Hydroxyphenyl)ethenyl]quinolin-8-ol	2.5	2			264.107	27.1	POS	32537981.6018657	18690246.0415623	13471608.1602073	8321353.61811271	34754170.2233676	10597702.6554047	9977168.2713675	18081745.5128193	11238136.16036	27771080.0606295	18488280.7059708	21185000.2917313	15580691.2496717	19757627.9060583	17540282.0422295
1-(2-Naphthyl)-1H-imidazole	2.5	2			195.0858	26.4	POS	19831068.1174914	24429312.4339417	18332014.9053228	24545482.1069287	20832093.4439945	38905501.8699106	19056991.6621814	27468321.2544638	22365554.9837135	24430226.5508807	19233233.4034963	28236020.2710076	17988367.5410672	24924071.1466602	23788510.2091711
Butylphosphonic acid	2.5	2			139.0579	25.7	POS	19040627.3070942	33530906.4612101	15668978.5561615	37937814.5216437	19603683.8648828	33592232.4783375	18039902.223981	31258439.3962672	20170784.7156971	29599089.0218641	20065927.6912	34697139.7421547	24602687.3966519	24756548.3060438	24670836.5645639
Tri(2-furyl)phosphine	2.5	2			233.0413	24.1	POS	182184070.2073	147763008.650966	167564071.413495	143123103.14265	189013366.790645	230620834.867563	162693307.763861	198957280.359856	217566749.211153	150190919.020998	195915480.816338	189286657.56341	157053483.727313	202737144.143717	174264042.288189
Aesculetin	2.5	2			179.0392	20.2	POS	25998351.5898	19696399.9017188	17586785.3254194	15956954.0260909	27540529.2961171	21166399.3484176	13856742.5390162	23513491.937608	16080053.7444973	15932508.7100531	15020782.3143415	18239549.4538309	17367805.1035262	19356657.6986661	17167988.4040687
2-methylquinazolin-4-ol	2.5	2			161.0654	19.9	POS	327745490.867213	298117013.57775	276537406.057961	235116914.657362	322400057.52179	278956996.025564	228847225.354117	282631773.820264	234327037.586076	254230586.966874	204962517.334172	264253911.754156	257523720.855844	268151348.934281	244514629.381468
2-Methylnaphtho[2,1-d][1,3]oxazole	2.5	2			184.081	19.9	POS	85028662.1075	98488266.9948704	93034663.8670393	84947666.3325354	91471023.1785978	82124790.3179113	76285082.3256756	72583379.9554357	63339694.9974375	86362893.778727	61628757.7965033	73785510.6536094	87135057.5590687	74429242.5134219	80234046.5111174
3-Hydroxy-6H-benzo[c]chromen-6-one	2.5	2			213.0602	19.8	POS	2199814.52790768	2259410.44407344	2148277.50334875	1744460.67446156	2506427.81561932	2162912.69343188	1658430.53218031	2182101.2169125	2044172.14158625	2203882.7105825	1709625.77327109	2051466.54176992	1824850.429805	1999491.54475	2014566.06480391
5-Methyl-2-phenyl-1,3-thiazole-4-carboxylic acid	2.5	2			220.0486	8.9	POS	9256895.31093196	4589616.79416816	9038487.44732791	4391277.25677087	5137324.70139661	5277251.53782882	5317277.99424812	8958629.58236646	4449325.79405863	4704196.72002721	718148.948185625	5077798.93176934	5396014.29121377	4783346.33753625	4303128.02143601
2,2-Bis(aminomethyl)propane-1,3-diamine	2.49	2			133.1411	352.1	POS	11065102.5233734	10210174.728	10195296.8336607	10268382.5705328	9822299.68043584	10011254.878	10230568.5296131	9507018.64633224	10041662.5753187	10291979.3266125	10710807.099587	8767639.0833327	10231323.3466315	10182060.8425297	9413313.9299918
PC(22:0/15:0)	2.49	2			804.6462	341.8	POS	19618361.6075	17343125.6236363	15870764.6643198	16638516.3700446	16206919.6919124	16879286.1083224	11147684.8211713	10123797.1743	13422119.1762656	2217279.157875	15429149.5477778	11975567.5075521	17024771.4208297	18017584.1171969	16018990.820125
Acidissiminin_epoxide	2.49	2			676.4968	295.1	POS	40255282.5284901	18982844.5928882	47396434.1919188	39264553.9206187	37474535.8972804	28369524.0170656	17651716.8447879	13198975.9260278	19774128.2306497	11470170.0517382	25974506.32525	15464934.9835899	26426009.6877138	27624385.6303461	24461322.5878207
Galeterone	2.49	2			389.2643	289.2	POS	20309540.2496729	23541671.4014195	22753087.0216037	23479281.06465	20363735.7103125	23115699.021576	32811110.5691302	23875712.0888505	24079975.3140492	22874099.1800357	25583000.6579343	24300466.7581584	22596771.6499625	24578319.5937813	24068233.0915847
Galaxolide	2.49	2			259.2007	286.3	POS	5738861.24983725	5439432.08405076	5278800.37715001	5018267.48379141	5226035.01761246	20334501.2786015	18921878.2715798	2795611.24656248	11565139.1755263	22450809.9921621	10106151.3401406	18368181.4073681	21566169.0416382	6067515.54092884	8777126.10047817
Tricycloekasantal	2.49	2			179.1422	272.6	POS	9172430.19843748	759718.481234379	9343926.93623012	2356730.26934211	11498422.5662723	5658112.30547265	8403154.9944375	9461144.78581676	6065145.66	7429057.66217186	5030191.48805559	4879808.51574003	5937801.16647652	6767449.60910151	6229058.68867183
MG(18:4(6Z,9Z,12Z,15Z)/0:0/0:0)	2.49	2			351.2512	262.1	POS	77187837.8423114	8738088.52921871	73329536.9727421	14468592.299012	47624961.865902	51715139.8135328	36118735.2162924	71349502.7192336	25068591.2851564	30277080.346674	25141049.8491113	31737010.6089129	30513084.4659083	58062916.8096458	30466415.4240557
4-Hydroxyandrostenedione_glucuronide	2.49	2			479.2297	218.9	POS	7211623.60394792	2608729.79055	8208266.07085715	1716316.63667679	6650481.11795831	2889701.66419195	1315538.09795348	1433910.9597147	3411240.61406249	2121888.6347875	4732482.64107143	2151562.582425	4823757.78691071	4066586.18385415	4071705.6485
Cibaric_acid	2.49	2			325.2001	216.3	POS	26972524.7295	17887137.5841349	22058957.0852272	12551399.5133854	27447809.1808124	10231455.485125	10759149.0718572	18498916.4418636	11446257.9965417	12940705.3803438	11945622.0515454	10780321.9811917	15541714.4640909	15216641.5379688	14303975.6601307
1-Methylene-5.alpha.-androstan-3.alpha.-ol-17-one	2.49	2			303.2309	193.2	POS	20505765.5263603	29009720.4062216	23324380.4995221	11163636.151875	21304085.7127031	14445773.6269354	19289219.6434805	5730722.64060313	31336072.0574116	6934045.94474851	38833115.5535185	6374924.70725191	18687063.2395398	16639163.0812697	17605579.244753
1-[(4-tert-Butylphenyl)sulfonyl]piperazine	2.49	2			283.1526	182.0	POS	21684202.0397667	26336298.7355	31757846.9453672	24167652.8918945	27409536.2805469	17804669.2164141	15911447.4847917	23228550.8704286	13475138.2278929	17480997.0832321	14468967.5945677	25353066.2896875	18660112.1138542	23562518.78115	22813904.3483906
Heptane-1-thiol	2.49	2			133.1005	179.4	POS	10744846.4564283	11192442.9035386	13849835.7398438	12432880.908875	11907541.7801122	14482028.8181065	11661063.3464986	31629299.0608854	13247973.4993875	42638475.2104823	12347109.9367528	15493381.1829986	17304191.8799261	13162758.2673297	15441049.4441427
Jasmolone_glucoside	2.49	2			343.1742	178.0	POS	8853015.40202404	7472678.31710158	8164463.13959375	7433324.5490491	8053055.38224519	6427536.39620673	2753363.0718466	6192741.34634855	5099390.03840627	6466330.86506249	7764409.84547779	6115380.90361272	7247566.32187501	7514984.80306251	7175886.51870433
5-Butyl-8,8-dimethyl-3,6,8,9-tetrahydropyrazolo[3,4-b]thiopyrano[4,3-d]pyridin-1-amine	2.49	2			291.1688	175.4	POS	8661459.71341408	18807852.0423407	6057661.60733334	8771898.80039578	10340097.125375	14985080.0853194	6026488.89182294	30647211.4922728	13121179.2462938	25517421.5029659	10354396.890675	17888354.8550969	14672108.6371875	14518439.5537734	13594964.144461
4-[4-[(Dimethylamino)methyl]-3,5-dimethoxyphenyl]-2-methyl-2,7-naphthyridin-1-one	2.49	2			354.1754	174.1	POS	11030701.8488269	8972100.22962741	12161435.8517548	9983890.19284616	12360834.5487991	8319385.587125	12903423.4805	11178833.4819866	10276558.2626875	17559925.7573812	9301994.75674219	10470774.2343549	9618662.27243989	11036732.0153221	9620725.94949775
2-[1-(1,3-Benzodioxol-5-yl)propan-2-yl]-6-methoxy-4-prop-2-enylphenol	2.49	2			327.1576	168.2	POS	12874490.2808693	9158805.58925002	15412067.3563869	7919042.40346872	10759911.782675	9750927.64691254	9848950.44827031	4727734.12781249	15545464.17375	6150976.36642895	28153273.3702176	4899712.35397569	9977845.31862502	10307618.8928182	10113769.4986625
4,5-Dihydrovomifoliol	2.49	2			227.1632	161.5	POS	13727090.293875	25065715.7621667	16482885.4027833	21278291.0723125	15457956.3704319	20238911.5565	3949487.25583649	20529928.1907778	7859122.002375	21808417.8293333	13498351.6605	51721420.6645349	29700542.9835417	32142391.8059	14097419.1062812
1-[2-Oxo-2-(1-piperidinyl)ethyl]piperazine	2.49	2			212.172	161.3	POS	5860419.22460156	18728968.8736124	4742308.75435938	6074456.98369232	4971565.37480468	7164188.21650083	750187.883089282	12177222.3563023	1389243.937175	8700492.67794852	2458587.47957639	13989546.0640915	4406614.95381511	6714277.79445131	7085898.49527031
3,3'-Diaminobenzidine	2.49	2			215.1247	152.1	POS	4314739.09165178	4374968.40949951	3901158.1659375	3147478.73125001	3711979.90766467	3583526.60323827	3055543.90178125	3636367.86690401	3678287.78362501	3741072.93100521	3688442.38309765	3214295.08678572	4586298.51911459	4914554.08727678	4840284.62366667
3-Demethylthiocolchicine 2-O-(2,3,4-tri-O-acetyl-.beta.-D-glucuronide methyl ester)	2.49	2			718.216	145.7	POS	311089.912674644	290647.595804687	340306.285879883	539927.672999268	313702.332609376	292276.103883464	1100658.41673958	65992.398591746	955517.979565849	64656.8477661772	610557.613964845	128315.055536763	366318.389197544	351040.965864843	642639.521430804
(2E)-3-Phenyl-1-(piperidin-1-yl)prop-2-en-1-one	2.49	2			216.1333	142.5	POS	8836006.9304453	2076529.06946615	6520827.26008333	2747296.16186538	7087004.98783593	2368810.42887891	6755352.34834558	5331203.25334375	9996615.1285212	4212475.94309479	11533978.1948105	5223099.9060703	6066089.42648102	6222251.17093213	6192854.67482911
1-Benzyl-1H-pyrazolo[3,4-d]pyrimidin-4-ol	2.49	2			227.0911	137.9	POS	7838841.91554499	3273319.72921318	3788760.76859236	2900604.15485677	3904606.19655585	3164956.97533314	5086891.60727865	5054056.30716324	4578422.83542287	4472249.60974158	5032219.089375	4180578.23583332	3731937.91247657	4438909.19111385	4452742.63460336
gamma-L-Glutamyl-L-pipecolic_acid	2.49	2			259.1279	38.8	POS	3864263.57361597	2377178.59398961	2417002.79191406	2631387.57231625	2588154.73721063	2410740.5519725	988254.46111244	1770157.28465462	2057337.4280504	1787294.26524098	2147760.38447929	2034430.1129475	2082880.15459125	2320505.7226725	2053918.27775323
2-(4-Pyridinyl)malonaldehyde	2.49	2			150.0576	29.4	POS	31215104.7502342	23230763.9482259	35759928.5211641	17327926.9205515	37165887.545995	30504206.0005963	19989285.6711992	28597933.5236219	22644095.6832976	27431069.1916712	16295164.2745607	24826798.4417727	24600943.6162734	25735940.931375	28772537.7210919
Visnagin	2.49	2			231.0606	25.6	POS	89600729.6034043	5865551.09907594	66825971.019375	13796746.6361109	76353549.5182914	9063740.06587751	5372299.22708622	45403726.4343906	13228072.7344797	62572709.4172096	22168332.3720266	53399274.2443456	43880453.8724236	42802609.48698	42980615.8630833
3-Acetyl-11-keto-.beta.-boswellic acid	2.48	2			513.3524	267.5	POS	3006096.49617075	2333379.48296739	2500784.40934873	1625643.077625	2425981.93313933	1459788.62279464	1547921.74830468	2270320.04431249	1606123.79437501	1870948.18542968	964591.199812495	2460212.58410227	1131576.03109687	1667696.95992188	1474531.20980903
(3.beta.,5.Xi.,9.Xi.,18.Xi.)-28-Hydroxy-28-oxoolean-12-en-3-yl 6-deoxy-.alpha.-L-mannopyranosyl-(1->3)-[.beta.-D-glucopyranosyl-(1->2)]-.beta.-D-glucopyranosiduronic acid	2.48	2			941.5048	246.3	POS	27945213.8955556	6851271.3791667	38981047.8890625	18305390.7768333	34955920.426875	10543831.0916992	14341578.1358438	12595258.1556697	16489895.3569896	15395892.0460687	17903486.897625	12759874.2363958	23272619.7445818	21928977.374578	22260040.5700312
Polysorbate_20	2.48	2			523.3449	205.1	POS	21668467.99375	18404301.6091832	19251833.8521437	18092636.0378958	18423947.2652708	15350140.4590625	18573996.5555956	15296381.5461979	19488776.6279812	11478041.6385938	35598483.918071	9938024.87824888	11996003.8771731	31352129.3772977	16573359.5127381
4-Methyl-N-[4-(phenylamino)phenyl]benzenesulfonamide	2.48	2			339.1217	201.1	POS	3892824.09218436	6093121.47181473	3943761.8584375	5602709.35715039	3938053.70724687	5560864.79793749	5369539.15715985	7255105.86964707	8381752.79335937	4271795.78622158	6530729.47017501	3720651.50130682	5162058.88481445	5251316.33333334	5081832.2973151
Mascaroside	2.48	2			525.2287	196.2	POS	3601760.55411479	7928585.55372285	2328723.3050759	9106375.20729277	2927777.54727364	6082304.77709373	1999526.01820833	5785265.27285207	2102147.70447917	4879322.48882813	2395554.20569853	9426134.45526617	3834300.80448958	3252418.40627273	3503801.89244532
Blumealactone_C	2.48	2			325.161	188.6	POS	7665296.63143751	4652880.29867499	8724750.23024793	6984173.80395888	8030225.46638575	7916456.6305573	6020203.49665625	9203858.27021251	5024660.22249359	8133406.23515905	6886731.75220312	6956671.38159614	6815151.67968577	8067839.5978125	6178836.01554895
Reserpine	2.48	2			609.2741	170.1	POS	9764914.41412498	8645833.17368747	11478272.085	7725946.64449997	12896006.7957305	7441318.11674999	5454739.27068749	15909362.4861538	5420335.65644533	11039066.1541029	6244117.30687503	13736634.5222187	9928174.12262499	9914011.27585938	9767863.42431252
Matsutakeside_I	2.48	2			621.2136	164.2	POS	4431791.42014423	2037233.94800235	4262096.37987241	1797524.0280625	4016736.50908806	2307692.84065104	2788180.6889375	2276000.867951	3848300.58938282	2273510.11920898	3940619.24825497	1903320.85289063	3167727.33228386	3011769.64206306	3187874.77971875
Ethyl (triphenylphosphoranylidene)acetate	2.48	2			349.1407	151.0	POS	10670378.6282072	6934854.264625	15659384.1366081	10956421.3835431	18832274.5444073	8347858.46636284	18477022.1038372	45434890.4572954	43775710.490725	22685382.1869823	29805988.2220263	36677168.2689732	19212524.8337303	19445235.5288333	25402674.6119651
Cnidimol_7-glucoside	2.48	2			439.1564	150.4	POS	3241124.85083204	6019460.35810001	3350086.87387152	6939086.01799999	4430549.95110001	6985068.16739998	7222017.60754374	5973431.48401848	5492809.53572659	5109618.07846874	4743543.57531249	4935930.4836	4845087.98934028	5061564.68279376	5280004.72627031
N6-Carbamoyl-L-threonyladenosine	2.48	2			413.141	143.7	POS	2709899.59465848	3830763.10334375	2695487.39983482	4172087.14353245	2927296.69307091	4190239.82495192	4559079.44317969	3058686.06724759	4130712.5880018	2748108.57064531	12704131.6025101	2604789.33949148	3381925.22558036	3564204.70508353	3479941.96496652
3-Chloro-2,6-difluorobenzoic acid	2.48	2			192.992	118.1	POS	9710656.79888409	10688675.200379	10608870.730902	10164591.7676577	10250281.793197	10118942.4245919	11320913.1056578	10287357.6130915	9882446.72672582	10324896.6520675	9486239.69010072	10037492.306964	10590592.0489462	9740399.50325844	9699728.03662842
3-(4-Methylphenyl)-2-sulfanyl-5,6,7,8-tetrahydro[1]benzothieno[2,3-d]pyrimidin-4(3H)-one	2.48	2			329.0734	76.9	POS	15733100.6202874	8215221.63598056	25784585.6713616	6633402.58919536	20599168.8998375	9658595.33473737	39271366.4839208	31619216.8973279	49881132.1975552	17054096.580561	42665106.29652	18812425.6246817	22334213.1141505	24906567.1903226	23516708.331477
Verbascoside	2.48	2			625.2114	70.2	POS	130311.931986663	354530.764659115	188814.569972117	116370.000899194	292976.72760018	70835.9875586915	156346.3752232	93365.2820806913	305280.015870006	40008.5504355414	436345.582453433	31266.9498249308	160283.455234937	306701.596954835	121586.225262071
DL-Mevalonic acid lactone	2.48	2			131.07	42.4	POS	15820646.1103112	19215619.0802517	19478465.8543262	19832737.3694325	14434844.8514102	19080485.1113037	20499283.5820289	18493385.0886598	14775724.4989768	19066614.8769404	24677371.552248	25630125.2301437	18643888.8373031	19651926.9243206	17957805.6859667
N-Methyl-O-methyl-L-tyrosine	2.48	2			210.1122	40.4	POS	18210264.3810612	14381045.8843984	14285593.59414	12606210.8122543	16378397.6846675	10283941.0045078	4666827.76811719	9390656.64019008	8355427.36605809	10015464.6024012	10100621.1488	10607534.076411	10829312.3021345	12049576.5463922	12255793.1461278
Sarmentosin	2.48	2			276.1067	38.1	POS	901821.090471971	1135583.16846598	652850.705909063	702287.689744739	4183942.18705735	1160537.40491406	18254058.83934	10456524.4629653	37850490.2654193	1704705.76015447	40933751.8281927	8324944.73052115	11098994.2578539	11371671.5853464	11340542.2440223
3-(Methylsulfanyl)-4-oxo-4,5,6,7-tetrahydro-2-benzothiophene-1-carboxylic acid	2.48	2			243.019	20.4	POS	12580995.1829513	13518116.87213	17278738.7766852	9673111.64097	17035876.2579375	16576235.1067804	8765312.6232125	16073174.9825612	10605667.2225705	13486279.2899032	7779505.04428125	10876895.2154762	15493379.1012068	12950817.5013767	13125122.6545773
PC(18:3(6Z,9Z,12Z)/14:1(9Z))	2.47	2			726.5052	347.5	POS	8817748.98836561	26777828.4699445	11416538.3999132	18960597.7430625	11622911.8619457	18028573.2290404	19206097.1035938	27433202.517954	24812209.2249163	16752931.96	24179252.0504427	24909376.6797499	19489106.6567513	18475379.7360592	20100855.3566042
PC(16:1(9Z)/14:0)	2.47	2			704.5208	347.4	POS	13086671.0237656	14835195.2250486	12459974.247472	11528811.6154819	6803617.80818749	13598399.2656217	10727999.6366226	13502387.0528555	15854236.9946363	1011684.50522737	12214669.02975	14890398.7160855	12165902.5750347	16416835.9837012	10674804.6534762
Secoisotetrandrine	2.47	2			653.2954	289.8	POS	22338754.5953825	18508594.1423649	20080038.3909145	17669546.6843671	20858677.6658968	19136702.009405	6283888.82443438	18017653.6318359	13920658.0381618	18715767.6123133	8939353.55665622	19780767.6471517	16355435.8498574	17451213.0922708	16734829.7510428
Tetrahydrodeoxycorticosterone	2.47	2			335.2574	249.6	POS	5707481.50768489	275162.280748415	6366993.62934091	385048.193522644	6990604.62890625	803551.767968611	649193.588418007	5116037.10789688	557505.597914219	3794484.57869725	1056534.58160937	2815089.68814111	3144227.20291658	3234650.16708443	3201239.86353209
Methyl_4-tert-butylphenylacetate	2.47	2			207.1373	233.6	POS	11340654.4582411	3683769.59991563	28459753.7771336	3546229.61669375	23029936.2959834	6289201.38254688	5416570.76031836	13246679.9025834	5645200.76745625	7756401.90059168	6607027.21402605	6787568.14935729	7923215.17142083	22852309.5302517	8863167.70910936
1-[1,6-Dimethyl-4-(4-methyl-3-pentenyl)-3-cyclohexen-1-yl]ethanone	2.47	2			235.2046	223.2	POS	16332144.886925	6823189.88953573	26339514.344675	8720359.75703144	7590483.84912498	9155842.6946615	13784222.8006644	11282061.0086807	11110816.5165	10882847.1451111	17910210.531125	8996707.91613878	11593819.5510462	11465406.4073258	3808143.423
Oxacyclohexadecane-2,13-dione	2.47	2			255.195	221.5	POS	2349641.98984337	1293371.12641096	2067068.32284365	1015202.51307607	2100309.90164638	1117174.97175	3774588.96000001	2070732.77708566	2418853.360875	1570310.93025208	1139890.437	1639258.28797731	1653126.66950624	1874898.22312937	2015948.94554615
1-(4-Fluorophenyl)-5-oxo-3-pyrrolidinecarboxylic acid	2.47	2			224.0767	179.4	POS	406849656.182394	166054821.434413	349436322.420035	330331655.385339	348522145.455519	196564113.529425	194834461.047634	165971877.301647	320142092.788937	150669095.827404	438379945.854912	147959482.342567	268448988.559	287775184.861179	272915689.05221
Myrislignan	2.47	2			397.1636	172.8	POS	4419022.5625	5422936.3594336	1448078.99835	4755779.93871094	3927811.18365625	6211463.45628093	4997821.53084375	3636679.62780134	4142665.44664374	4460322.33875976	5419880.84370535	2005571.2957983	4628642.4659961	4584450.0059974	4733675.83106771
Physalin_L	2.47	2			529.2016	151.0	POS	1329043.44096853	2356004.19383423	1057719.67347852	1650236.62442871	807847.75004248	4317052.07358525	600540.816860655	6425547.58653342	885801.95230376	8245972.79752734	859821.129346968	4715292.08327121	3202898.10811709	2716552.55282764	2705516.01506294
1,3-Bis[3-(4,5-dihydro-1H-imidazol-2-yl)phenyl]urea	2.47	2			349.1819	145.0	POS	3300212.2984	1322174.60850191	3250627.72627502	2833155.807325	2078657.88326883	2110909.28638751	492285.14554739	0.0	0.0	0.0	3433269.86356251	0.0	1545662.30328369	1630415.53423405	1466252.5100193
5-Hydroxyisophthalic acid	2.47	2			183.0302	140.3	POS	4587216.06792788	6966477.51335228	3536083.77398437	7245824.66398215	6095138.94540082	9300880.9796025	6768351.06100822	7115999.56473355	7660755.98315625	7945623.38525596	6414615.9838125	9378544.14990484	7331742.90552381	9067221.50981697	7153808.8527634
2-Amino-1-(4-aminophenyl)-1H-pyrrolo[2,3-b]quinoxaline-3-carbonitrile	2.47	2			301.1251	50.4	POS	14448171.269644	18505590.0248983	35873804.1012792	37543863.1868172	16773310.6069606	35706796.4098887	12770349.5684088	12750796.8757235	22434406.7067019	16887448.8850957	16400690.0067262	11837369.3707859	25355103.6022324	28030234.4806064	16922139.4057967
1,3-Dimethyl-8-(3-pyridinyl)-3,9-dihydro-1H-purine-2,6-dione	2.47	2			258.0954	26.5	POS	5325546.6298125	6690323.61594558	5866454.0847	2800373.66416125	4958853.65209286	4878361.89125988	5084020.45820312	2625043.13264608	7047546.13364233	2791395.068175	7891754.52814602	1068684.18582188	5807347.27802578	4109252.33789102	3507327.2313
Dihydrocurcumin	2.47	2			353.1332	142.5	POS	5831168.77666776	1276426.86366667	6384341.49978125	2950977.87804228	4972614.62572069	1917909.39375	5157795.42856055	2363309.49007292	5524733.47278125	1293199.79738125	6281384.83666652	1909585.01609375	3489019.64154947	3693498.2749427	3392573.35502902
Mononervonin (15c)	2.46	2			441.3923	315.7	POS	1271456.53441954	1087553.94638839	1096694.39469671	1072528.46645508	872326.013743401	365832.244375003	662674.417948882	711058.939740062	1766266.35620181	1030575.08071971	1398073.41171876	967340.673940261	835818.801493843	1029665.3190192	770002.195104122
PC(18:0/18:1(11Z))	2.46	2			788.6128	292.3	POS	33925132.8033757	142117320.332625	62655291.0622853	54301155.0520066	30543059.0550866	11205043.5563828	2888889.29190445	23358641.4571058	24260706.9555232	29387455.7303436	24937363.3316875	27460324.6124999	26147638.4717226	31269673.5388727	24524550.8012501
Tridecyl_phloretate	2.46	2			349.2721	286.5	POS	35619387.7818437	3239048.98711011	32877180.9353385	3745769.80551777	39290905.7669885	5724877.538475	13766752.7388738	12967263.2794247	22464005.226	11398447.9824489	24445034.2671021	9893853.91692618	19691240.4009231	18233484.1478836	17626641.5038412
Polyporusterone_C	2.46	2			477.3171	285.9	POS	45807760.6714181	46526766.1500625	49906348.2777007	49651588.0221206	43547826.2156033	47424794.3378226	60424761.4832043	51817565.6604167	51880633.4154297	46919415.9071954	48968250.2261337	50445453.4824108	44226831.1248281	53880097.6791744	52996884.8941882
PA(18:4(6Z,9Z,12Z,15Z)/14:1(9Z))	2.46	2			639.4046	276.0	POS	22244412.3482475	12332691.4205555	20271187.3246129	15972241.6561964	17124606.8304814	16109816.5033569	26777913.5925	16477007.259375	26867363.7710439	13861180.5534499	28423395.1706251	16475465.5266648	19604098.3368869	19319612.058364	20117530.6624241
1H-Pyrazole-3-carboxamide, 5-(4-chloro-3-methylphenyl)-1-[(4-methylphenyl)methyl]-N-[(1S,2S,4R)-1,3,3-trimethylbicyclo[2.2.1]hept-2-yl]-	2.46	2			476.247	210.2	POS	7908519.72425046	5560353.80375	3925971.05292188	9138464.46257782	4408536.21989284	7578012.93732522	9444690.73018124	7838072.15062674	8700426.69236537	4880199.62342917	7992292.87404947	5929592.87446289	8206702.53185198	5479887.69518751	6730975.3119308
4-(4-Hydroxyphenyl)butan-2-yl 6-O-((4.Xi.)-.alpha.-L-threo-pentofuranosyl)-.beta.-D-glucopyranoside	2.46	2			461.2015	205.1	POS	3300137.23583332	1937875.47332812	4254087.03666171	1616883.16	3158639.45804686	2203882.85079241	1180872.83957031	3950220.53203125	1797556.3181875	3398711.26844792	2179107.06884821	3647482.80490178	2671838.69817857	2776942.93185938	2563976.94375001
4-[5-(4-Hydroxy-3-methoxyphenyl)-3,4-dimethyloxolan-2-yl]-2-methoxyphenol	2.46	2			345.1684	168.1	POS	3789674.21170312	2607751.09632103	2457986.14415908	1885415.37305082	3002732.87350252	3117752.9188375	3100373.02383757	971990.948031249	3823610.851875	1214044.25675782	4582315.96621876	1232463.75404167	2766902.14678126	2847065.69027968	2925243.63623619
trans-p-Menthan-7-oic acid	2.46	2			171.1372	161.7	POS	2934740.89782917	5880602.30329688	1546313.99636458	11769321.7811147	1726410.38434015	10474249.8970616	4102201.74719118	4127322.21539844	1227837.61759375	2551933.66573125	1543618.20728126	1367888.5845625	2124196.99908173	3306082.87395	2279086.509
S-aminomethyldihydrolipoamide	2.46	2			237.1112	151.0	POS	2384492.27656249	4801742.48530804	2776111.97813888	5565820.55432812	2941708.36678906	5503108.33961231	6650480.04383204	5450930.12682129	5718652.10772656	4809901.53923012	4556772.74021875	5297426.21932178	4476219.13324896	4325558.89326136	4270537.89914773
4-(Difluoromethoxy)benzonitrile	2.46	2			170.0404	134.9	POS	26827542.1595478	7063550.60548077	31246463.0901513	11554276.2237305	30496277.5306849	8551154.36086825	15032004.5631006	5583031.01832143	21969569.3077647	6938353.64660888	23775637.3769753	7584336.33573884	19723020.8311813	20833188.2868864	20306093.8827753
Gln-Lys	2.46	2			275.1705	38.9	POS	20578701.8281714	13707773.9060466	16950125.6576269	8757418.98443304	17976711.6207054	16072912.2296391	0.0	36900741.9761	6458367.6071432	35673450.7826563	3721287.27835124	31453888.6331911	16965224.6904	17243180.759017	17475197.9818549
3-Amino-3-(4-fluorophenyl)propionic acid	2.46	2			184.0816	32.3	POS	36820279.4226201	38001406.8576037	48123919.7516354	31024020.1048571	37119360.4476639	17907121.7586066	25448032.3418016	29433576.2595941	21071987.3489667	42979668.9548684	17290833.357525	26943407.5273923	32174502.8095844	27587102.0002852	39538613.2764967
Allyl_isothiocyanate	2.46	2			100.024	27.8	POS	19997400.8939687	12322118.9014	24619572.1240172	7904247.50151111	32383927.3949144	9087425.76423894	10629682.2967746	15111696.0614213	10127874.1690246	14566843.0481138	3984872.35356964	11287354.2778411	22001353.7851342	21960609.1343952	17638983.9337727
N-(4-Chlorophenyl)-N'-methylthiourea	2.46	2			201.0239	27.7	POS	10667542.4681786	5995897.9538	10989101.4683271	4889530.3081375	11425603.9255646	12385235.5800469	6334949.609975	9847797.0864	10063506.7423982	6461605.94940521	7446166.78157143	7609968.82501667	9926813.96015357	8672532.43034375	9851211.53128282
Pro-Leu	2.46	2			229.154	26.6	POS	27563125.077475	83530105.3570923	24337037.3850427	78483604.7254417	30048926.1017406	72599484.0493208	37233575.5565351	55596072.7369904	40673772.3588173	57936234.0280837	35232740.8095202	62563014.4196896	44962096.2876389	50506981.681	46149746.9587173
PC(35:5)	2.46	2			766.5278	273.3	POS	79095692.2610334	27757259.2947657	48902161.4234141	43857264.9020866	59317225.8046596	29458730.7940962	63324333.5666907	37104144.3115178	84877505.4231037	35424037.75463	108497560.134833	29084936.4353437	59418171.1908854	57782437.1281427	55814786.2250343
Incensole acetate	2.45	2			349.2721	303.1	POS	7941283.83639207	729459.537716336	6874825.1527981	1221649.29819844	6288697.81165232	1380046.01371236	3488892.20874503	2233331.54572071	4102759.85554485	1756235.60827732	5336745.52928125	2527293.31744075	3777652.61372087	3146490.85989843	3432315.6116211
Torvoside_G	2.45	2			609.3961	282.6	POS	9126444.44947228	11364884.0402273	10777586.09655	8988685.72306256	7587692.10096528	12663916.9117875	15012556.0145114	13128959.1681562	12586304.2909091	10270880.1487386	9719421.73772494	12631925.9148579	8711030.67956818	11779630.5123001	11763650.9150909
Anhydroamarouciaxanthin_B	2.45	2			579.387	276.4	POS	5597806.085216	6939339.41960062	2942965.17828516	5542347.91971093	2211201.93205824	4118827.41300002	997203.891292413	3210548.90485743	2337096.0823324	5219063.97949218	2693525.10421874	4227400.08374759	2593778.19003906	3541160.4792383	3331350.46665039
(ent-2b,4S,9a)-2,4,9-Trihydroxy-10(14)-oplopen-3-one_2-(2-methylbutanoate)_9-(3-methyl-2E-pentenoate)	2.45	2			449.2861	273.3	POS	28444701.8132563	28359059.9571812	27750493.7795891	26064429.9679038	25201553.7178438	28363295.7833204	36732138.339009	30585241.4592969	31690196.2945623	27690155.7045424	27967877.2725625	33767115.632962	27766325.5041484	31339723.7626303	29227921.4256008
PI(18:1(9Z)/18:3(6Z,9Z,12Z))	2.45	2			859.5372	271.4	POS	4267596.91425346	1995130.41205358	2791587.70884083	2627164.71499999	3314579.23084278	1688965.4625521	5100212.465625	2260013.06664845	7048329.78406874	2521347.85854168	8295487.15636366	1638185.47696781	3224454.21561911	3483504.64492188	3744285.15343751
6-[(3,5-Dimethyl-1-piperidinyl)methyl]-N2,N2-dimethyl-1,3,5-triazine-2,4-diamine	2.45	2			265.2155	249.7	POS	4607661.20880681	2291531.10782656	5304945.940125	829994.313749997	6167638.40566853	3041588.57658333	2527911.57302556	5094813.86860369	3024456.73548307	3373493.10397917	2900071.6928875	2688949.94295834	3546113.18390865	4429944.15977584	3408789.598
2,2',2''-(1-Oxa-4,7,10-triazacyclododecane-4,7,10-triyl)triethanol	2.45	2			306.2421	245.8	POS	2217799.2184125	933688.511698099	2290872.95709636	632467.473589287	2748275.76789063	1231008.25558333	2981704.86721755	2783178.04779036	4996869.2217168	3907250.51367188	4897756.12005469	2669998.53536932	2499446.66395313	2932325.12823731	2895252.46797115
9-(Acryloyloxy)nonyl acrylate	2.45	2			269.1742	244.9	POS	32732930.2443751	4739993.62499384	56336906.560875	7009699.35918749	35458171.2010626	19813409.307026	20041005.3497694	32534235.9994896	19697588.1199004	16606677.9681	24473816.9966549	4637305.82124999	28677693.2927943	30666121.1604563	35920501.4762578
15-Oxo-11Z,13E-eicosadienoic acid	2.45	2			323.2573	201.8	POS	19506644.4506293	24087753.566863	7189778.62706251	35183792.2462545	10314872.8359375	16494435.102463	6643484.34688979	14351844.5097708	25529079.1033411	27491002.7999889	10795684.9077135	13360176.9621772	10654651.5184688	24528072.5815323	8252700.02217188
Methyl_(9Z)-6'-oxo-6,5'-diapo-6-carotenoate	2.45	2			393.2474	166.2	POS	80699278.0275	36776271.6599286	74897133.4106051	51257607.6253977	72042555.9497544	39877243.2959868	55556760.6885624	30922214.7557125	75088130.6295673	34062902.238817	86654848.6724151	28490201.479	61639483.9499999	59872800.3341874	57997415.2196117
Precarthamin	2.45	2			453.1367	165.5	POS	11586276.2838328	4869260.10836764	10128997.7492539	7610413.30449004	9856886.98625064	6108351.89851215	12941819.5518008	6083727.56947166	12310756.1307586	4170856.65824487	10798692.0191508	5434349.45399581	8060117.93865467	8669317.76246887	8709398.61112528
7-Hydroxy-6-methoxy-alpha-pyrufuran	2.45	2			321.0959	162.9	POS	6977122.79735154	9469819.15898439	7477456.47898785	8019197.51153437	7074000.04904375	7828925.4659431	4659659.13931641	4737272.331	5226894.99697915	5695575.21766405	5325767.07252344	5454024.96121874	6313820.88747917	6227246.73369376	6489644.14612658
HDMBOA-Glc	2.45	2			388.1231	154.3	POS	5595740.2204125	3042030.10842968	2667775.15397377	3790134.40781354	1586862.97530469	4445686.43783985	6221413.75781986	3424160.95500001	5909810.36848214	5682345.45696094	6045254.77822656	4361427.83010937	3759030.74385577	5611480.75255781	6189537.20032663
3,5-Dihydroxyphenyl_1-O-(6-O-galloyl-beta-D-glucopyranoside)	2.45	2			441.1003	45.0	POS	23521217.5075729	27224196.809184	22090671.4387219	26791275.744847	24774798.2953625	28704873.4014385	35415867.2015039	16833856.2093529	33604671.4102383	12649779.4984026	29046564.7480239	14948950.3824609	21035788.3164172	25299235.0694417	22995445.9129965
PC(20:1(11Z)/15:0)	2.44	2			774.5973	341.6	POS	220053555.097843	262337455.15457	176025555.947644	169506680.20789	59009967.8425443	120470759.078647	191777499.143757	185717353.927437	272309806.681597	23512352.5414706	184393915.507807	135764364.200735	154617750.781871	156802810.108571	150566269.983373
Xanthophyll	2.44	2			568.4248	320.2	POS	95207871.9466876	119593313.8288	104452865.596177	127591478.7264	109480334.353959	91490190.7230467	74791390.2107949	115726091.14365	61105283.2089376	105559440.529134	99601399.6203329	117171352.703375	105292282.426012	85792805.354075	113345619.782031
PC(15:0/18:0)	2.44	2			748.5824	318.4	POS	37796961.7471563	28791598.3172663	37195203.3549751	52107236.9335972	38175406.0796401	36841970.2299981	5173187.05204219	12922275.6369886	37292461.4907165	42616651.8386892	50647862.2195886	19749819.1216072	25578495.1533355	49344155.7818459	33087030.3327431
PC(20:2(11Z,14Z)/15:0)	2.44	2			772.5823	315.0	POS	278353073.85614	328755308.17437	343371601.384077	349340073.735531	216929572.442741	360032228.263698	263054671.541174	255674579.79529	194307776.573857	18652247.650613	248925751.463673	215936329.406148	250736022.727273	161273633.803579	198380169.274321
CLARITHROMYCIN	2.44	2			770.4662	261.4	POS	6679518.68689065	3265661.62205157	4412108.21587502	2991712.90926524	7436275.98892044	1355494.58297396	539722.637285716	6828106.85377083	1183838.78808035	6223759.21909376	2304739.2204375	4306116.69095837	3747213.32228906	4024071.14339532	4271744.7122894
2,4,6-Triethyl-1,3,5-trithiane	2.44	2			223.0632	261.2	POS	3832607.39953232	2410251.96628284	3410133.43618393	3427147.05109978	4383127.14682846	2363788.92361565	2771772.4286293	2416117.90849686	3919704.00455475	1617903.61813545	4577602.15725005	1542521.0166502	4327501.00469999	3782698.07199999	3674834.74159999
Phosphatidylethanolamine (22:0/16:1) Abbr	2.44	2			796.4514	249.6	POS	7311532.6500568	2241345.71354688	13076344.6050865	4679705.5022361	11486335.7732292	3498405.26046874	3929477.49737642	3756443.8473698	4040758.06557421	5787681.927475	4153033.33101563	4272597.98	5891192.694575	5783018.08920624	6221620.19850853
Leptomycin B	2.44	2			541.3517	242.9	POS	4054753.71710714	2422670.5526241	3778575.83812499	1557554.34789276	3159908.8981875	1356888.6015384	935121.02938708	2842457.22696433	1347180.38393825	2705317.68896721	1477299.68342548	4567159.0154625	2004631.22994018	2620235.02919922	2034197.2384388
Calenduloside_B	2.44	2			943.5196	238.3	POS	255541618.812146	89188754.3568228	306612262.779204	145575589.6427	281089593.215437	134823941.73267	184407390.74007	148671525.169437	218829163.1415	137000737.961382	226344964.082604	139095340.968039	208464821.9074	208944416.36995	202852590.125812
6-Amino-2,4-dichloro-3-ethylphenol	2.44	2			206.011	203.7	POS	10097212.100651	2555184.07019531	16949923.1641797	2270858.86967266	9644220.20499291	4770783.36426251	4701080.1083711	1454174.65231641	5628582.46183594	1236497.81361563	5459091.80584245	1507757.95333333	5782606.54295311	5418629.42783985	5731273.32073437
Formylfusarochromanone	2.44	2			321.1433	172.8	POS	6548197.28897726	628586.555388392	5630490.14385417	609641.400374998	6745793.99414583	2629085.88181819	1934677.57864998	2176553.22369792	6657179.30331935	1674853.1548125	3663478.85238636	1181534.3004	3126823.39066667	3238210.39145	4224747.59994035
Methyl 1,4-bis(hexopyranosyloxy)-3-(3-methylbut-2-en-1-yl)naphthalene-2-carboxylate	2.44	2			611.2329	170.8	POS	5017392.83149999	5473932.75893748	3556756.3049375	5775167.94994789	4671262.67452735	7420126.83299996	5594606.67244533	3389905.11343749	6852807.59840625	4309113.38565625	6748381.86382528	3246076.17381251	5081849.75571428	5094622.12720983	4441874.74575001
Vanilloloside	2.44	2			317.121	130.6	POS	2134479.46799453	4835817.41807881	3221487.98096645	4566192.27580357	2311350.90054032	4183759.06064631	3165833.49234014	3233761.82953298	2368006.96857536	3173826.28353238	2393078.74732507	3516523.20201562	2900868.10048676	2951701.61158288	3257855.23147495
N-(4-Chloro-2-nitrophenyl)acetamide	2.44	2			215.0227	75.4	POS	2269814.48324299	2105858.38892851	2265756.54435773	3499590.795075	2478301.29874642	597228.476932499	3499293.9053842	2474899.38530563	2823578.36479238	1702182.70015223	1341569.73981719	2535803.57084531	2464788.28227372	2609030.88422567	1382108.73648353
2-(1,3,4-Thiadiazol-2-ylsulfanyl)acetic acid	2.44	2			176.9827	31.2	POS	9160938.76091333	5780076.05475192	3272462.73083125	3521247.63071755	8539272.25838928	10661158.6261641	9921726.50082858	15894622.4575066	7587831.67345	13378704.3403533	11422759.921875	13624999.7734125	27114269.954066	26456350.8918355	18818009.2976797
3-[(2-Furylmethyl)amino]-1-phenyl-2,5-pyrrolidinedione	2.44	2			271.102	31.0	POS	4259017.29759601	6831563.92341181	4492872.71143568	6153726.17323406	4965957.87847859	9388899.8506482	2736652.21112205	5660738.2150025	3489204.42764062	5019623.40239766	3045337.22301701	5094726.98719141	4826549.96485203	5105010.83594444	5611362.35175
2-(4-HYDROXYPHENYL)PROPIONIC ACID	2.44	2			189.0518	27.9	POS	54723105.8754812	52763020.0039409	75368819.3342865	59843049.7337219	49582001.2988438	51250428.4992781	70064370.0336586	45200202.0618094	45298765.9126552	56173208.8934844	71127933.194325	71439937.108575	59038142.6188328	56805985.44015	61112325.1721135
Rothindin	2.44	2			445.1096	27.1	POS	11383562.4706375	8249132.76203077	9592846.06596224	7878352.34793496	8375465.98845	7330191.66540199	9819733.35452315	4719718.956375	13046652.7274696	5152666.04866582	16256749.8555042	4094851.54740305	8014335.51780895	8477920.31580625	9032718.42577074
N-Allyl-N-(2-bromo-2-propenyl)amine	2.44	2			176.01	24.4	POS	352447902.024327	455486996.748586	321372096.795817	504415537.45708	348182633.886533	445206617.924711	291757541.399564	457560311.503781	369027756.02133	456558946.771656	363001646.452836	459135777.899896	414046788.369613	410225473.091924	409973637.705052
N-(4-Acetylphenyl)-2-cyanoacetamide	2.44	2			203.0761	6.0	POS	5568302.40984478	4698922.83611953	5275630.01827103	4988583.25536292	5664609.75328167	5411272.79565193	4904473.55211125	5164385.48957647	5334180.23864555	5345606.23956162	5695114.33027224	5003054.8518567	5596036.01230254	5429732.47538051	5490388.59301985
DG(18:0/18:3(6Z,9Z,12Z)/0:0)	2.43	2			619.5265	345.5	POS	3294100.59850781	3039638.94318749	4476151.52271726	3604503.65554687	4186412.95597462	3238926.53388801	4512650.01943015	3526047.79185938	1712556.70058929	0.0	3357230.80135105	749115.639583334	2727643.8392261	2364864.30463867	2614886.61790074
PC(22:0/14:0)	2.43	2			790.6283	340.9	POS	109103307.175575	107148038.3847	113042488.721132	105262059.403929	103942191.784584	95093634.4294737	30384885.0789125	53306799.4702869	79664024.9378239	49755327.8579298	102631156.750929	80892382.2669419	103589442.136766	103567530.200111	107197465.743003
PC(15:0/22:5(4Z,7Z,10Z,13Z,16Z))	2.43	2			794.566	330.9	POS	26620710.2399831	64462212.6131765	7567752.384026	62388424.5360335	22713804.7691474	41691704.5266043	36825542.8992499	30662571.4864373	33357677.8999453	44784937.542358	39571986.598446	47630879.5839477	39360678.1573689	42981237.3023714	38485493.1025626
PC(20:2(11Z,14Z)/18:3(9Z,12Z,15Z))	2.43	2			808.5812	330.8	POS	63652037.8675001	153789711.490049	40756451.15245	143777449.777646	53380192.9906765	93157335.9626003	80079612.2731001	79068293.2958393	66863956.0311955	114523650.637087	85789856.3271162	120580846.284063	98780268.287958	97687495.5400229	95707426.0430749
PC(20:1(11Z)/18:2(9Z,12Z))	2.43	2			812.6127	311.7	POS	158575570.627849	184377335.727539	52948531.6011666	67359200.2918477	111567486.075408	82479656.5740909	94508829.2187057	133344514.747292	57032470.3202885	3432761.30003831	148956368.06032	176314817.367357	58229221.6468752	80376290.7374998	85605068.2217188
3-Amino-5,7-dimethyl-1-adamantanol	2.43	2			196.169	296.4	POS	1376968.20661759	3170157.77015624	1387039.79885157	3790132.77011048	2086563.59566406	1917398.25991798	3244131.1896406	3814804.48295314	2397932.83564733	1425455.77989375	3017825.56478471	2285680.16389453	2589457.36119141	2616356.74621877	2796008.77574999
(7E)-4-Hydroxy-7-(1-hydroxypropan-2-ylidene)octahydro-3,9a-methanocyclopenta[c]oxocine-4(1H)-carboxylic acid	2.43	2			283.1529	294.5	POS	1893474.66688368	2415388.11147416	1703141.64125001	1462823.22460313	1949605.610875	2880592.1115083	2822020.80564649	2139748.32638126	2218328.97803062	2644541.70285463	864014.535999999	1307642.97568124	2666309.08090261	2073071.12632132	1291477.55047776
dehydroabietic acid	2.43	2			301.2147	254.8	POS	6281746.76874119	6430913.98347655	3430548.33143183	6966064.39160338	5373278.94181043	5474385.03324835	2724618.7505625	6095884.21396658	3989480.9194336	6308732.72774217	3289333.82183052	5225101.74528124	4843315.36185939	5386435.2545424	5835467.0572232
Astaxanthin	2.43	2			597.3925	253.8	POS	6861029.53189374	7930463.20507812	4893118.02892499	10178872.6926532	6795767.28506943	6085372.97418749	2009642.48210938	12304759.0061716	4883685.33866061	13759733.8800347	4105333.37540625	6868580.55898309	5271336.21261717	5861430.27380797	5151488.03519922
N-Isobutyl-3-methylbutanamide	2.43	2			158.1531	232.0	POS	5979422.64191333	6300227.45392448	6212975.70100001	6035941.52254262	6551302.35623046	6294048.70710417	7195930.80484372	6270175.36595314	6561527.54705208	6773538.87954546	7071317.19457292	6602463.45003127	6244067.54904999	6322428.68180114	6338569.1143058
4-(2-Ethyl-2-methyltetrahydro-2H-pyran-4-yl)-1,3-thiazol-2-amine	2.43	2			227.1272	205.0	POS	19906503.3740417	17000088.2835517	23703709.2347417	11104661.5014531	26287275.9562709	11035310.544375	10863798.2853743	23585307.5762292	12339664.6900223	18584811.1501708	14044492.8680625	19164504.8286771	17015710.4946094	16757747.1688125	16950546.6278571
1-alpha-Acevaltrate	2.43	2			481.2028	191.3	POS	3276525.69143002	7110195.61212502	3795536.24367109	7000851.84756251	2175880.47327103	6364416.18405468	2056923.35959031	8223740.06638392	3284180.57646956	9372075.70435576	4226841.06548437	8043671.72178124	3443988.06655114	2685633.864375	2872761.64012153
8,9-Dihydroxy-5Z,11Z,14Z-eicosatrienoic acid	2.43	2			339.2517	182.6	POS	6862937.39598438	12939604.6122321	5131077.86454544	11363122.5590341	1716738.42900002	6394196.91613333	2967731.99489674	6930670.44541741	5249778.857775	7293030.34473125	6827979.72602678	7962638.12303683	6090732.44628453	7606877.7379885	5109448.7700293
Carbamic acid, [3-methyl-1-[[[1-[oxo[(2-pyridinylmethyl)amino]acetyl]butyl] amino]carbonyl]butyl]-, phenylmethyl ester	2.43	2			483.2602	176.7	POS	72337244.8895022	63951904.5811437	82903549.5051561	55584691.9086417	72433620.858477	47143827.8182646	31560730.6265625	91160946.028545	32334059.9008037	66830792.8684502	39098025.845521	83022547.3063505	62014361.4688622	58266360.9527833	54289725.003602
Amprolium cation	2.43	2			243.1579	152.4	POS	51299065.683147	4852791.3398021	49605268.2246306	4445315.56633334	48302001.5037592	5069810.72335019	46484622.5555514	8590754.50269847	52488569.6410313	6375601.75737306	56591284.286927	8608385.22909467	29338182.2057344	31370582.7692968	30678783.9987252
Caylin-2	2.43	2			649.2309	145.1	POS	384864.076915691	0.0	318911.086128908	27447.4794813097	310820.153194197	0.0	337878.873096679	0.0	765348.393275	114871.008862776	582403.661072919	26703.93757064	213670.710000001	143965.419669151	215105.28690625
1-Ethyl-6-(thiophen-2-yl)-1H-pyrazolo[3,4-b]pyridine-4-carboxylic acid	2.43	2			274.0679	141.8	POS	4769345.91251202	9751377.27922352	6506663.40970222	8894965.714875	7357161.65612772	8043042.30671582	6145525.72452474	4354603.13180208	3624496.24096154	4058946.80380001	2385955.772375	3653826.6774375	5383090.0204327	5938565.54248243	5542350.65434615
1H-Indol-4-ol, 3-[2-(dimethylamino)ethyl]-, 4-acetate	2.43	2			247.1433	126.3	POS	21824342.3293655	34434199.6549602	12094531.2079762	30882958.4855531	10142449.3026354	28675173.0916128	12835411.8031445	36845546.550165	10909515.5401196	34355821.054158	6089558.23504076	35228922.0100111	23643497.6420462	24414620.5411759	23511995.2995597
Leucyl-Methionine	2.43	2			263.1383	48.6	POS	5366202.89623456	3510034.21324063	3251228.15629883	4983466.50426797	3905284.63273665	3279591.082945	3615502.94581029	7252320.5961038	6713152.77663438	6499432.77977794	6887658.7288434	7092536.5273209	5754171.65917528	5683807.04240966	3941996.95106227
Didymin	2.43	2			595.1992	42.4	POS	172029.850772786	164772.011198438	112597.339630574	125679.142446518	181996.570998828	0.0	0.0	255776.732869085	197394.635224715	130889.65784082	225859.434575	284901.9216375	227344.104759375	235570.93052779	196741.984713393
Heptanedioic acid, 1-(2-cyclopentylidenehydrazide)	2.43	2			241.154	26.4	POS	29601925.8692011	40168915.0700786	29249608.7357766	38133832.7564243	33298725.2671287	43812636.6965998	32677334.7679531	37565566.9810187	34258913.4814375	35161264.5218162	29792833.2944705	40289923.05755	35032784.3739278	36826486.5296463	36616202.9779801
Phenylthiohydantoin L-histidine	2.43	2			273.0809	25.0	POS	84649042.7131833	73564702.1607422	47568579.6368467	93041313.2994361	73516135.6282352	68057620.5050639	30718123.0526208	74233407.1787125	39262994.2452234	63969477.9262554	34992634.5815063	67507396.2650791	63840706.821125	59392383.8439111	59162950.5526475
Imidazo[2,1-b][1,3]benzothiazole-2-carboxylic acid	2.43	2			219.0257	23.7	POS	129951564.340378	134300276.325742	79894797.659365	155962035.233617	132871525.572997	158398442.5769	79239610.0197492	153094082.158064	122464815.620327	130511373.022485	97130299.0342705	150753475.007993	121284036.463832	131549878.528472	119883157.640953
N-Cyclohexanecarbonylpentadecylamine	2.42	2			338.3404	334.8	POS	127919799.634738	211597799.148659	116123167.417237	192856186.728633	92844360.665453	146436608.183775	109596543.1616	201949544.938752	142653946.935391	154943644.523976	152539204.884825	177406748.346113	215349113.318714	249932047.929419	215192247.4745
PC(P-18:0/0:0)	2.42	2			508.3819	303.1	POS	1863268.58221206	2260005.71476339	3419098.67572764	3226430.61819418	2080992.88244198	2283561.2200625	3269961.82880859	1898821.99542857	1513791.49031249	2101180.45611979	3560309.8584598	4008874.26744866	2798665.27902083	2459529.79471873	2571129.78255211
Pectenotoxin_2_secoacid	2.42	2			877.4868	268.7	POS	3953485.2383203	971225.796251124	2605476.9813892	247357.505193749	3298114.94102841	1011608.72536892	1546829.41123046	4654973.42357814	808525.054472248	4560337.54739062	973301.751204855	4722161.04062498	2362419.25626564	3298040.08593542	2437931.77599999
Antibiotic_X_14889C	2.42	2			615.4045	250.2	POS	28727920.1667586	71266950.7140851	22740923.0813967	74655313.7416566	16953626.9308008	32776075.7828625	11589013.064475	26466285.7804376	12373750.7378333	75721435.9179209	20696956.3055092	47681031.8460556	38107368.6872467	24602683.90068	23874089.74972
Ceanothine_B	2.42	2			505.279	239.0	POS	8465283.21883594	8086842.63211077	11121136.6069741	6204882.61250183	7389363.32478514	4733709.78991728	8162070.83134278	6377877.79541476	7622141.59652205	2834521.04895581	8030585.90219097	3271461.41102821	6102972.6130239	7971091.98599467	6024217.77126954
isepamicin	2.42	2			570.2959	226.8	POS	9576246.83241761	2751386.27037421	10452498.8336805	1950696.73321875	11725184.9779062	2071059.1599	2764410.69121874	7564660.37632553	3853982.52325327	6832019.02349759	3933979.39496406	5885981.06725284	5679184.34569375	6714165.52025569	6404719.5223466
(3b,6b,8a,12a)-8,12-Epoxy-7(11)-eremophilene-6,8,12-trimethoxy-3-ol	2.42	2			327.2157	224.9	POS	11448078.2491302	3119254.13706534	9983352.36265623	4202789.08743081	11843709.0414624	5246902.55870913	6769839.20331249	11146071.99	6102298.95195313	10459435.4082489	6762220.15146633	7269532.98753333	8144788.92110886	7589990.40610939	7522831.98741574
Mabioside_A	2.42	2			959.5148	211.1	POS	26531052.6833844	21385690.785293	33854303.8749733	27880400.014425	29432661.6108083	21459556.1190552	42207098.4359063	17334619.3436299	43151169.986416	12213718.0025484	32532026.766525	21461924.7505833	32538270.8828224	28536806.3964989	26989959.872025
Nomilinic_acid_17-glucoside	2.42	2			713.3104	210.3	POS	2174164.089925	3823164.73950001	1786790.59010625	3820785.88431702	1963134.9359	2808509.41735	965944.12134704	2339426.65699863	1327785.2328125	1669720.39781874	1792490.72332811	2025899.10729599	2422515.51406708	1886612.2214625	1998691.2452375
Angolensin	2.42	2			273.111	199.2	POS	18814838.724375	32343330.338726	15475405.3310104	26316868.7168095	16775835.1200424	19885866.7095536	29947171.5362773	17019857.56306	31741683.6825	19416787.5606971	29565208.2602988	20184152.9766235	22553324.6126971	22146827.401875	20414734.68375
4'-Methyl-(-)-epigallocatechin_7-glucuronide	2.42	2			497.1256	159.8	POS	5452232.33488542	2033148.13613057	6803500.28447918	1954926.34891741	5506443.92462499	2289106.23929129	1761572.16508854	2942080.90571429	2969278.12969644	2770000.3897433	3055861.69382422	2857879.7821875	3484042.59360938	3456535.96449107	3320608.44852734
Dicentrine	2.42	2			340.159	151.0	POS	14852267.2912095	17529814.5380646	10058012.6480246	19779765.3363334	9426189.15606697	22836556.718849	6476405.94680916	13112864.1279961	8556786.159	13835119.5853531	9870173.95185938	14232660.8859152	11089210.2712612	12507617.9026375	12296357.4249688
4,4-Difluoro-1-phenyl-1,3-butanedione	2.42	2			199.0596	41.6	POS	1239604.12012577	1445439.8135275	1703598.9336	1958735.06494821	1719684.19065625	2159001.54883333	7576468.48045	2718398.35804531	10053933.2353741	41479.0727267329	5291225.96297084	1836956.21681458	2007411.06216	2138776.10788875	2791974.31477084
Sodium_dehydroacetate	2.42	2			191.0311	23.8	POS	5850757.17555131	5408837.08176	6647434.5338543	8225982.66798486	5792471.99800112	7900711.90972438	16177673.0337677	10848539.90805	24350008.1081426	6368990.30310208	24812207.4299418	10168309.2682166	9995195.20802715	11262252.5248503	9872594.99357569
DG(18:3(6Z,9Z,12Z)/20:5(5Z,8Z,11Z,14Z,17Z)/0:0)	2.41	2			637.4784	355.0	POS	1081388.777925	1381304.31556747	1002924.57048827	1037226.62061435	848585.980725689	1115255.57749006	927855.717208594	1105179.47873959	977359.032674715	0.0	1402107.07596058	813382.721649311	831879.329899307	1160372.27816836	585582.127493303
PC(22:0/16:1(9Z))	2.41	2			816.6418	322.3	POS	22017182.562875	18052853.849375	19969325.1440447	20622070.5213625	16857576.7064789	39487566.9260273	32428025.969625	23821451.9674241	21714596.8260001	24011517.4228324	32074446.6768176	15398216.4997625	29554702.4376695	22617713.5973875	23098855.0107499
17.beta.-Nandrolone decanoate	2.41	2			429.3384	287.2	POS	226961519.07	217033253.641187	242622488.376928	204191401.778651	186540132.525001	210861885.795	292601451.480934	229112831.7775	207978794.797091	240478394.105856	234545096.654485	256372579.723	244751720.241876	226032698.76	222653325.564615
Cholesterol_glucuronide	2.41	2			563.3889	274.7	POS	3211182.96932811	3717860.0728409	878469.257065627	2960041.96936791	2028434.94573437	3448363.93219345	635521.438092819	2433784.23066345	1394207.73461459	4605666.42464565	1894975.10347115	3538481.86146251	2203327.50696819	2151063.60890986	3611090.70154744
N-Tetradecanoyl-DL-homoserine lactone	2.41	2			312.2527	244.8	POS	3511476.70196691	21588917.2357793	8209128.5261966	32307892.6871622	2166800.2606892	5837321.12479999	5260846.29290714	5632655.90154441	117700234.33002	10316572.9160485	99591031.3385087	14545187.856993	32148081.9534013	34397485.9292098	33460654.1035781
Corchoroside_B	2.41	2			519.2939	243.9	POS	5083618.70839285	7479339.71073242	5142545.10679375	7542745.13562044	4900487.69351823	5297683.14297657	6781365.4148373	4461164.05811199	7919255.29048827	5507633.61523621	7587682.86927298	4585985.38759696	5934026.28890331	6059157.39425389	6375679.19395508
Bacoside A	2.41	2			767.4544	242.3	POS	7245849.89665265	4092669.44851442	8021701.00107693	5682234.83188392	8871594.21571155	6075382.91905915	5024429.97381874	5740886.795756	8393762.35767523	9360385.52042241	8121780.121	7348969.68415847	7157789.46648077	7068588.14288341	6652628.94260215
Erythrodiol	2.41	2			443.3832	238.7	POS	6843245.07551419	62395474.2630674	34009041.8068359	13203887.6653985	3839776.58929126	4776310.48175976	3662771.42297701	6318217.58892188	36968430.9936094	9865484.87422502	17415613.8681119	58572391.9107585	22322210.0406875	23845343.5558928	23211295.02045
Testosterone_glucuronide	2.41	2			465.2466	223.5	POS	5166376.15982291	461453.443492816	6355520.06684766	146578.684489846	6744143.45393303	181172.324468099	3317583.32473593	228286.698485017	6118685.67223438	347539.029824436	8326594.50647395	306793.348730848	3112997.11721274	3247637.44078125	2343583.68639258
(S)-4-(4-Methylphenyl)-2-pentanone	2.41	2			177.1265	218.6	POS	8138721.271625	6487278.05760312	8264757.941875	6154654.89363891	8565567.35409375	4582817.77265625	9585079.48971351	11423717.0345375	18454937.3919417	8647259.91177776	4389360.87175782	8626334.99659373	6017254.22154376	6377028.50837501	7552820.89342499
5,7-Dihydroxy-3',4'-dimethoxy-8-(3-hydroxy-3-methylbutyl)-isoflavone_7-glucoside	2.41	2			563.2098	162.9	POS	2380864.62086426	3281529.17695312	2099672.93959062	1936303.58641406	2492232.60803125	3092371.04805	1652852.21694141	3284756.99626562	2357105.1233625	3588238.31631614	2391310.85024759	3201928.10991992	2645353.63911328	2739462.40961251	3094264.94894999
9-Hydroxy-4-methoxypsoralen_9-glucoside	2.41	2			395.0933	159.6	POS	5765722.38604044	7911035.52355805	4857895.13745536	9092087.60012891	6917104.25356434	7872485.05995435	3644296.50914062	4916246.80178573	4945172.58117522	6319324.94102677	4317254.61903704	7099319.27536	4260254.6515893	6192571.31282201	4344877.40484374
Methyl_thiophene-2-carboxylate	2.41	2			143.0184	25.3	POS	35133352.9307893	19566252.1444056	25697948.3102417	18761287.3820727	32309532.3110805	19545545.8656583	5876812.69019616	22372502.1566625	13636823.7688055	19996061.5196583	11188035.714225	21023358.54618	15317817.1353428	22451792.3720775	14759473.77765
PC(P-19:0)	2.41	2			518.3682	263.4	POS	2103954.07079466	1354622.22090001	1975703.61461978	1746948.5977474	2012988.9011585	1704878.48618603	2357178.56343747	1799137.1216146	1889634.52391072	1899378.80960938	2023306.75904165	2243519.67337498	1710605.97093752	1933147.86391754	2021586.55215139
Heptaminol	2.4	2			146.1536	352.0	POS	9156162.57785327	8035801.67520001	9307424.8605469	8845491.57143556	7813324.54454064	7190657.05049506	8204379.28065477	9285949.54038926	7775006.33489999	6214267.80696487	8326793.04628907	7472981.17314992	4529472.67945311	7230831.0050995	8086459.74008632
Isopropylcocaine	2.4	2			332.1907	262.1	POS	3958757.18746182	366628.379624998	7699482.39011952	607073.741380208	6816605.92257236	610985.578968752	1880323.74379687	3220357.00275524	1260817.7704427	2171684.010625	1953658.91161459	1937935.49726563	2609217.01657141	2380467.34321876	2335205.38714957
Penbutolol	2.4	2			292.2258	247.2	POS	4453097.36174107	43655474.5090782	3830993.18479165	62311045.9355521	17475764.1157923	27781138.146625	7608565.02905988	12191162.9771808	183254092.773068	13081984.0960982	157288783.723474	12627777.5329856	48868448.2348125	34397527.4928	50486411.0512799
beta-Zearalenol	2.4	2			321.1714	245.0	POS	2862374.06859376	1978981.65904017	1788942.96484376	1889972.77449554	1875784.67654999	3160825.14724512	2264553.63864584	1661782.9449375	2895689.69797768	2205579.25028572	1631463.95795424	1552321.39227084	2012702.2408884	1935266.95323958	2278621.15140625
Palitantin	2.4	2			255.1584	238.9	POS	40675867.9621577	5831172.26235714	37096531.5729739	6826683.87508436	44828748.8057684	8062397.9902663	9315542.12203124	27147961.211438	9820836.08950904	12405051.718375	17929450.0545628	11162846.1595	22825966.1770877	22706780.1139348	13944458.2486391
xi-3-Hydroxy-5-phenylpentanoic_acid_O-beta-D-Glucopyranoside	2.4	2			357.1545	210.4	POS	2433880.17506445	4973630.65411607	1857878.37513022	3489590.93141518	1972754.03062499	2764740.68224554	1112640.17604687	2729882.6956808	1115891.71192188	2144214.85849106	1133380.26760417	2346252.72235715	2146378.9395759	2182222.99392856	2359694.04901172
2-(Hydroxymethyl)-2-(octylamino)-1,3-propanediol	2.4	2			234.2054	196.5	POS	3249932.90796875	35361896.7441394	17858451.6213181	20734179.3308204	2249818.24451786	4927534.67403749	2702797.62989844	2929501.46933593	340687473.062999	8758550.10559375	95896175.9043748	28775008.4258646	47695593.2924661	50379459.5343959	50425624.8993944
Taraxinic_acid_glucosyl_ester	2.4	2			425.1797	189.8	POS	193395178.472766	91420294.2903412	213779232.27474	94652606.837807	223644919.13075	109753462.968961	169304121.543969	121042616.52725	199414279.426	119812024.332583	183998125.9155	113207339.60267	165112881.288059	155505848.121063	149243354.359915
2-Methyl-4-pentenal	2.4	2			99.08	188.6	POS	6811284.07788888	8539428.78189374	5182905.63201042	9213072.97189582	7055723.72290624	5171781.56448241	3106450.3254875	6700095.18363282	9901805.42625605	7328008.46761249	3316439.36119999	9381538.89502941	5645720.424	5466359.61299999	7191349.94880146
Isopetasoside	2.4	2			397.2183	183.4	POS	1718785.31406641	4290756.89117188	3292448.51649999	3553816.37573071	1042758.289	3445871.83187499	1194198.356089	2120475.0640625	1125836.14815688	2894567.78008103	757880.920499999	2598480.50579999	1893340.9270573	1590089.22626249	1800088.75522501
N8,N8,3-Trimethyl-2,8-phenazinediamine	2.4	2			253.1422	178.7	POS	7267468.04733595	5125277.80443749	12063924.543055	5767308.16475284	7682748.74308125	5261715.21992186	6595618.12974999	6868642.96151367	7136276.46149688	7202646.17791547	9331178.16697657	7453519.35420313	6054045.1676823	7056785.44666296	7364844.05035314
7-(Hexopyranosyloxy)-5-hydroxy-2-(4-hydroxyphenyl)-4-oxo-4H-chromen-3-yl 2-O-(6-deoxy-.alpha.-L-mannopyranosyl)hexopyranoside	2.4	2			757.2081	170.0	POS	12619311.4229292	7844108.40074148	7651617.18000853	9269641.91062741	12306503.386849	8438717.39615625	4952789.44540578	9886501.09270604	6756719.99792082	10696783.1078816	5469751.84995314	9887376.08599999	8809238.76791669	8831103.18257932	8992864.55222547
Isorhamnetin_3-rutinoside-4'-rhamnoside	2.4	2			771.2305	168.2	POS	2250062.37899038	2179527.553125	3397288.01877404	5794744.87167187	3557554.6168259	2915061.46698634	4299777.92998437	2587408.48152258	3621941.26611197	3200346.70559571	2537882.44924278	2188858.91675223	2639020.59734659	2928798.82204843	2654043.52599376
13-Oxo-9,11-tridecadienoic_acid	2.4	2			225.1477	165.3	POS	53225777.5185098	18086385.8414063	49145242.5983991	21998754.4621875	44116050.4399327	17775499.0727046	11410158.70525	21727302.424125	13762409.1985781	18323818.6451478	15159376.5925	18840457.0723489	15677079.5354546	15528888.4710227	15898062.3068125
Retrorsine	2.4	2			352.1775	164.2	POS	4327945.6856534	1128457.14207813	7041999.15849433	1279717.157	5899386.82077891	1393031.12142857	1739378.66725	1608265.90285714	3515204.08291876	1360462.61866406	4231236.14626562	1486572.17293749	2940222.68375976	3657032.35464375	2719558.30689175
Diethyl_sulfide	2.4	2			91.0539	150.6	POS	5613622.19485417	5312120.52600938	6050525.60336932	5056851.43046874	5171188.18862499	5265331.10971875	1514251.55145	5912131.68720486	3020026.895625	5484128.2073264	2237503.4025	5519429.09104168	4246240.14234765	4557207.77490235	4832018.45465278
Isovalerylalanine	2.4	2			174.1121	147.0	POS	226756.100669563	2912533.25522373	1913984.49752084	753951.430357142	295885.081997901	0.0	111241.458508611	282162.67288506	6612419.19712499	218248.621804386	3707159.11230114	2040008.6044446	1730710.26952604	1575345.00809766	1576966.08786329
4-Fluoro-2',4',6'-trimethoxychalcone	2.4	2			317.1194	145.0	POS	18057382.8916507	21342550.4224785	15466880.4103687	21017888.3484375	15020716.7650261	20154200.369284	20322327.2577725	16461299.2462246	15027911.4654023	19673424.5796691	16186186.7160449	21959086.5099815	17805621.822211	18477579.2255859	17811015.9270938
5-(4-Methylpiperazin-1-yl)-5-oxopentanoic acid	2.4	2			215.138	62.2	POS	659135.793526681	1149076.1608135	1357621.87364127	482682.98241891	1881118.3081594	1677694.83967504	1236741.5072343	3328250.32508695	1641236.91930078	2785006.90161133	988956.489094043	1759218.70356006	1707747.44881125	1746620.79301582	1849909.46580459
2-Amino-4,6-dichloropyrimidine-5-carbaldehyde	2.4	2			191.9711	17.6	POS	4632488.5296624	4701373.51654177	4816915.75941518	4187477.70092531	4167824.07067433	5013959.33709585	4465171.42276071	5073624.02727806	4537969.6191875	8799698.28466988	5332772.26525716	4583624.0947423	5592870.00441641	7227732.29985819	3974120.53283667
4-Chloro-N'-[(E)-2-furylmethylidene]benzohydrazide	2.4	2			249.0416	9.6	POS	1063098.53193036	1042000.87202256	1110178.91023292	1071809.4507575	1150018.74676486	1070585.24253814	1044431.89731735	1127636.13137328	597278.540754492	1148134.56612622	270379.479589502	1101688.60335648	1042403.41275603	1060398.24877685	1116740.87079913
PC(15:0/22:4(7Z,10Z,13Z,16Z))	2.39	2			796.58	348.8	POS	34350251.0541834	78764359.6811092	63904908.1568515	64827668.2043457	75353416.8643542	62363536.2957754	73165787.5443924	127651788.449195	126355298.734122	57946731.0413087	130866811.35102	70742828.9695155	65399586.849044	107520977.720698	106490045.520398
Olitorin	2.39	2			697.3387	252.1	POS	2652910.36829528	2608452.42757031	1817985.2749939	420530.514249992	2084296.38550695	6897293.20761209	1688248.19488328	2677608.58303385	1152953.51582646	3137684.80018198	1662735.99404297	7346334.8621318	1968297.33234961	2486409.04389061	6322555.20641983
Lucidenic_acid_M	2.39	2			463.3042	249.4	POS	3653188.50829649	1597275.5510625	2654024.16902375	8099449.91311523	2939337.5318171	3293305.08981723	1479582.83330156	2478365.80876803	3410782.36013784	12484229.8325761	2249700.77605077	3505627.436154	3229389.43467909	3048303.6375067	3351787.76761177
Soyasaponin_II	2.39	2			913.5154	241.1	POS	8458205.24469889	3539620.58980989	8686828.42896089	5905307.84655207	9750438.30810763	5690064.36380042	8097136.21823436	5274408.98610511	10921552.1451263	8664239.45700721	9008097.33394687	6403884.69948152	8893498.06322515	8247396.26245737	8550740.22894858
Rasfonin	2.39	2			435.2726	235.3	POS	6211480.62577426	4969042.52557514	2921865.93551442	1531389.13627735	4020026.23742187	1957064.8788137	334978.737798438	5773181.14357812	454638.725875001	3615540.01538851	1540573.12863867	5645441.60267871	4913132.39247601	2551704.74082212	5269797.03126345
Bufotenine_O-glucoside	2.39	2			367.1883	221.7	POS	4311092.96905518	1431283.07915926	5581734.59023476	1615441.83566236	4848789.90310097	2251054.4568	8419499.15714288	4800892.09786272	4835383.8841875	3872732.34575748	2660951.74800001	3376554.60753479	3897008.9764328	2935692.73170001	4206468.77303123
Azukisaponin_IV	2.39	2			973.5	213.2	POS	7639774.87853281	11043005.6504004	9763968.11142577	13200959.9488672	11532335.3668885	10107748.1336914	17456337.2159375	8753810.76007812	15889869.8567857	6226413.91129687	8252806.2736172	9283544.57010365	11329663.4553209	9926406.4357922	11412171.8117233
6-(2-Hydroxy-1-methoxy-3-methylbut-3-enyl)-7-methoxychromen-2-one	2.39	2			291.1214	197.2	POS	7567180.20787498	25458420.5938888	4322565.91260418	15210580.0658571	3339444.47866667	15155878.4710702	34411137.3811562	14271919.8824063	19403474.4983672	10204990.9805179	15474721.9753125	18700451.9219375	13583574.4424286	14606946.15075	14570721.1208438
SCLAREOLIDE	2.39	2			251.1995	195.2	POS	5558072.61683335	1847359.12616518	7858886.01706249	2346179.98219737	5696701.94158332	1286952.09820952	3895708.56977346	743356.97901862	8633150.77633035	1141056.84052849	16742803.4102371	253588.734926641	3952556.95900694	4933377.90887784	3803312.47816405
Neoacrimarine_H	2.39	2			568.2009	192.6	POS	9853809.2957675	11342950.17075	4833646.02765625	9664176.82710937	4850562.98362499	10150315.4058415	20115419.9158438	5117132.57894602	22567943.6411994	4996934.39779218	14554257.827625	5963810.69785312	8615450.44788822	8305182.80192971	8154698.09403905
5,7-dihydroxy-2-(4-hydroxyphenyl)-6-[(2S,3R,4R,5S,6R)-3,4,5-trihydroxy-6-(hydroxymethyl)oxan-2-yl]-8-[(2S,3R,4R,5R,6S)-3,4,5-trihydroxy-6-methyloxan-2-yl]chromen-4-one	2.39	2			601.1516	186.6	POS	573035434.139184	325207198.339916	619162226.930961	412438883.540148	610870544.530947	476376267.439916	580908590.807059	498348581.614706	606553307.526175	461482586.174993	634675189.782552	482321348.629065	526182624.598539	546682700.713421	528100155.11986
4'-Methoxy-2',3,7-trihydroxyisoflavanone	2.39	2			303.0855	162.9	POS	2103843.18478394	2320773.51990001	2521765.85774517	2218240.3784375	2254381.80522394	1479393.32695313	2032478.39949846	1757208.08856201	1894961.18351269	2059445.44179726	1674767.9816875	1838168.56551886	2169194.00128269	1692692.35308695	1636952.85824966
4-(Methylnitrosamino)-1-(3-pyridyl)-1-butanol	2.39	2			210.1197	156.0	POS	13158290.1281562	3684072.6525	18892754.1340682	3947518.09589998	16794710.4733466	8047840.24760625	22857953.9056667	2364407.6768	30308556.2281094	1301361.01276073	24931481.0134022	2335181.59799999	16522412.6372329	15202584.1048826	18092443.2845489
(S)-Multifidol_2-[apiosyl-(1->6)-glucoside]	2.39	2			505.1886	141.0	POS	1070175.98558749	3382814.25605468	1132173.097675	2071082.60702567	4954822.09441483	2816650.02100782	4395123.78847621	1723352.8268625	4707615.06676414	2535546.36454004	1223892.14968125	3125885.80026838	1586881.425	1192055.8426625	1426375.06815104
2-Methylbutyryl-L-carnitine	2.39	2			246.1691	44.0	POS	2497923.2167044	1278577.09188393	2889604.75740712	1238572.17061071	2716087.45961966	2999022.52380642	1397046.54473906	7217760.72569038	3655734.13934598	5175533.99046213	3219781.85351768	6241755.03005625	1492797.32446406	2593733.32088875	4200517.15549935
Thalidomide	2.39	2			259.0667	27.1	POS	36965518.11225	6160763.93902292	26055762.75075	7367475.81682155	34490533.7853053	6194185.34026833	6195216.57235767	11850853.5211019	8407467.07050398	22595439.8955608	10492016.0063957	15518539.0761947	17789360.7420117	15510419.9229886	17370096.9479188
PC(20:5(5Z,8Z,11Z,14Z,17Z)/20:2(11Z,14Z))	2.38	2			832.5919	340.9	POS	2439468.88752083	3415510.61367187	1666837.74030339	4498484.83628216	1862037.3973402	2977416.90057422	1603438.60066094	1776383.83773114	2077931.76345193	3848292.02330418	2803804.29326748	3600277.38635938	1258998.65711744	2823150.4023164	2687624.90302214
2-Hydroxy-4-oxo-5,12-heneicosadien-1-yl_acetate	2.38	2			381.2984	291.2	POS	1397064.91270647	686179.408118698	1893217.99513068	1085467.33998281	2965397.57540936	1182708.65818749	2376687.27328125	1382275.9514308	3378581.22723318	2143849.83434376	4337194.50828123	1714267.2450213	2557206.89383593	2437006.35677342	1619850.59962499
Nandrolone_phenpropionate	2.38	2			407.2574	261.5	POS	1787873.01337502	3609939.62153125	3526360.34149836	5693455.57687283	4645693.6306773	7287914.01511548	1642895.01414554	1635511.27035714	2847571.93186498	3413867.11187041	3749333.20454474	4623214.51304197	3692916.75681824	5051751.9055827	1483706.93786111
Ganoderic_acid_L	2.38	2			535.3259	258.8	POS	2461844.40915571	1047475.00873191	2044894.25455529	1717809.43842909	1964379.92567578	1254701.57164087	919637.025007462	831255.084052251	726088.988973215	596852.414405543	1718237.41975	664802.2305637	1588947.89362812	1390831.87293527	1320397.1091875
Betavulgaroside_IV	2.38	2			795.4134	258.2	POS	11234015.3081625	14530277.3426305	7387454.54863545	12533195.4611374	7052545.53572919	9105050.26806838	4192215.55397291	5782923.56562424	5067043.97025521	5477223.78434378	5094182.18791741	11113463.8556016	8658869.51943457	8481572.4877871	8480474.72962404
Maraviroc	2.38	2			514.3364	243.7	POS	6534341.30422344	5882631.80761962	6233401.92630273	5860221.28007291	4409527.68117362	7918385.04208957	4224793.78475	7130424.35794471	6031197.05178907	7989342.10607666	6919765.77906695	6142545.30557475	7697288.74472678	6881178.17346093	6817874.13112695
AzI	2.38	2			939.4911	220.2	POS	2093920.63784361	1534937.39247656	1878099.21344662	1644312.81932734	2258581.2143125	2044656.3570638	4586787.89369531	1891611.96013528	4743112.84195312	1461697.01399858	4228233.36472969	1638125.5841602	2293283.23749349	6768236.03796716	2003583.55694067
Anagallosaponin VIII	2.38	2			1121.5699	195.9	POS	284688.598624547	578483.44210575	424839.815207811	574939.440936384	531130.39125818	1324120.11171094	546273.933643749	457343.829874999	1188176.96079414	258634.761144896	538916.074010417	363542.521009372	728628.862625002	1160292.21635547	813961.807890574
Isopentenyladenine-9-N-glucoside	2.38	2			364.1971	191.1	POS	4501483.51104119	3925371.58568751	7433443.26917897	3496033.49217848	7184340.16726822	9338999.97137365	4738030.7561733	18406762.3388393	4343689.60677274	18936768.4600714	6355049.0838068	11876347.2108889	7712462.55375671	8179425.97889511	8059145.21397813
Beclomethasone	2.38	2			409.1741	189.9	POS	5015194.88058483	3423052.55464792	5138033.69170537	3035925.20256206	6348716.71661719	3025023.41223957	4622118.72669921	3470750.78408034	5518677.86220832	3204527.99270018	5456509.84431771	3268498.71986628	4403658.43239257	3959783.18180358	3505333.2451354
Kaempferide_3-[rhamnopyranosyl-(1->6)-glucoside]_7-rhamnoside	2.38	2			755.235	187.3	POS	48326788.7108888	914109785.575498	56275994.9301932	715737505.606127	49470091.0801562	693440120.765917	41701005.6968777	800864023.810583	44208352.9650569	844517852.904374	53743634.1666079	858844889.526751	420316677.809812	448256796.677576	427412838.240022
Mulberroside_F	2.38	2			567.1706	183.3	POS	13942280.5658889	1064691.19108143	13481838.992	985188.043698406	12653470.963	1135508.08763638	4062666.38400001	7790677.62238503	6363854.01204996	4759239.93001442	8621149.09837497	5511001.36850014	6080003.67002085	5668994.25134997	5247233.71516669
(7R*,8R*)-3-Methoxy-3',4,7,9,9'-pentahydroxy-8,4'-oxyneolignan_4-xyloside	2.38	2			497.1978	180.0	POS	3032840.28810547	11317494.8286111	2987523.36754327	9854869.6129948	4363876.15385824	8451416.68361776	4666923.70694184	6945394.11432905	6055891.72353594	8947633.6260212	6456616.80320609	6932628.23464903	6023004.11882292	5587936.27341797	5680725.14045139
3-[[5-Methyl-2-(1-methylethyl)cyclohexyl]oxy]-1,2-propanediol	2.38	2			231.1946	169.3	POS	69677109.8254688	32169425.1119336	64203905.6600856	33972944.190648	62643912.2619645	24132210.624375	49971734.1877124	38068980.6254497	66467373.3919813	35777718.0498319	73616300.6804532	21064964.7176375	48279538.786875	47000553.8826211	46267954.6133643
3-[(2S,3R,4S,5R,6R)-6-[[(2R,3R,4R,5S,6S)-3,5-dihydroxy-6-methyl-4-[(2S,3R,4R,5R,6S)-3,4,5-trihydroxy-6-methyloxan-2-yl]oxyoxan-2-yl]oxymethyl]-3,4,5-trihydroxyoxan-2-yl]oxy-5,7-dihydroxy-2-(4-hydroxyphenyl)chromen-4-one	2.38	2			779.1759	167.5	POS	5255432.69721932	3646592.73254911	5670856.69290234	7051509.13702903	5625370.08280915	5569930.15128846	7403520.76969141	7218199.60798268	6973531.51498493	5186526.64396022	5611149.52217308	6031726.41441827	5810805.61623325	5844054.70224067	5963072.07708893
Piberaline	2.38	2			282.1552	161.4	POS	15800294.8939262	18243659.6061562	17568776.8714014	13814796.1998069	19280503.4838296	20903282.8368438	6484709.20289063	25011726.291263	10568252.2812344	24076118.7106744	10899710.7181534	26023993.4719844	17274327.0500937	17306203.2816328	18007448.08275
Ixabepilone__	2.38	2			507.2901	159.4	POS	7528803.03252604	3103203.17024902	6852922.43092287	2792044.38585754	8386024.17125868	1853506.19823653	1823330.51296373	3643481.05094531	3123798.3391875	2548317.24731667	3139675.584375	3313571.95717279	3698258.81366309	4335700.52590277	3759690.15335938
3-buten-2-one_1-(2,3,6-trimethyl_phenyl)	2.38	2			189.1264	157.6	POS	61005922.4332117	39759605.6386942	52105482.6701923	32659823.3677272	54350913.3530192	27574690.2528846	29383302.8699999	35017346.7196429	44485007.252	42100644.9313616	53549551.8478462	36702813.4424464	41677891.1083846	42490785.8189327	43479316.0334821
Acitretin	2.38	2			327.2001	144.4	POS	8231254.97051682	3995302.24775311	7959788.97779971	7139402.56760797	7066254.07963101	4714421.91884531	5086808.87399414	3765951.70425893	7290777.86638821	3182558.4159241	10205209.5904877	3896176.84202344	6641806.98510228	7140202.11074217	6604566.6688646
Picraquassioside_A	2.38	2			399.1255	38.5	POS	2487664.64689688	3192999.03742813	2197349.5589625	3337674.55166688	2319219.52355868	2918971.76455514	3337263.94992402	1853373.7210041	3847292.05757875	2261486.59648681	3408292.74023906	1933459.22829716	2470424.72577637	2299199.12830837	2743129.3285125
Cedeodarin	2.38	2			319.0782	28.4	POS	16366952.8792519	20163234.4108766	18592407.2468	23557995.4126092	14835698.0919306	19579181.8253267	13782684.0186058	13419995.2425884	18066615.5209859	13885420.0589606	20251258.34865	13928279.3367642	17958897.1745668	17440968.5255526	18581416.0978913
(2R)-2',5,8-Trihydroxy-7-methoxyflavanone	2.38	2			303.0835	27.9	POS	55342458.1255933	37919338.5731755	51800734.6245154	38512332.881501	43565953.8372135	29876464.3112375	24610100.1561272	22270915.8981109	34276720.4150404	29780164.9711584	41750677.1394	24077985.2385562	38338540.6249139	34303043.4320231	39535383.8711351
Glucodistylin	2.38	2			467.1231	27.9	POS	2968789.56682841	5044366.96299545	4469391.86040299	3853858.2510571	4333619.02113703	3058237.19651473	4411721.66574941	3342906.70596797	3737226.08276015	3627020.19372443	3016197.52340063	3653282.87474453	3145045.33123781	4629808.97696771	4234163.35555261
carbenicillin	2.38	2			379.0979	26.5	POS	13792433.10995	17593947.306	16276804.2999394	17093462.9621	12351828.0248187	13505393.6791719	12501683.3404174	15477199.6365432	17535333.1220267	19674749.1383684	23918328.1309846	21381120.7458117	17075007.8877818	15640627.917525	16841624.3752938
4-Chloro-N-(5-fluoro-2-methylphenyl)benzamide	2.38	2			264.0619	22.4	POS	2093633.7668675	2475424.49961125	1316022.57922094	3008320.36911	1834547.9734525	2935098.96294	663397.319795743	8040437.92443262	1049124.34134188	1759861.60054812	749421.53468375	1930046.8901075	8392142.84360062	2204061.03893062	1694206.7511425
Dihydroxyacetone_Phosphate_Acyl_Ester	2.38	2			199.0009	12.2	POS	4261292.64169558	8231617.36542233	4635241.56629632	4966081.82118056	4313192.60811698	3613469.56499332	4865698.27382485	4818150.494133	4340531.11455272	5568966.93060204	4158922.53979022	3904835.78271212	4413757.24342756	4304402.29963473	5122125.78421946
2-Docosahexaenoyl-1-stearoyl-sn-glycero-3-phosphoethanolamine	2.37	2			792.5601	342.8	POS	49804216.5506667	97123903.3435001	52636509.0394888	85256091.625763	44612499.8000295	53477871.0971484	40116734.8522735	49653729.3311962	47117384.4533204	94740429.4941998	50909756.3715781	82960622.8739723	63868939.2554116	71401341.3255488	74381819.9135139
3-cis-Hydroxy-b,e-Caroten-3'-one	2.37	2			551.422	316.0	POS	91126261.6361403	94829168.3507736	80255464.4616042	118389763.124299	60729631.0305781	95797671.1073933	42657803.9464844	78880756.0752141	41587908.4879087	68284517.8462892	47878727.311661	69238361.5817143	76544508.3019377	73286063.1505899	84975079.4002856
Cryptocapsone	2.37	2			567.4178	294.1	POS	37242261.5899198	36125892.2471999	22969060.933875	22157306.7384922	21479300.6175	17595081.6168816	11235244.1677517	21695901.6722353	23900631.7297445	22629504.9670834	17724271.0972257	23437831.4320313	18312273.9175781	20887167.9332188	19287879.2371324
2,4-Dodecadienamide, N-(p-hydroxyphenethyl)-, (E,E)-	2.37	2			316.2255	280.6	POS	2188646.75758505	1764466.79099365	1531269.64935562	2285949.96885027	1185380.38267282	1398147.87020625	2225329.35380718	6366029.5859875	1081150.88412211	4992507.52201784	1973334.55441587	5461172.33286765	2569078.28409378	2334495.18800809	1822072.56565123
LysoPC(18:3(6Z,9Z,12Z))	2.37	2			518.3223	267.4	POS	36084998.5610624	63712670.272832	23759728.9802386	73270341.9243729	27212318.8534431	64597467.5435622	35024543.6543698	73932082.9082551	44437469.4731633	86382136.9938538	55175132.4930261	83305551.2379999	53451601.9705002	55578494.2308077	54466703.7619691
11,12,15-TriHETRE	2.37	2			355.2463	263.4	POS	1952324.8397216	890570.539160157	1907070.17187926	687848.750142018	2436015.30760548	1053795.6339586	3209289.93474375	1898997.39632813	4596423.61324997	1109859.77355556	5879212.02872873	2568067.23301561	2587619.44857423	1980813.2641	2425646.24935716
(15:3)-Anacardic acid	2.37	2			343.226	253.2	POS	13584924.5349999	40132604.5550512	9640182.28472183	22832438.9901563	11906706.2852983	21800206.3328727	5925683.37318752	15925231.81085	7448037.00544606	18005320.2039188	8487288.70061929	19555790.6504999	12255793.0799843	13282123.914017	12821618.3890781
BIBR-1048 (Dabigatran)	2.37	2			628.3163	197.2	POS	8636998.91901974	7258847.48404687	7456318.1650033	6179691.87854466	9712141.47195833	8746203.01587152	7418062.21215075	9501754.31585939	5980091.05905331	9631224.02440625	5536747.85044086	8454193.35992578	7400111.74368749	7105994.25735646	6707795.59035351
Dihydro-alpha-santalic_acid	2.37	2			237.1838	180.7	POS	34080963.1186781	33356632.1484233	32138099.4786764	31256197.70625	28371651.4251042	32344020.4055199	18068828.1301786	18994360.105525	20646061.6956137	19137056.1576513	23758041.3745969	27229930.1345588	25709757.0486974	26194455.4192344	25349310.323339
Flurazepam	2.37	2			388.158	178.0	POS	116221200.629066	235105604.735083	122141280.2951	286699453.195892	124007919.006125	228461142.431651	204156525.2925	142692500.65125	127272679.256301	183499903.860133	94661685.7083958	123397052.557758	155850878.909282	153838543.135016	147496184.05105
Icaridin	2.37	2			230.1746	170.8	POS	766544.444268746	12711905.9426236	13714964.1505	724538.250969887	0.0	398083.37688446	267224.059413046	807528.382511139	2576251.00687499	1459256.55150822	2447528.50917188	14386994.6997	4651487.03114063	4662020.85913672	4094768.27592859
Polydine	2.37	2			423.1244	165.5	POS	5317619.17139554	2255904.59566712	7007087.33511114	1997858.56112623	6222040.46898186	5723623.51706359	2929492.04012498	3935409.33275709	2951945.67136805	5607978.91499999	3249803.09600001	1837226.6600625	1557798.4471875	4015232.69967449	7009999.626472
6'-HMG_SDG	2.37	2			831.3303	152.4	POS	406365.718385156	58437.7698891929	211432.947239062	64981.075405802	238157.941857422	93550.6677697386	482461.391220705	24925.0976986204	632612.164972657	58371.7070917402	365409.891512784	94862.9222233519	273032.287644863	179549.572453223	300535.710053802
1-Phenyl-2,3,4,5-tetrahydro-1H-3-benzazepine	2.37	2			224.1439	147.1	POS	5258158.96404167	4475968.30397322	5328982.16008335	5532370.79530903	5260547.85585937	5706295.62027777	5574686.1303324	5193763.77456598	5778202.67428125	5173210.81588193	6007556.77119318	5468530.86731249	5228503.21958333	5560475.54672812	5608003.36414063
Sakacin_A	2.37	2			289.1865	43.1	POS	5319398.27670714	5963955.29771563	4397079.20439643	2587706.3034625	5470357.35308173	6461704.59483973	0.0	20255021.6153688	987020.900078684	17133142.3198094	172738.376528906	21569999.1972388	6864967.55928	5458302.3283625	6918766.67914
Fentin_acetate	2.37	2			411.0448	31.8	POS	1148032.85084619	1000548.12516613	277944.126230692	611450.454050391	993539.704957933	769097.140572656	377529.599671875	1850544.23020066	896322.129085703	1099240.57097174	521514.508742813	1276611.25909106	922480.647662388	361101.835853984	518674.249245899
6-Formylpterin	2.37	2			192.0545	25.1	POS	85781250.5041731	56039643.5623644	61688166.9885853	56894397.2825995	80602925.1838966	42286928.1067012	41009365.0788182	57299957.2627081	39365321.6903322	57511815.5072381	37980690.1401614	52882843.8784617	57460520.8093437	52022110.8303152	55755399.442345
DG(18:2(9Z,12Z)/16:1(9Z)/0:0)	2.36	2			591.4976	314.8	POS	12669725.4253088	13568952.2682022	18190597.8903298	16812018.105684	15910914.5111694	17214279.6066612	23416153.9519227	11328305.1604102	9444269.63885254	95865.4808917607	17979511.0109375	4564043.26028844	12014087.3796667	8933577.64677205	12535266.1712066
PC(16:1(9Z)/P-18:0)	2.36	2			744.5796	311.0	POS	4402306.48374997	3245326.09200002	4186900.59162498	3075913.17291966	3317923.81868305	3970150.7598281	5611417.49332226	4707806.36993557	5213969.51885156	4306897.91897311	4829701.30680078	4538569.67569444	4910902.52865626	4520000.28233005	4393305.7311467
PC(20:5(5Z,8Z,11Z,14Z,17Z)/P-16:0)	2.36	2			764.5504	293.8	POS	30428455.3404375	11476047.9657583	35154446.9025376	29252371.674671	28012351.7095374	19476113.6708334	8479006.29271249	6324747.39187499	10851920.6296875	5519697.81022099	17893869.953884	7670971.30504687	18003763.5278907	17865812.0872941	16582086.6452206
3-Hydroxy-10'-apo-b,y-carotenal	2.36	2			393.2779	287.2	POS	197684.250224998	2867036.65658355	1590439.00858483	2759899.72118303	7926123.21048558	7772540.18215	634496.98553884	7664812.25153127	1630890.63741875	2260545.10041809	2276600.19124217	1575935.05105805	3019333.98985481	1563278.95587075	1199903.85057259
N-Pentadecanoyl-L-homoserine lactone	2.36	2			326.2679	284.9	POS	18246845.079375	17926605.9660117	19013611.7811635	16939186.6431072	20660737.2360402	18699368.49	26327911.9808572	20253832.3916922	19908095.5081005	19332576.1418631	20002088.4950312	20012808.3485833	19802373.7344687	18064057.1259783	17732917.9626214
3-Cyclohexyl-3-oxopropanoic acid ethyl ester	2.36	2			199.1319	250.0	POS	9990998.12044271	2555264.3075625	9660718.27296995	2569774.4634375	12090997.5644062	3318647.1857777	4629100.99661898	10827881.3104297	3667666.91484375	8281696.00168526	4203202.77008654	6301066.43816405	6719294.9005752	6637462.18878349	6875938.32013393
1,3-Dihydroxy-4,4,6a,9,12b-pentamethyl-1,3,4,4a,5,6,6a,9,10,12,12a,12b-dodecahydro-2H,11H-benzo[f]pyrano[2,3-b]chromen-11-one	2.36	2			365.2316	242.5	POS	49918124.47875	6681307.78209191	99896664.5334659	12300831.4406035	47297397.2840073	12769737.91955	17623326.749	26601777.2575	17460143.2389375	19934160.7118066	22263542.9787637	18932478.4156323	24950810.5727344	26160370.4986213	25391102.1033584
6-Deoxyhexopyranosyl-(1->4)-[hexopyranosyl-(1->6)]-1-O-(27-hydroxy-3,27,28-trioxolup-20(29)-en-28-yl)hexopyranose	2.36	2			955.4857	231.1	POS	2068931.80724674	6757386.5520689	2646685.74252765	10279241.2043229	2693643.7917429	5678682.14742812	3625853.89432683	6755593.421925	5933857.3344375	4496627.87156249	3040124.13680468	6380615.1224375	3986892.68710228	3812866.76917247	3509178.89815277
Erinacine_D	2.36	2			479.2998	230.2	POS	8563044.13379999	7347356.566275	6026694.09569111	6256468.3072802	10214109.6539107	5531460.158	2729493.5406317	8383087.39124999	7563194.05878033	6283355.32864903	5091947.86075001	6532347.23402083	6280868.32184999	6811582.58148333	7725549.46949672
Wuweizisu C	2.36	2			385.1642	230.0	POS	4509019.34034895	3072644.54141476	2047825.53632618	3531102.91455663	401388.134003448	1809275.30406797	2587404.83752903	3450909.9731389	758247.51354167	5104960.84421429	808624.819806248	11648592.918962	3296611.13372221	3011284.3773125	2921500.5738895
Olitoriusin	2.36	2			859.3923	226.1	POS	8757110.82155409	9558167.8924082	7670602.80590625	10122633.8562246	8822994.00514455	7384217.36838448	7270301.76040088	7889630.37417774	7905354.16962598	5979201.18031249	16375757.3777519	9301084.14408837	7606644.4584961	8067802.17872656	8517172.07998048
Pitheduloside_K	2.36	2			1061.551	221.3	POS	1746884.87767613	1254950.55951563	1684266.16784375	1692240.69483817	3207788.24787605	1559741.22617857	3414167.68863125	1053673.016875	3580875.5338125	959566.22453125	3081969.46171387	1551391.29145752	2270419.09671728	1943473.15546027	1992432.88445871
Betulin	2.36	2			435.2258	209.7	POS	4774010.11092676	357082.058217716	2863680.95314286	573444.883046874	3731541.96263394	601675.111564183	558773.893581246	1427649.85215104	1000788.23080729	1347375.12555803	1247869.02642857	754148.081868487	1435019.11717969	1661464.51197917	1389665.01036458
(1aS,1bS,2S,5aR,6S,6aS)-6-((2,3-Di-O-acetyl-6-deoxy-4-O-((2E)-3-phenylprop-2-enoyl)-.alpha.-L-mannopyranosyl)oxy)-1a-(hydroxymethyl)-1a,1b,2,5a,6,6a-hexahydrooxireno[4,5]cyclopenta[1,2-c]pyran-2-yl .beta.-D-glucopyranoside	2.36	2			723.2483	205.1	POS	1560759.05992187	1635974.9268125	1655703.06904167	2400459.22400625	2490470.32769792	1763712.93002344	1276314.21179687	2982723.33768751	2074266.80398438	1614149.13269231	2385432.12342307	3262829.76468182	2141324.12279829	2108115.84825852	2027270.28873864
(R)-Heraclenol_2'-(3-methylbutanoate)	2.36	2			389.1584	189.8	POS	61706881.0948125	30031450.9228438	70822387.5956731	31385684.9825415	73702548.982375	35732565.1746	59194486.4158204	37364601.0702415	68059376.3923516	36568835.0242187	61713658.473875	34994462.6533749	51025934.4648439	50931899.4575409	47202492.6739844
Hemiariensin	2.36	2			401.1585	187.3	POS	8843563.98466771	4141065.49312847	7508980.18407083	4998837.55728682	6527240.00046094	4768210.36743307	13791016.1841754	2422306.99445758	12477069.8150499	4015284.99563015	10201997.0233406	2837317.71586456	7092652.26876722	5839402.95950852	2303029.01345703
Linalool_3,7-oxide_beta-primeveroside	2.36	2			465.2316	176.7	POS	26769259.6738458	22626758.4137813	33403849.8565901	19656749.475	27431585.0353482	17418874.579714	11518375.4693672	32791588.0564024	10786658.140276	23101178.3882693	13224046.8214609	28798803.87745	21266532.3395625	21566884.4230735	18714485.0942476
7-[(2S,3R,4S,5S,6R)-4,5-dihydroxy-6-(hydroxymethyl)-3-[(2S,3R,4R,5R,6S)-3,4,5-trihydroxy-6-methyloxan-2-yl]oxyoxan-2-yl]oxy-5-hydroxy-2-(4-hydroxy-3-methoxyphenyl)chromen-4-one	2.36	2			631.1543	25.3	POS	3894937.98560156	2749526.29343438	2154442.90668558	1273261.11505875	3389653.69164034	1483203.117545	726319.833831617	3439794.79505412	2351931.10922344	3106794.2745875	2082684.92794818	3344479.61298878	2075559.98704018	2430345.07951768	1983044.75720625
3-(4-Fluorobenzoyl)propionic acid	2.36	2			197.065	24.4	POS	4568342.46879805	4711941.9986625	7468074.43062891	3531492.53467594	6846017.08005591	5399365.81734861	3751018.7055375	4659731.13783415	2539607.397465	5061675.80942857	3103600.15130625	2579417.79067383	4190466.26135355	3717363.1308525	3869276.05216086
Cryptochrome	2.35	2			585.4275	317.9	POS	25194138.1120892	24185101.9032582	21130143.6922812	26829118.0829188	19219815.0669844	22022414.3276991	11399285.2000622	21553955.3711016	14040246.298338	24709935.132017	16097215.2678714	20932922.8134243	20850812.1921549	23310275.0991884	24525790.2225999
N-Hexadecanoyl-L-homoserine lactone	2.35	2			340.2834	290.5	POS	8269046.06128027	10268777.5753907	9502262.47036878	8442572.33070192	7944027.61031582	9063799.42448077	13994937.2676094	8611779.27181249	9193755.16124995	9953197.27629686	9577144.45513396	9494814.73095701	10124713.1313862	9610504.57757452	8668612.48854086
3-Methyl-5-pentyl-2-furannonanoic_acid	2.35	2			309.2412	286.5	POS	1844859.55216289	405792.525124868	1739534.09017635	150360.108451843	2640203.5126543	3095307.41915628	4032379.49077954	1846581.56282814	2083879.77384374	1304441.9440829	1521242.26621876	938438.454479166	2053595.44837054	1785154.59251786	2024604.16101564
Apo-12'-violaxanthal	2.35	2			383.2566	267.4	POS	8465315.01262496	8474971.08722726	6477847.89338749	7628885.09556251	6947194.07207291	7933205.6565341	3662637.28399218	8923515.22701301	548943.088190126	11507622.0609915	1237302.36364583	10425050.4889375	6514401.39435939	6416659.05364258	6759597.13277603
8R-HpODE	2.35	2			313.2365	250.2	POS	2054890.71356641	1080360.9540625	1402693.17226875	2418866.84837109	2649363.22539063	2811538.05076451	7194826.6386	2492319.30763021	2494862.59947916	1556254.47018164	1304988.30290909	2078961.49935058	2046486.24	2852540.99664285	2668590.2355649
Betavulgaroside_II	2.35	2			793.3979	249.6	POS	4122867.06562501	5415352.12156248	611381.9277	6139202.71804808	1793585.670275	4454347.60176389	3574153.0400625	7384551.46206251	3456807.87922115	6008235.84360623	3460344.79874999	7675506.43209374	4789417.50275625	4674426.22511718	3872304.94950001
17.alpha.-Boldenone	2.35	2			287.1993	242.9	POS	3557678.01511949	1602234.85420388	2700327.47972812	2103048.91825619	3603371.80220215	1251195.28202083	745603.956580528	1804861.2105	1182620.06289583	2743301.83494575	2075375.40087332	2765442.0110625	2621374.4346921	2713679.77042969	3007990.77093452
Phosphonic acid, P-[[4-[(1-oxotetradecyl)amino]phenyl]methyl]-	2.35	2			398.2395	237.5	POS	469928.793744564	144658.549087286	128199.617501497	306593.916467031	551792.319029649	258254.110163808	268950.658107599	461530.764874458	319903.047881524	352146.124740236	209648.488541666	473347.902907133	1046669.13706808	1262491.85639062	933610.744654019
Fevicordin_B_2-gentiobioside	2.35	2			869.4151	212.4	POS	3369175.31185097	5691765.618	3838462.66038144	7032309.72469531	3238156.59015624	3197906.18645926	3405948.31425481	2147787.59983333	4264409.56187855	955561.224826921	3042678.33988702	4022678.98497991	4257339.47427884	3441544.23504465	3234374.98200722
Moexipril	2.35	2			499.2511	197.2	POS	8257645.10773333	5295162.59572444	8140109.35359375	6243933.61063477	7458712.54641964	5507208.09778125	6431083.52136371	1892922.50463751	11338209.8166797	251044.911089064	11400389.0128667	2581370.32875893	7022540.40203571	6477331.36978125	6381654.91325835
Delavirdine	2.35	2			457.2059	185.2	POS	5887874.02495088	18434013.4839	3325280.54004998	20414957.5128572	4811790.02410715	15730137.0241354	3733933.61150001	18317080.1805625	8740508.9269519	19361191.4619375	7201792.03296875	20139461.8442728	7445904.56767788	10622602.0727273	7844553.89552081
2-(3,5-Dihydroxy-4-methoxyphenyl)-5,7-dihydroxy-4-oxo-4H-chromen-3-yl 4-O-acetyl-6-deoxy-.alpha.-L-mannopyranoside	2.35	2			521.128	181.2	POS	73477149.1759255	13638627.6280833	106188503.810458	17546034.0698438	89572285.4080769	17554423.8818438	46933256.9756323	21138740.4835065	85242098.3982588	17598959.7745963	79923545.2957983	24269356.9821574	49792447.8784063	51246313.1653125	49462895.4800887
7-Formyldehydrothalicsimidine	2.35	2			412.1804	174.1	POS	19838843.9155416	66398899.0776749	10962628.0337188	37979933.8038375	10130722.165125	30572294.1748625	1391508.10872395	17432925.1407969	3251485.26852233	47968316.6780531	2437977.226125	19905039.5640468	21135262.2125625	23576173.2749687	19772450.0637375
Mesuagin	2.35	2			391.1496	168.1	POS	2003576.26015233	3565290.48622513	913174.165800003	4327877.4369092	1736561.39354167	4611775.2822086	2227950.68276786	3534028.59386206	2201633.034975	3496379.34226036	3381520.052	2786165.5973568	2769786.62187894	2290833.13944626	2682906.83768034
Catechin_3',4'-di-O-beta-D-glucopyranoside	2.35	2			615.1889	166.5	POS	6789486.31125836	6007683.16683172	6815271.17935001	10975880.9685053	6838291.51393861	7491414.69021387	9754752.07848535	7811951.20134374	10058681.8116458	4997771.25811849	8449524.60091992	7331767.54959376	7496934.13940187	7765850.26814797	7498057.18001666
Melitin	2.35	2			903.274	163.6	POS	2352432.80765625	1708236.65203125	2501174.60060156	2721147.49092007	1177966.84635469	1797527.87498731	1841172.3546858	2269945.09734375	1664495.12955974	2034378.69383959	1084758.59385397	2446937.15557812	2632160.4629982	1837199.1347909	1693517.30022173
(+)-Wikstromol	2.35	2			375.1465	162.9	POS	50451420.9528376	57127919.9090251	57841318.2754615	60670746.2439063	48612010.685452	57261107.5789808	37667831.299548	36453119.8381875	35784611.8168888	40994921.3290311	40294280.264	37910604.5290001	47995467.1835623	44072804.4710626	47297197.2755012
Amiloride	2.35	2			230.0568	86.2	POS	410440.698566603	361298.651815719	361653.75557819	374242.07780835	431609.374488473	328526.65457798	364206.540344357	445898.886708474	499761.444896457	337862.069677837	751632.284676201	758139.100620404	381134.443060691	214281.799057617	419187.876756291
L-L-Homoglutathione	2.35	2			322.1056	42.8	POS	3956128.57640473	2066119.81455302	1743029.38364625	1885956.19765	4321855.88076115	1905383.43049932	1726284.46921518	9069877.90206424	1959818.55417	10887899.8686401	2330521.798465	11209047.190129	1909596.6645875	3571578.69703174	2468084.05213928
(7'R,8'R)-4,7'-Epoxy-3'-methoxy-4',5,9,9'-lignanetetrol_9'-glucoside	2.35	2			509.2069	31.6	POS	378621.935233594	1564094.94852862	723583.116786278	1073524.702185	423307.577937715	1159403.05380098	352131.682396531	445553.096520225	339079.106779785	629643.20579367	442285.158124107	518625.847663574	374764.869516928	534700.216636096	429795.646481858
Afzelechin_7-apioside	2.35	2			407.1387	31.2	POS	5696861.18473274	7991144.87957045	5997368.5638777	8442499.80385469	5721803.81648417	7581770.428792	2661245.34033143	5727084.87860703	3537044.20382039	5929538.2288956	3842657.46760796	5349678.73272734	5279726.29496449	5822221.77465724	6106217.34635803
Isoferulic_acid_3-sulfate	2.35	2			275.0239	27.3	POS	21756699.1064386	10948166.9479661	30108151.9627406	4812370.16951544	34356469.0113229	9874370.56498944	41350581.2012313	21417990.1241578	26957557.9304052	23307960.6688724	20583707.3125	22691355.3201094	22072578.9250417	23568009.3489458	21257897.702158
PA(22:6(4Z,7Z,10Z,13Z,16Z,19Z)/15:0)	2.34	2			707.4614	329.6	POS	2254849.39906979	3638012.53499061	887038.547781604	2111568.57412012	1353861.05212577	1097980.12614246	1490704.24762861	1104765.909825	1574063.37215821	1377416.84149802	439766.618140624	3147210.7805816	1510253.34645536	1241492.01942857	732456.544134368
1-Monopalmitin	2.34	2			353.2671	283.8	POS	220872053.756722	165871831.184001	175657061.233225	156732130.105359	170582622.496833	167523811.154975	206199093.733483	172786010.839383	217711355.030719	208074984.207296	173798774.108094	171793162.996438	178833550.09532	163579009.134667	159484956.692227
PC(16:1(9Z)/15:0)	2.34	2			718.5455	276.1	POS	4541395.96941406	2696518.76788974	2925235.9696172	3372512.33735156	2603511.13020833	2092647.30742188	3545131.63827884	2615722.10922919	3507309.79357421	2920163.87320313	4321466.47791105	2758355.89650001	3241363.77770539	3277861.3171094	3599841.96987189
(3S,3'S,5R,5'R,6R)-3,6-Epoxy-5,6-dihydro-3',5,8'-trihydroxy-beta,kappa-caroten-6'-one	2.34	2			617.42	276.0	POS	7049757.96287918	5198299.37899999	6541892.00759888	5557081.85880005	4435870.57240391	5878088.52389284	5159139.54277504	4568290.05203247	4841449.29394531	6546418.65717506	6457467.36999993	4421975.23000007	6801798.31992509	6376936.87875	6290094.38295002
Withaphysacarpin	2.34	2			489.2841	233.9	POS	7330393.52871563	4738722.10709518	6005340.12018037	5785675.70571331	7965358.9769	3786406.10091611	5264114.04460156	6308222.99960774	5684448.52701618	3972819.37786266	7505874.51733736	5841441.24280902	5997666.11467187	5654780.27069501	6139267.36515
1-O-((3.beta.,5.Xi.,9.Xi.)-3-((2-O-(6-Deoxy-.alpha.-L-mannopyranosyl)-.alpha.-L-arabinopyranosyl)oxy)-23-hydroxy-28-oxoolean-12-en-28-yl)-6-O-.beta.-D-glucopyranosyl-.beta.-D-glucopyranose	2.34	2			1075.5657	233.7	POS	402437.546549478	134150.245003859	169965.706142684	1029332.00212734	416533.853461742	666685.892125001	797988.006460937	833755.667868749	1706462.79052149	573512.27799479	822040.394140623	1324903.87466667	920199.223124999	947823.381066966	787335.256531249
1-Acetyl-3,14,20-trihydroxywitha-5,24-dienolide_3-glucoside	2.34	2			679.3693	226.3	POS	341757.316503207	4984794.80181249	1101632.17363358	6194213.53437502	259702.713569641	2809427.79854689	1680204.99437745	2505602.57491667	1217086.46256256	1337193.75821875	949080.508578121	4960559.07988438	2493591.38717461	2568005.47499999	3656735.38140625
(3.beta.,9.Xi.)-3-(.beta.-D-Glucopyranosyloxy)-14-hydroxycarda-5,20(22)-dienolide	2.34	2			535.287	222.5	POS	8443930.31824803	8186711.47642968	16792387.114865	6995832.83815832	8298953.63940103	7687943.68403906	8982516.7771857	6300835.7560459	7905277.59024279	5064286.53682811	9895864.91536251	5413748.82791574	6622931.39129464	7879604.4525	7080352.88819978
28-Glucosyl-3b-hydroxy-12-oleanene-30-methoxy-28-oic_acid_3-[arabinosyl-(1->3)-glucuronide]	2.34	2			971.4793	214.3	POS	2351760.34826195	3950332.3633125	2385621.1357793	7705513.15831094	2416881.91244922	3625674.95859375	10763634.1745966	3828948.59358073	9092953.06061668	1901818.62715235	4007674.84281093	3478547.01472266	4526197.44952409	4189067.9146875	3964491.97287501
Kudzusaponin_SA1	2.34	2			813.4616	211.7	POS	6850904.76992249	5557211.60895833	9100821.87540144	6591942.04623737	8874921.13191966	5665020.35814478	9330900.27979688	5215209.39871093	13162447.0398281	4174210.57507187	9706640.9695703	5930434.90840901	7911071.52771094	7319599.31397321	7322724.96470938
(R)-6'-O-(4-Geranyloxy-2-hydroxycinnamoyl)-marmin	2.34	2			631.3291	205.1	POS	4005409.68380682	8559583.65555804	2462501.18553906	9485077.94686407	2979271.11943566	10847196.213	3769682.83457898	7158974.53537994	4321754.89279453	9773938.38930937	3030040.03454687	4276611.13494592	7058357.89202281	5742379.10914584	5085540.56617187
Austinol	2.34	2			459.2045	162.8	POS	6069649.44449998	3329811.39140511	5589248.49900893	6283546.96870756	7097212.49218751	5658150.09324646	2889864.11885417	2558081.34389999	5434615.032875	2454111.18079167	5431715.83205359	3061399.28499998	3490620.21087501	3850339.51662501	4130843.36914286
2-{[2-(3,4-Dihydroxyphenyl)-2-oxoethyl]sulfanyl}-6-methyl-4(3H)-pyrimidinone	2.34	2			293.0538	82.0	POS	4215562.16217995	4938101.04796424	4088414.03602911	3409712.89517843	4535911.74724212	5273303.93564947	2637594.22629562	10372811.9119589	4391636.24521465	4133104.03698088	3748867.18029034	6157774.71070903	6129398.23684252	5228094.3571297	3652216.54294492
Isopropyl_beta-D-glucoside	2.34	2			223.1171	45.0	POS	25717289.4522563	23264599.060625	31120375.761375	24612634.48611	25295511.1664143	23337279.5236125	31156240.96472	22298769.9098603	23246570.0201346	22896897.034835	31715020.1320634	32957753.517775	25856301.2672902	27708759.5794961	24764007.6585
5-[1-(Phenylmethyl)-1H-indazol-3-yl]-2-furanmethanol	2.34	2			305.124	35.5	POS	2994835.46131153	558320.910764062	3392259.26305403	1338309.95005195	7811929.3010175	694995.335831511	2388765.45660358	1061660.3754375	3287345.5087986	628585.324847501	3480510.53717657	1230001.30153882	1886234.05188804	577338.812420833	545255.378350312
N-Nitrosothiazolidine-4-carboxylic_acid	2.34	2			163.0178	4.6	POS	4556109.28414966	5037280.94115558	4296056.13704575	4686067.65380484	4597985.79434867	5052932.53233603	4772219.93854357	4702179.35611359	4928967.43323303	5213749.23461279	5074663.15029737	5204991.33140188	5363134.01552447	4519842.21753645	4521662.63368581
Chlorophyll_b	2.33	2			907.5206	334.2	POS	4902548.03165834	7070021.68125001	4350818.31901673	8233852.37049107	3087177.94171875	4786490.24886718	5887916.73058124	3694199.00157188	2760307.56346153	0.0	4656791.93883749	3203826.78290626	4953976.63896942	2946832.15841927	3843428.89201564
beta-Cryptoxanthin	2.33	2			552.4325	304.4	POS	478262.634437504	322899.702101827	647215.485318749	445053.051324606	397283.143850327	308234.448079687	417993.773864806	467392.725646875	299260.89906621	1118859.2935468	300197.890052732	527514.364289062	121164.933940172	275527.730114758	460289.904711127
8,11-Tridecadienoic acid, 13-(3-pentyl-2-oxiranyl)-, methyl ester, (8Z,11Z)-	2.33	2			337.2725	288.5	POS	1461455.68072406	1864233.93772656	1808677.46830352	1942240.16661931	2380316.08332932	7551300.49239052	7437460.14891349	3502907.81209137	4008175.97278977	1440430.18465402	3358739.61572917	2004161.17839453	2425919.06028387	2360305.459225	2871668.65160577
Pentacarboxyl_porphyrinogen_III	2.33	2			701.2788	263.4	POS	15820265.31825	8063882.47013351	18390637.9262411	12487921.7460739	22405034.803	7404396.4365104	4165903.07718748	9886341.57108746	7835088.59035678	11998670.1315076	10866840.5817634	8135694.96791518	9388310.20951687	8525011.60471152	10527648.6473437
Amaranthussaponin_III	2.33	2			941.4622	250.9	POS	2635812.25607465	3060683.38704755	1846733.30896485	3059421.1236092	1864739.39291016	2588425.73199476	1692511.38928132	2437992.53218954	1481824.34933165	2988282.79894495	1988807.04805398	2751237.49140219	2365441.17972595	2473846.58232815	2940829.57833637
Heptadecasphinganine	2.33	2			288.2887	238.4	POS	3951906.28661927	6003505.08000002	10246140.4278	4033483.99026564	4914435.83930756	3745275.74721876	4911881.37769952	4098123.39277717	7834241.87109373	3531728.65036439	6352527.89372501	6976872.67966251	4960801.53712152	6080573.5163068	6034698.76255625
6'-Malonyltrifolirhizin	2.33	2			533.127	205.8	POS	70050750.3163125	84191232.6292454	68862904.4889246	160221763.444	76811226.9511232	122750613.095677	91350967.719342	82308056.8349101	100152058.78925	78846495.9650206	95402804.7435071	82074342.0680528	90616730.2396874	91197096.43735	87932212.6254923
N-[2-(3,4-Dimethoxyphenyl)ethyl]-3,4-dimethoxycinnamic_acid_amide	2.33	2			372.1789	202.5	POS	2421923.44858073	878609.849906254	1025285.80302735	1285684.55782568	878817.644249999	764536.953058594	1286786.47455468	1037176.88713505	883557.696498886	1429311.99293047	622004.09088542	3033872.84291406	1302777.62266113	1363549.41309843	1376268.45395508
Manumycin A	2.33	2			551.2775	200.2	POS	8698946.76583995	4546968.00631366	6858421.15730141	4493713.55516602	6844510.591875	3843808.03277548	4931026.19892548	2359710.53303846	7017683.10182445	2539887.44176739	10106173.1767906	2026733.31563124	5637658.28682355	5455513.42048403	3661012.45116586
Vestitone_7-glucoside	2.33	2			435.1632	199.2	POS	6543469.34079729	5226650.64904901	5162612.62911328	4350169.45032813	5621113.81053683	3438628.18182528	6998331.52973917	3387516.00118466	7254248.86143164	3148934.7135	6947302.06431381	3872358.11833879	5235802.88275	4728627.34781249	3852191.45375859
Methyl 16-hydroxy-4,4,8,12,16-pentamethyl-15,17,19-trioxo-3,19-epoxyandrost-11-ene-14-carboxylate	2.33	2			459.235	197.8	POS	5314057.19674659	6898544.16241666	6564873.58015234	7840480.656375	5289836.60285473	4866520.33968752	1582073.21793749	2490466.0103125	2455264.66893446	2365870.73705356	3209449.31848215	4853999.30578571	4190612.48896876	5056016.63486113	3645680.84151561
Italipyrone	2.33	2			401.158	173.5	POS	41519919.199875	10312395.1769958	33562414.5122869	9578132.88085714	33395029.6635	9060890.72413889	29379292.416	10858189.3485	43425594.4815	9416856.85432812	55019900.3227501	9589733.50970487	24263040.2746429	25830246.0342857	27834907.7376042
Dihydroclusin	2.33	2			405.1889	166.8	POS	1088300.12766927	2211914.40656249	1049445.70591841	2116486.73163889	1051082.3649375	1537552.89041119	3225592.33619318	932875.366937499	2172246.05562172	879544.758678389	1222269.748425	716257.312099791	1262817.92507292	1321576.39755	1094193.1267875
Menthone_1,3-glyceryl_ketal	2.33	2			229.179	150.3	POS	20274986.4680846	33201561.0886848	16416812.593125	25564378.143485	16124040.544853	20594060.3194401	8828636.06429492	22286188.0474063	14677394.0835352	34250391.0464311	17017175.8510586	25281335.4115653	22136500.9748336	21858375.2535768	21943956.7341818
2,5a,11,11,13a-Pentamethyl-5a,6,6a,13a,13b,13c-hexahydro-9H-spiro[furo[4,3,2-ij]pyrano[4',3':4,5]cyclohepta[1,2-f]isochromene-7,2'-oxirane]-1,5,9,13(2H,3aH,11H)-tetrone	2.33	2			443.1675	150.3	POS	9170512.6547452	2479578.98975587	10078672.1547796	2963017.75819995	9301659.78747117	2286355.08389471	8359982.48826562	1946674.92879434	9715943.51737498	2254849.33281465	10337547.624518	1863729.40905659	4805231.59740625	5669717.77166665	5532812.11254547
Naphthalene-1,2-diol	2.33	2			161.0654	43.5	POS	64299988.7077297	26097366.1033494	35674942.1571413	26744857.8795	37657200.6974674	43753614.6603846	18437604.3060021	29073334.4554784	20199491.0087054	28901208.2996877	38690312.6517137	26098442.1563674	30730230.2636341	31176426.9542317	29891919.367496
Limocitrol_3-glucoside	2.33	2			539.1435	30.6	POS	1987292.40967138	3816284.17601589	2581916.60840449	3468436.16768483	2612363.15194867	3026426.88723375	3747056.37007637	3196705.50840268	3117885.15406947	3027353.37479228	2625843.40755898	3582602.07861183	3006934.57432539	3437575.4350096	3317587.67095
LysoPC(22:0)	2.32	2			580.4255	303.1	POS	424604.216111851	559529.558416748	627497.693177077	660009.714580822	489181.633002853	568913.040718754	924696.470963539	964225.050656249	1249433.06264322	704140.180389404	693686.979562492	711533.69338541	810305.953416664	555093.137671876	506265.517580032
Lynestrenol	2.32	2			285.22	302.4	POS	297746.521452713	413570.2148664	479269.070227146	521327.091848373	542991.090273094	485556.849403667	491845.066419482	630275.386776562	288397.07858696	903522.895040624	258225.612531245	754816.773802076	571144.498028127	348792.320660305	536913.698781253
Isomytiloxanthin	2.32	2			599.4079	296.4	POS	40340207.6314051	75593447.1657828	41773892.9252377	45745882.1251718	32279964.3831482	63062120.2534979	17517576.6873125	44177025.9043043	26205321.58803	62858552.6398387	23702222.4762059	56902934.8472292	40623986.660198	46138906.89575	45554643.2546371
Alvimopan	2.32	2			425.2431	268.1	POS	32647079.2463155	26007762.3995938	30305965.2319126	31448658.0165624	26334501.6101834	34893035.4015697	55536074.6308468	36517326.4545466	32638360.3828692	34271466.3428266	24129151.1124235	36371287.6743466	31996790.6900455	33130626.1460796	30860203.2399832
Artonin_D	2.32	2			677.2308	266.8	POS	6417218.82175782	2239622.00482141	6337838.38364059	2306583.806625	7823711.04197505	2835972.61258592	270301.10035936	2898639.39249999	1039513.6215	2696543.66583333	1350245.50404375	2171594.68215403	3088389.30171679	2949173.38129463	3060374.72428573
Erinacine_A	2.32	2			433.2573	257.0	POS	9499701.60101562	2012230.63741478	9336099.1763573	3227851.4006037	10823553.4560938	3867570.48694219	10142728.789043	5522586.91664165	10826115.1616777	4859994.76079128	9536718.80021486	5974527.88022357	7597000.20219531	7417050.052041	7577747.30873436
gamma-Eudesmol_rhamnoside	2.32	2			369.2617	245.7	POS	19243279.766524	3830372.00510559	20002826.7003523	4469731.88890024	20025035.4161918	11530350.2899167	7612549.73443871	16348313.4510603	7606211.80143334	11869563.6235762	8475732.5915625	7678772.86750448	9147830.30161057	9615796.73871876	14186802.8879741
Leukotriene D4 methyl ester	2.32	2			511.2873	241.6	POS	17403476.1992578	3662197.46510291	21260171.6886513	3894507.52335596	23022472.1776719	3088873.42720045	2634677.88419712	6147241.10641035	3251256.48283834	4851938.15681332	4305249.81562683	6936643.8265797	9022328.27989452	10322365.8167413	8259731.19024106
Pitheduloside_F	2.32	2			1045.5531	236.9	POS	34232779.1641959	12965620.1929152	38540373.7896542	18963835.204825	34958176.872231	18195709.3084821	25630048.5013229	19566830.2766083	37583499.7463407	19167676.7710469	38342052.3956473	22603515.4224219	30701987.197029	31497655.378725	31024924.3210625
Clitocine	2.32	2			288.0933	204.5	POS	6315391.81058036	7958582.05144443	4328920.69868124	3576809.86825782	2301833.12002232	3787217.03509007	5067591.09878572	6985414.16343752	1784091.53366964	6614305.37421874	2693725.93123612	21498409.3484018	5695983.5521875	5542191.16894921	5674701.36420703
2-(9-Decenyl)glutaconic acid	2.32	2			269.1741	204.4	POS	60036958.5278846	30262469.950052	71990353.4325333	29739918.3090626	81512268.3719859	34967907.3095	34574895.6201923	55705056.0677309	36964761.2037188	45506282.5444106	41071838.2614584	60670534.3536965	46515950.7200894	68598853.0950833	46783099.3047693
13[(2R,3S)-3-Pentyloxiranyl]-8Z-tridecenoic acid	2.32	2			325.2728	199.8	POS	6465006.86801138	15015931.8339375	5534005.91599432	16495233.2902344	4891156.17434687	11919207.4274365	8085316.7888625	9296378.22492188	11308214.5107909	12964702.6999083	14651618.0459577	6758486.63468751	10682255.5735666	11505527.5625357	10743093.8540307
Lirinidine	2.32	2			282.1483	192.6	POS	14941004.5879625	3924134.94779515	8436162.85386285	5741083.13673609	8353609.30282465	4101238.76381249	2043341.20625196	6982573.56562499	3854050.33661285	8547610.51197918	3539526.17739409	7702515.14533853	7010162.81973752	7093983.12587501	7083991.99556076
(1S)-1,5-Anhydro-2-O-(6-deoxy-.alpha.-L-mannopyranosyl)-1-(5,7-dihydroxy-2-(4-hydroxyphenyl)-4-oxo-4H-chromen-6-yl)-D-glucitol	2.32	2			579.1698	186.5	POS	10865719710.72	4965151590.24706	13061339947.1637	6659170525.33589	12304083474.1	7425915247.47288	9810269135.08611	8485515656.21011	12742570590.5388	7573862260.17942	13948365940.8011	8955574578.00666	9930889937.69999	10308697811.7991	10035141677.5059
Pesticide5_Metribuzin_C8H14N4OS_4-Amino-6-(2-methyl-2-propanyl)-3-(methylsulfanyl)-1,2,4-triazin-5(4H)-one	2.32	2			215.0924	177.9	POS	1607521.4588658	2945715.83206249	1102369.34869688	1135305.49511719	1199268.96439834	1583035.16790234	1689216.09108929	1806901.67316146	1351063.48471875	2360697.90502603	1061048.69690625	2277540.32412501	1422488.94026563	1473921.38303571	1190262.11471472
Carbamic acid, N-[4-[3-[[[7-(hydroxyamino)-7-oxoheptyl]amino]carbonyl]-5-isoxazolyl]phenyl]-, 1,1-dimethylethyl ester	2.32	2			447.2212	176.7	POS	113914697.517167	137826230.858411	140913314.832191	95836551.8154687	134600757.722159	86397345.3831251	53434652.0759999	169766168.635292	57915207.1398213	123002177.039609	65983494.7205002	187234571.8944	103810976.318396	106862924.403375	100377226.855181
Altersetin	2.32	2			400.2435	163.4	POS	2008871.44457142	1717019.78323915	1547927.66755835	1437706.91767681	1884407.77364201	2367966.22283855	1093490.50865401	9596431.49927342	1223569.28161558	7629925.56048047	1324289.54359896	3435804.12776563	2393294.83133036	2397841.52462673	2627775.22014843
1-Caffeoyl-beta-D-glucose	2.32	2			343.1021	157.8	POS	8343697.41733631	9347313.97586057	5563490.32406597	8692471.23692043	6216558.1722875	7901485.08566667	3495856.35677149	7698517.71861562	3758987.29394531	10539820.0964892	3549046.04849999	10746227.0905121	6331427.57250001	6422250.66324652	6157100.57319442
Cappariloside_A	2.32	2			335.1227	151.7	POS	19995375.0025195	6689493.140275	24281030.6645157	12482760.8739937	20399355.4716953	6698794.21806738	7524108.36421875	7249358.49956396	13943369.1347344	6207086.93649375	20465207.820498	6063302.44721876	11225048.4864453	11867488.27835	12132268.1619023
Lacto-N-triaose	2.32	2			546.2074	151.0	POS	6302234.60089787	4137657.47910384	4147115.17985416	5025742.7777252	8829000.77720318	3144627.82149609	6432754.61716597	3131964.6912125	6758015.9086838	4980714.51475	7038135.27255758	2675358.46553365	6362448.40425231	5352470.89757708	5361757.03573594
Dexamethasone phosphate	2.32	2			473.1698	139.4	POS	2398995.62309509	1657276.54349115	2886482.22868626	1515732.36335937	2527873.15471821	1278451.67873317	795155.790543246	1897237.37272151	1630967.14191671	1504873.50426451	2454527.39942647	1894940.40274219	1891496.20637891	1934938.31714733	1970925.34262738
3'-Methoxyfukiic_acid	2.32	2			287.0759	77.6	POS	1254571.45817116	1925851.38133213	1190339.09163116	1593986.47719317	1134837.22888521	1082165.88373862	448599.992957721	2749994.75666016	1053590.30842531	2664003.24979259	1372273.17152578	2597660.56164831	1700727.81919981	1628103.28767826	2802857.57520858
Aerobactin	2.32	2			565.2373	66.0	POS	714988.612348958	815353.801264391	221366.195315468	371162.693425	483849.139085	602369.14750813	886795.196281852	127320.182997656	859700.654693082	742171.438170943	338846.641637305	293155.991348063	1013702.18928476	856795.243684072	505676.730442518
(-)-Epigallocatechin_3'-glucuronide	2.32	2			483.1197	27.7	POS	8203357.36612393	3786242.87145469	6452024.35684625	3147809.62872187	7888801.6024571	7381212.93993026	3667591.55023698	7796783.08909794	7170665.99128875	4744319.37365604	3542818.65357672	4908248.63158805	6888167.57968659	5216967.0439425	5855457.33711375
1,2-Di-(9Z,12Z,15Z-octadecatrienoyl)-3-(Galactosyl-alpha-1-6-Galactosyl-beta-1)-glycerol	2.31	2			937.5812	356.7	POS	418833.751363839	285985.707729491	600402.359375001	572533.007171273	396634.074750976	325738.378667504	335885.556321431	415045.767573774	116281.144868612	0.0	133582.572026368	0.0	164367.380049974	0.0	447859.489583333
Pipericine	2.31	2			336.3248	322.5	POS	1048663.06393968	2371515.97472744	1794010.31724375	1946005.51133225	1514687.90364575	1974266.60309374	2305158.27543306	1598011.33644137	1916517.2251864	919593.616375008	2091073.85871529	1710413.5280533	2977852.67147446	2929352.69132387	3187543.45434827
Tussilagone	2.31	2			391.2494	297.1	POS	39623727.0610342	31948152.0086669	32576235.1602188	35410667.8510909	31090162.4931563	50501975.2455977	48303935.5739093	32259526.60375	45561797.3495249	32199892.0337532	36114618.7270444	34901006.1635812	32182772.8768295	34611680.4344676	34548961.6499999
PC(18:4(6Z,9Z,12Z,15Z)/18:4(6Z,9Z,12Z,15Z))	2.31	2			774.4963	285.9	POS	5992796.33791069	14176914.2955782	2956644.25999999	10491707.2597266	3531585.08554684	11455951.0672265	2883773.82294375	8542493.04833437	4416901.17750002	17404123.0035374	5717345.72287504	10619852.8054375	9442680.8871938	8018636.05478572	7464279.71559379
Apo-10'-violaxanthal	2.31	2			409.2725	274.5	POS	20646265.3177499	26296847.6624342	19945854.3575417	20915553.5280713	19683619.5512153	31515768.8220625	10161700.0914285	24251218.2383862	13102295.5501562	28815328.007906	13632688.8796374	25145603.7399531	19136775.3414166	22535096.4109558	23140189.9467006
(15a,20R)-Dihydroxypregn-4-en-3-one_20-[glucosyl-(1->4)-6-acetyl-glucoside]	2.31	2			699.3545	266.8	POS	12124946.0243333	35934618.9642423	8896786.48406245	41975286.3524546	11363569.7250833	42847168.1700783	24420516.9262369	19635200.9085	19524223.4253001	34607642.388936	18900037.4149687	23430076.8507529	22381730.7043295	22521177.6578689	22145212.2100687
Antrafenine	2.31	2			589.1989	228.3	POS	3602004.67051563	708644.98310547	5513659.53362501	2828922.97168672	4300307.41191903	1783490.39582031	1217869.6150332	270278.078484376	1346944.47175868	267981.474765624	1898076.09880469	275075.195676386	2204169.96998437	2182137.30169688	2263165.41566016
(4R)-4-((3R,5R,6S,7R,9S,10R,12S,13R,14S,17R)-3,6,7,12-tetrahydroxy-10,13-dimethylhexadecahydro-1H-cyclopenta[a]phenanthren-17-yl)pentanoic acid	2.31	2			447.2725	222.9	POS	4356836.89982518	7590830.93536492	4278329.79676194	4625625.58099219	5698609.60923193	3204279.15447656	1704815.283375	3727859.95325195	426006.114596353	2541897.56722021	1759010.47589182	4314161.31791718	3539997.11692135	3944231.73117187	3941687.39475247
Physalolactone_B_3-glucoside	2.31	2			663.3761	222.3	POS	10722964.2653125	16278264.5361683	9770779.92099219	13690913.5612812	10309117.728954	8044851.79286859	3939183.47896652	7827318.09803757	6245583.48211198	4598588.9906836	5517205.44975661	10647970.1372727	9526704.55743751	8888801.62624689	7626921.37511067
Octyl gallate	2.31	2			283.1511	201.8	POS	33671971.5904	32096074.28625	38932462.4407667	19250060.5899	47725751.7890625	21458717.26405	21442772.36075	66151938.3864199	46014689.5070529	30476818.2344219	23905323.8215268	17786768.771384	30475806.3808001	32494902.2923166	50470929.243273
Corchoionoside_B	2.31	2			401.1797	177.5	POS	4009789.45099999	4878805.93144226	7287770.81514586	6536648.16826136	9204821.96761456	18853862.3354531	15295563.4655	8373377.75442307	5848613.4038	2789318.45841666	8197121.89980359	5524828.55600003	7347511.9089236	6691130.38750003	6427978.3220625
Hexose + C13H21O2	2.31	2			389.216	168.7	POS	19847811.7411053	19978823.8289883	4604332.45746093	19714790.5144742	5809470.5988889	15635351.7028333	10113122.1104172	13048947.98925	4450407.66619532	18229843.6433906	15094285.61225	14420502.5843958	17822270.6922743	15306313.0405492	17778759.8636667
SINAPIC ACID METHYL ETHER	2.31	2			261.0728	59.8	POS	11224022.1648393	11009708.9499692	14348908.4953311	14040207.6831059	10775092.7379321	10278415.7761683	13939846.7518684	10447502.8336875	9864238.5224414	11163122.0276302	13083930.4708624	13186076.5984391	12889060.6789513	11985048.6434528	13432355.8956138
Caylin-1	2.31	2			649.0912	48.5	POS	126444.200426172	114946.3897725	77997.0486133226	110929.298062261	212219.041182422	416441.202769005	424075.766734114	126646.190750977	342446.380606709	188552.117631944	164177.653255748	128612.777258594	262231.652935624	205314.971936323	242635.391610298
Momordenol	2.3	2			427.3563	338.8	POS	1175650.01005783	730986.084118271	493431.120806694	653155.381280065	339619.839257526	780573.785585475	71847.1951480627	423868.140904784	1362847.1571946	2358469.3996875	599343.599257814	273044.695521307	478857.319326878	636106.262913192	781743.185601566
8,11-Heptadecadienal	2.3	2			251.2362	270.0	POS	721548.679265629	5288897.24128238	558799.030967723	4006040.27013581	448107.702674779	2845443.0633047	545406.248874997	898265.359792964	12050023.6965333	1307050.21537326	9773390.5535893	1086010.82341072	3257140.62549998	3195437.17740234	3290905.06982952
(8)-Gingerol	2.3	2			323.2208	264.8	POS	10099826.201048	2457448.11402273	8175272.0167617	4133610.07440233	18270810.3198645	5412936.61722358	12299930.4248438	11903449.8999048	6327579.35921583	7960561.04065799	8161280.21756664	6979255.75567406	8979742.66909597	9030441.98920771	8583966.45140628
(+|-)17-HDoHE	2.3	2			327.2304	263.4	POS	32358007.6358906	31871447.5271176	25698519.3632578	33128782.1757382	29599973.6601926	30280092.3167936	15715749.5814149	25531168.4555477	17692588.905435	32095979.7781905	19750363.4618391	31110328.1294762	24914174.38725	25693275.0218047	25905466.3565625
N-Palmitoylglycine	2.3	2			314.2678	257.5	POS	13379710.0188207	35872880.5711539	8599320.28971355	37118688.543	1366158.85544714	29676565.3788133	2053562.06738281	10439002.1411672	127844032.277813	10454620.1038021	94585174.480013	19360546.544054	34416177.7564147	21671241.1598438	21028661.5664999
Annoglabasin_C	2.3	2			407.2401	257.4	POS	2271607.23275814	0.0	2122570.06236725	0.0	1703808.03646831	745980.501841068	2457316.7214375	1321317.11768751	943702.613899998	467836.437266779	705951.786536456	1007026.15703964	1454656.93388672	897673.570842743	835816.420542399
1alpha-O-Methylquassin	2.3	2			405.223	251.5	POS	2184975.53251389	511512.72959375	2351971.35646429	1806699.06968415	3013524.55546875	1147226.57525	1611592.70146875	2165097.87713352	1298575.31623242	1680683.11732986	1312768.89285715	1356340.98918663	1468238.13982969	1526851.1453125	1442500.55103472
17-(Furan-3-yl)-1-hydroxy-4,4,8-trimethyl-16-oxo-14,15-epoxyandrostane-3,7-diyl diacetate	2.3	2			529.2763	246.9	POS	2269490.89309767	1896984.70238368	3167136.89920391	2816520.69690624	2746771.12877084	2430597.64316406	4483446.74559374	1629298.81848958	4424661.53033333	1489008.52771875	4994421.99964453	1297075.44902344	2659598.89768751	2605250.82306563	2784571.20073751
Kanzonol_O	2.3	2			383.1489	220.5	POS	1775036.68691499	1413745.71284374	0.0	0.0	0.0	634219.417827129	2884079.38823959	5115927.84523438	0.0	4317011.38531249	86132.5749609377	10544847.6067864	2237514.16600001	762946.790573915	810357.940301895
Manglupenone	2.3	2			437.3403	219.7	POS	4463259.09112501	1750186.02165001	20955786.8286694	3798852.16812499	10253185.5201731	8151442.04874658	12083844.4401316	6662611.01915209	14730941.1742938	6209192.25859376	11183991.7791875	1924455.95931874	8535295.83754934	9326252.21592435	8802277.18039402
1-(2,6,6-Trimethyl-2-cyclohexen-1-yl)-1,6-heptadien-3-one	2.3	2			233.1891	195.9	POS	16416193.6766334	4504183.76186035	18823695.1506964	3679189.51510937	17189805.7307411	2243423.72959821	11220880.2476161	1381285.9092375	19636281.9952833	2059933.95960485	23933129.3449464	1428141.0338125	10566800.5147969	11578143.6318438	10733152.876875
Benzoic acid, 4-[[(3-amino-2-naphthalenyl)amino]methyl]-, ethyl ester	2.3	2			321.159	191.8	POS	87785448.0131249	13819656.8542917	49286460.1985832	21535587.8745833	58713117.1819999	16547595.4290714	5339756.98375003	25711651.589925	14257786.4957411	25160433.399539	17019777.9702857	21372896.5553334	29646690.9220314	30773704.8784375	31774985.0715938
4'-O-Methylkievitone	2.3	2			371.147	189.8	POS	37278810.4742569	11834819.010661	30261392.1178625	14733198.4108584	30366447.0967187	16144606.9173958	25270079.1720703	25402876.499681	29083629.0089102	15497466.6456276	27603523.045125	15124109.9050957	21992500.7265688	23189308.2142969	19859457.2422792
Grandifloroside	2.3	2			539.1771	186.2	POS	0.0	907666.025975	0.0	2353501.4724375	0.0	2169318.30706249	0.0	1390571.97105625	0.0	1393047.42458618	257114.161757813	1842094.46005001	846037.707328796	775722.365947723	1444803.49484999
Liatrin	2.3	2			419.1692	174.7	POS	9714558.93188752	6240507.18482813	7136970.94253819	7044814.80434376	13847294.9269761	7631887.489	13208256.6603182	7113934.06452163	13861560.2618864	4504021.37381875	13312954.9815909	4916761.68984375	8907426.62869319	9684283.03675	9438000.35343749
2-Naphthalenesulfonamide, N-(4-aminobutyl)-5-chloro-	2.3	2			313.0791	169.5	POS	5486785.99523077	3173892.38984735	3493819.35634246	2691871.5228125	5170459.81170074	6970676.93877523	1574266.78445135	4498674.73742578	2514962.69994674	5617119.56396653	2464812.27277343	3264316.20056971	3678932.01567609	3785196.76233397	3820010.7189375
Flucythrinate	2.3	2			452.1691	143.0	POS	79952380.6639934	62908249.4895262	106677419.419688	89191174.6339027	85669984.6494242	60885137.5404792	67589972.916375	120853198.346372	98052204.2832039	117956093.909391	124831061.3811	196678985.48497	98837661.8799177	105403851.526419	110594527.52174
7-Hydroxy-2-methyl-4-oxo-4H-1-benzopyran-5-carboxylic_acid_7-glucoside	2.3	2			383.0962	43.8	POS	3848320.00775743	2376801.23559375	3472803.44212984	3018833.2336275	4357997.75741476	3470493.35156449	5859166.74986278	2341528.70160047	5553678.64090938	1024155.78226042	3881874.67713844	1963035.49776	1989763.75511161	3322284.20400938	2227123.49189732
3'-O-Methyl-(-)-epicatechin_7-O-glucuronide	2.3	2			481.1409	30.4	POS	975705.603204186	2651276.80387504	1050905.35508147	2328691.01278301	1173445.68173437	3309305.09214007	1095988.79458707	1571834.59480688	1239645.53208809	1689445.96560141	612540.58204746	1463506.21215577	1337019.56474238	1706390.86663534	1285241.84893125
(2E,4E,12Z)-N-(2-methylpropyl)octadeca-2,4,12-trienamide	2.29	2			334.3092	313.3	POS	195127.726743062	639883.412628902	398222.078421275	487424.111809149	330701.600713158	290545.899041017	270602.074056466	451134.164275673	305082.215151562	302814.067199999	465850.109879468	513101.139428572	323988.379804333	674229.909691409	645416.291143558
DG(18:4(6Z,9Z,12Z,15Z)/18:3(9Z,12Z,15Z)/0:0)	2.29	2			611.4647	312.3	POS	6521167.59596517	5308892.98560941	4169907.43401786	5197873.93301367	3491126.56708332	4213326.00333986	1028143.28429699	3152467.68729464	2985922.75040625	9690550.70900002	2906793.89279685	6963980.02655948	3671886.17425001	5122010.78882423	4519414.82343403
(+|-)-(Z)-2-(5-Tetradecenyl)cyclobutanone	2.29	2			265.2515	307.7	POS	39939013.3944039	70875759.5141538	46866717.3653386	86460962.4950528	57578931.8755045	56511589.7853606	83312188.4822546	84294920.323	67008444.362798	51809548.1830357	73829694.3994529	66722155.8243747	63971169.6986347	65871883.643993	67634932.3505745
6,8-Tricosanedione	2.29	2			353.3407	302.0	POS	350901.764139215	245472.651545334	1448173.24036606	299276.129471421	3068828.77457813	1365268.37697767	333844.592534351	306837.838980865	240476.740037799	187547.256655455	305998.524231771	272741.022729492	527547.449375005	673425.483009382	645319.511266736
Aliskiren	2.29	2			552.4023	299.1	POS	1516158.93488281	1598998.35301736	1569527.45050585	1819454.41934376	3010690.07385937	1975153.13207265	1659519.79157109	2844433.86906093	1625127.29654688	2188717.26859844	1833695.73274904	2048738.62707908	1944427.57872916	2225838.0010254	2016121.49513889
(R)-2-Hydroxysterculic_acid	2.29	2			311.2567	287.4	POS	4507799.09639747	5172451.67453264	8147510.82727268	5030193.1735495	8901187.05678127	5291730.93360935	6808904.61118185	8966031.81763642	6426607.09605663	8484199.17908989	7891933.38951419	4559583.71542756	6986555.55235623	6372577.44559479	7223660.76183237
Lycoperoside_D	2.29	2			740.4564	285.9	POS	27522372.2390612	62876087.9528656	15273139.6136737	64068105.2783595	15805301.5871953	50867015.4118112	19472283.0637292	24202694.9965626	24488714.8468233	39969144.7677343	25184804.35403	52202182.5389109	43983621.0397642	34013587.9629196	34188880.2225123
hyperin	2.29	2			487.3909	274.7	POS	10784866.4980313	5995332.38163614	9674693.83799997	6807522.24674997	10139466.066335	5698898.99965477	4894319.26416669	4674101.34207501	4572234.48412506	1756287.77099133	9069392.9901667	3614731.79288545	6961698.58031273	9026170.36075592	7234401.34096873
D-Urobilin	2.29	2			589.3106	268.8	POS	7063490.61369138	6509958.78103591	7212696.87581598	6575457.61624301	5247645.64153122	7904312.80884728	8450649.4276016	7182573.42302082	9514662.28904163	6036183.8710937	7662711.43084381	8253595.09847227	6721412.36966988	7506402.48701563	7100406.92240001
Periandrin_V	2.29	2			779.4139	257.1	POS	17104431.2251524	17721823.2133042	10123577.9541287	14053050.0656666	10677266.8909562	11327634.8025112	3920052.92163068	9978990.93996712	6051485.15004687	13355009.1035148	6607875.10994195	12795841.6839844	11966946.6581208	11403077.4172615	11352842.6964982
N-cis-Hexadec-9-enoyl-L-homoserine lactone	2.29	2			338.2655	256.8	POS	1651462.2823391	6136075.59257955	2725696.08519886	4221232.54060001	1401855.40300568	4058518.06613541	1518300.17022443	2083679.37232422	26160192.3200624	2066441.72522343	17843347.0080917	3175189.14626433	5729713.25800783	5860167.96241403	5800119.81921204
2,3,23-Triacetylsericic_acid	2.29	2			631.392	256.8	POS	12111831.7761489	5623659.4928125	11788823.1619107	10325360.6023214	10038494.6301027	7471070.55010045	3718399.480775	5379006.49349443	6286243.4020864	4615288.45335576	6537350.43308034	5489911.31153126	6912365.0800604	7409058.89584132	8001926.9026394
Plastochromanol_8	2.29	2			751.6286	250.2	POS	0.0	11675481.9270636	7261220.69512499	48597.1849298676	0.0	0.0	0.0	398680.725220983	0.0	153206.036271902	0.0	14081858.1815375	2981713.81269231	2767041.34477194	2791379.14357091
Soyasapogenol B base + O-HexA-Pen-dHex, O-C6H7O3(DDMP)	2.29	2			1039.5421	247.0	POS	3116211.76549844	1035215.88382031	1984562.10610157	1559082.00256857	2569140.73424716	2130649.36718359	3182528.81428967	1697808.39734375	4532588.62100715	2932003.25351563	4942776.35490234	2136241.01862571	3343913.69485156	2527197.66015	3067497.52495001
Cheirotoxol	2.29	2			715.349	221.0	POS	5968692.8893421	7716625.82625	2486743.24331817	6706568.60130664	3483956.31120834	4747253.82052164	3413022.31102056	4908190.5458616	3647878.12081667	7082897.40148148	4572421.92241146	6466818.88169793	4591616.90216072	4919925.59455756	5590140.97922862
Prednisolone_tebutate	2.29	2			459.2727	210.5	POS	8882998.14675001	14035884.9979042	26327433.3139841	11492204.4277277	28278802.7670822	13367020.0943607	13914314.0619099	16240774.0569107	17235936.4461659	11431393.5880898	6331725.90103846	15665070.0101476	13226078.2134062	14219504.1299279	13532405.099244
C8-homoserine lactone	2.29	2			228.1589	207.4	POS	806526.074648705	9097461.79412111	5647562.1759375	1673273.73410927	507338.187437677	733348.046936989	1000266.21456194	2593404.62768164	1115001.49949805	2470733.28359673	1763659.98399609	5956614.96999998	2495040.93454689	2484504.83655	2409495.26695312
2-(Dipentylamino)-2-(hydroxymethyl)-1,3-propanediol	2.29	2			262.2367	188.6	POS	54454730.5109767	53824072.8407109	62214885.5710287	54466331.4522916	50220412.4367272	50594713.8544376	65945535.6243749	58040230.7535679	53034065.3370818	56391465.8413333	54182411.192	71141379.7485235	58463795.9150259	60584634.3134973	59154097.866026
5-Hydroxy-2-(4-hydroxyphenyl)-7-methoxy-4-oxo-4H-chromen-3-yl 6-O-(4-carboxy-3-hydroxy-3-methylbutanoyl)-4-O-(6-deoxyhexopyranosyl)hexopyranoside	2.29	2			753.2209	176.0	POS	2133476.715425	669952.256102678	2195167.13074999	523266.167099595	1962247.64687499	692520.582653409	353596.645640175	1036910.081375	953329.025999995	1378454.53992188	819072.406177083	882595.404505206	1034930.67438672	940369.255260417	1079246.13406473
N-desmethylimatinib	2.29	2			480.2493	173.3	POS	731539.757484376	3608934.23518389	1720489.57218707	3849660.8372758	1850947.61211681	2156117.82554262	1899777.61975408	3176922.81581732	1741906.83401942	4868541.31369392	1836612.39105143	4160204.87360358	1865228.52610294	2571789.7009745	2541825.5893567
5-Megastigmen-7-yne-3,9-diol_3-glucoside	2.29	2			371.2047	162.9	POS	21329358.5341484	19515439.5534099	20980018.764375	20274798.21625	20661773.5606582	18610924.9489853	14614584.4894283	18895854.5717656	20462179.7324118	17373170.7057129	22717442.2227343	19242927.8996094	18154743.3078862	18365565.2195384	18993349.5967871
Pro-Lys	2.29	2			244.1613	150.4	POS	6378690.78234375	350514.307839844	6415451.31639375	339329.091979168	5952650.48036979	282283.096212498	6091232.60231875	408578.388765624	7089745.15387502	557593.88670486	7353699.0478125	741831.635265624	3820971.34421875	3745703.63213959	3979871.76949585
Domeperidone	2.29	2			426.1678	145.0	POS	1914494.6941011	2077703.41071691	2238627.72950781	2500432.50084375	2086929.65323584	2909939.93208553	2984833.74189145	1788391.42128125	3291838.23516728	825715.601066706	3300292.04910714	1552889.392875	2388835.03709202	2597600.36612006	2332415.36072197
(3R,5S,5aS,6R,7S,8R)-5-(.beta.-D-Glucopyranosyloxy)-8,8a-dihydroxyhexahydro-1H-3,6-methanocyclopenta[e][1,3]dioxepin-7-yl benzoate	2.29	2			485.1621	140.5	POS	2998798.08486111	1638715.21320833	2247638.35642095	1022240.61087625	2721633.57919424	860199.297295278	2822423.63801335	1403525.82371094	3819856.16115295	1074907.00247852	3873828.60954665	1892923.43190007	1830578.80007652	2510280.05102672	2103135.31325804
2-Hydroxy-4-methoxy-5-(2-methylbut-3-en-2-yl)benzaldehyde	2.29	2			221.1209	38.8	POS	42524586.6094454	27098041.9131865	9673267.48234001	29338393.57029	11095985.35783	31531738.3754962	19227405.5104625	36166280.537375	31078707.6888865	23216721.5447068	40643622.2181858	35744846.3679351	15223431.6652917	31097162.8419333	15511534.4184
5-(Methylthio)salicylic acid	2.29	2			185.029	28.5	POS	2195262.71412	3415141.65728188	890590.133486795	3157183.12782031	2250543.85153594	3400645.66663346	1450552.29702419	2235944.03775312	1190871.96187187	1343737.22714469	622207.471209375	1048028.78925948	1124802.54373074	1596343.7561225	1285438.29160312
Saprisartan	2.29	2			611.0608	25.7	POS	3734997.06425313	3605874.98283203	4987922.22059922	3441703.56096309	3682697.57933611	4116135.01115922	16692166.5728283	5808608.230545	9829006.07507259	4859714.14960885	10043659.9395533	4825375.63845885	5926825.15590609	5005511.87935148	6229869.41091393
Glutamine phenylthiohydantoin	2.29	2			264.0752	25.0	POS	50140500.5384792	39843176.8814625	30057503.5620167	19278801.09636	49502972.6198312	23158673.6536552	11458622.509515	39887535.7031346	19584413.67624	49445673.8494865	23785486.2591886	41286512.4804042	35108546.2156115	27162201.2919938	36515362.3026583
Naphthalene_epoxide	2.29	2			143.0548	19.8	POS	119305549.018625	132375979.887094	122334010.44975	102539352.697162	132727050.150583	124549449.030994	97360390.62336	116662975.346775	101558973.426656	115226283.970526	93824927.33435	114691683.176442	120629495.016731	115321593.07674	107964518.61975
Schleicherastatin_2	2.28	2			461.398	344.2	POS	3256772.79593099	1216145.48760937	2114339.85556056	1212947.89803906	3070085.49766346	882034.845590272	920956.398623046	1981401.85067439	1586373.61497727	903259.448675424	908332.480052088	1646986.60255859	1157246.54743403	1266652.15579928	1363209.61846875
(3beta,5alpha,6beta,22E,24R)-23-Methylergosta-7,22-diene-3,5,6-triol	2.28	2			445.3653	340.2	POS	49297869.0485707	40189934.6303	34982014.3378685	61023537.1990533	37146784.74	33009326.4469895	30176267.2441219	30562174.3128943	48890531.6128617	16140196.2842891	55571525.8326787	41656064.92575	33829406.5236969	46353193.7873906	29754574.0780714
Ricinoleic acid methyl ester	2.28	2			313.2722	292.1	POS	7925540.16375003	7638026.71665625	11064178.3867764	7864415.5319708	11392670.1015563	9136466.99554935	7140374.35740627	10363389.96	7755244.74656248	9092648.72048752	7811524.25986666	8942852.72970003	7957850.10150002	8866873.00047188	9420610.67629019
Emetine N-oxide	2.28	2			497.3071	270.7	POS	35093070.3466876	47496541.4952614	32851542.720727	51831876.388628	31202849.7667656	54201077.0242008	37125608.6011905	38872083.022557	36241366.7134125	51406960.1025587	36725939.8674582	45072306.4713222	42525181.4410135	41423579.2845894	41596066.7105868
Geranyl_phenylacetate	2.28	2			273.1839	262.1	POS	10417372.7557692	1813819.40163493	14921094.7914	2426438.61118346	13256146.2659483	3165567.15807692	3471838.90502826	9097125.54054085	3899937.26995053	5873891.98783051	5094239.11213704	4953947.4971052	8338200.26180272	7695073.59906251	6822225.28701114
2-Furanacetic acid, tetrahydro-5-(2-hydroxybutyl)-.alpha.-methyl-, 1-[[5-(1-carboxyethyl)tetrahydro-2-furanyl]methyl]propyl ester	2.28	2			415.2678	259.4	POS	3317615.44020833	3781856.29914508	1705297.72668752	0.0	4038793.80755312	2448995.39660252	5956765.77447914	4642799.51770486	4911183.74479167	2802568.24658202	7430094.94571702	0.0	3886987.2685982	3876687.21874219	3594841.16872459
Flunisolide	2.28	2			435.2154	249.0	POS	464738.568194747	928513.317656252	633552.824323177	969355.787737503	881985.403058529	570249.756641269	1654509.45379167	736665.171861649	621700.393171874	1010056.3816875	312848.07169922	382555.722097039	850145.322721874	633829.870136738	1028725.09475
Perulactone_B	2.28	2			489.2841	246.3	POS	21398414.140291	12906975.0834052	33681135.3916024	16355545.7368542	22962812.0998854	16237993.5628226	26072248.2415059	12829134.4992383	26877432.5533625	9963705.36813332	33586716.3785084	10543339.9534906	19386607.6411	24419252.4613546	20309175.1676855
Lucyoside_Q	2.28	2			635.4147	239.8	POS	12856784.2144412	7529134.57160527	15020189.8391007	9656415.78314802	14106055.689955	10162749.4736545	11097546.2888086	11899287.0789893	13031202.608252	16917328.2654772	13489245.7997604	13136021.3815	12391277.9931618	12876931.0006011	12728519.3389191
TR-Saponin_C	2.28	2			1067.5352	236.9	POS	1064899.13963889	870520.682957587	999218.065227389	407975.480765623	514483.970061064	1644191.40874716	1927230.91537139	1391790.13061719	1862616.94064062	1510145.72246631	1890618.20321094	1473165.09041964	1352290.36833334	1722843.64358203	1394117.98093287
(3b,4b,11b,14b)-11-Ethoxy-3,4-epoxy-14-hydroxy-12-cyathen-15-al_14-xyloside	2.28	2			495.293	222.7	POS	8868519.21585938	10208812.7139947	8793687.39467968	9285425.3905473	9048238.45472187	7846267.68959047	4614629.61784114	7744686.3317772	6840584.94264323	6976693.40077303	7242237.39835662	8746093.33439803	7707340.89210197	8137762.81669532	8223952.77801564
O-6-deoxy-a-L-galactopyranosyl-(1->2)-O-b-D-galactopyranosyl-(1->4)-2-(acetylamino)-1,5-anhydro-2-deoxy-D-arabino-Hex-1-enitol	2.28	2			512.2009	217.0	POS	3341059.99816875	1943505.57419792	3283762.59708333	1335037.20256874	3561869.41627083	1811862.17357143	968083.407187506	1889688.05142187	1449534.908	1582936.47554531	1175629.75813125	1427802.0264125	1772046.45871094	1702812.31665625	1481600.0713
Isomasticadienonalic_acid	2.28	2			469.3302	214.4	POS	2174838.30689375	2825609.747525	3672255.58155469	8084726.54530078	2860912.11611284	3847817.74579298	10909471.4789766	4468488.37954036	9446792.62446744	1863790.31021485	4582207.04131875	2303316.48514286	4154007.57530382	4670941.54732599	4293402.86743253
Argenteane	2.28	2			655.3301	213.8	POS	11239946.3413036	18443460.6537188	11169820.8444952	20492357.7979134	12097620.698625	9656742.66369642	4034025.406125	8503670.04469643	6889562.24526562	5775408.97048326	13486375.5056761	15908288.4364285	9506508.20353794	16637293.3449443	10667414.8884319
Kanokoside_D	2.28	2			625.2674	177.2	POS	1457880.85367126	2759654.02445833	1360508.35993624	2831203.93593752	2273877.382	1418279.30240937	0.0	1355607.34222412	0.0	0.0	0.0	2176799.16026926	1592779.95374928	1262381.20718498	1771265.6451
5-Heptyltetrahydro-2-oxo-3-furancarboxylic_acid	2.28	2			229.1426	174.7	POS	12686034.8416058	7269827.65161607	23440163.5285197	4374658.27939733	27103150.6067479	5779915.40499999	4355328.29806929	15425023.07925	4410346.75959129	11092055.1528523	5116062.22215104	14688560.1090134	7845597.44820313	9645443.16245836	10589464.4304883
Laurycolactone B	2.28	2			317.1413	156.3	POS	23920812.3533797	5745235.59265431	27656752.780632	11718584.3952257	21325226.4569532	7983961.63134377	4637852.84410935	2549988.42088393	8274055.95625002	3285458.81265625	11569634.7800781	3401751.92484374	10785703.4688281	11316411.9951667	11186945.0816667
Piperolein_B	2.28	2			344.2262	145.7	POS	7807682.48402682	2418974.11465626	8554450.19543319	5815518.53230134	6711240.16210155	2967655.32398437	4258413.6645156	2947729.64545312	7011680.85745313	1228075.73866129	11174026.0533258	2084872.46461153	5900199.70644141	5607005.22874999	7057552.48477441
Xanthinol	2.28	2			312.1649	65.7	POS	1057288.11126708	3704076.49090927	1894426.08871089	3770221.78879767	1773452.52938466	4406324.89659689	2506668.23302175	3356825.70679317	2929226.82070394	2816871.41176918	2956945.41629489	3584887.37626068	3740455.6662988	3340566.27018861	1733738.31869766
3,4,5-Trimethoxyphenyl_glucoside	2.28	2			347.1328	57.0	POS	4981443.78048483	14701687.3063547	5976227.65389193	7908056.62081731	6223864.96240954	6084773.55371094	2346741.23765723	3806918.793517	6162342.43918356	3079687.14607812	7119038.32260566	4304824.5062848	10708372.5035547	6039396.37958621	11012346.9970059
Aviprin	2.28	2			305.0984	29.8	POS	7174397.394	1808566.20896975	6812528.86865446	6487286.57973938	5137888.73655209	5037855.821485	2304500.53810688	4102149.20599062	4129259.76068125	5469193.1286789	5956558.14029792	4309202.13599531	5194816.92226428	4681632.10816161	6156618.42365625
Cladribine	2.28	2			286.0702	27.1	POS	22263213.4244571	23564518.4287942	13781482.209396	18155657.276	19243146.3581104	8674842.62623334	6798908.97414	13746002.5372542	16211160.4180964	9642814.32137143	21433320.7675661	11752339.1851097	15452339.1961636	17585529.3301978	17285170.2182007
2-[(1,3-Thiazol-2-ylamino)carbonyl]benzoic acid	2.28	2			249.0363	23.1	POS	43781795.897	54044490.314925	39319281.15245	48014379.213825	32917383.190665	38640203.581405	23531516.93044	22692983.8854939	33683680.465235	32029581.2719025	39262984.992225	28825966.2594	31392181.73882	39415389.42114	37023831.986845
DG(20:5(5Z,8Z,11Z,14Z,17Z)/14:0/0:0)	2.27	2			587.4682	341.5	POS	4874431.39620765	3014644.37189502	4486148.40841911	2348713.1325759	4183909.49721015	2204959.30986562	516898.671498857	4093959.13934116	4552567.40613282	3432644.70803359	1584606.26944375	2712757.42354395	2810311.84074315	3084621.8386237	3191647.45305165
PE(15:0/15:0)[U]	2.27	2			664.4923	323.2	POS	22867275.7702969	8451274.08134032	17993721.6554016	5202654.78171008	22010065.5217393	15044994.5712499	15364585.4523417	25246454.8445416	17967716.8204501	25045757.0283937	7398014.22593755	14334948.9939094	15810917.3537186	16161603.1121328	16543338.2342969
Maslinic_Acid	2.27	2			473.3653	285.9	POS	278269990.152617	247106415.078133	293047883.928905	256518159.303353	238119437.003164	259828821.712868	344793053.001442	285378334.834374	268423256.405603	275922692.428787	276951385.363743	299594677.488177	294972441.948251	272503624.198927	274660827.484294
Bufalin	2.27	2			387.2555	275.3	POS	6303010.06841406	6235467.96485714	7360286.81925777	6074777.04235937	6066438.33074994	7444914.6367188	13884801.1765682	9539680.87256248	11237743.8787344	6105640.42271357	8006430.27226735	9851582.77436288	7159156.8161007	7321895.73031635	7031407.12880858
PS(18:3(9Z,12Z,15Z)/20:5(5Z,8Z,11Z,14Z,17Z))	2.27	2			804.4852	264.0	POS	17094514.4797682	9520565.31919993	17044257.2028521	15744177.9650652	15434691.6510417	14084025.9264856	10015943.5762435	9045060.45596718	12675651.4082001	9017812.65467712	12298017.1859544	10896395.77948	12213015.5655371	13146599.1513282	12512735.0078117
Sandoricin	2.27	2			589.2634	257.6	POS	4716163.76568609	2233998.59786068	4446945.78690104	2118611.20684245	4145345.51848958	2354498.92740178	824354.873750354	2553851.9720483	1048037.13103693	3192080.89727629	395193.414206253	2065430.55262501	2407386.16188387	2659362.62328124	2268754.68344531
Sebiferic_acid	2.27	2			441.3703	239.5	POS	66095675.2	29658129.4357639	74448419.3609375	39024843.5600556	76391840.0198229	43363947.4453257	52858562.1441011	50079484.4508948	68214592.1281111	53922068.5728898	63828095.4181979	52855366.708	52922263.1611979	61570638.7147917	57305509.600875
Tyromycic_acid	2.27	2			453.3345	231.2	POS	3846314.22356696	3965216.42248773	5320478.40077501	4945689.44025	5691393.3069043	4051179.16170973	4488149.64512813	4696004.02423077	6590025.95983335	4083381.98321759	4379062.66920673	4630618.94753348	4635134.17317291	4496575.97807333	4688049.42201339
Artomunoxanthentrione_epoxide	2.27	2			463.1367	223.5	POS	2003525.225625	2525373.61828125	4323894.52440234	4602349.52341407	3190012.12850348	3045971.57075585	11825950.47885	2351438.27903846	9914841.15576338	1179437.82622032	3294992.39790365	2928250.07076855	4149466.1248401	4233831.26219959	4007431.41741251
Pravastatin	2.27	2			425.2511	212.4	POS	2235628.8755625	537011.313309789	1693264.30585938	1217695.02746205	1897104.85366017	1195941.78470591	3322070.21300625	1573182.24491596	1784664.71966667	2061027.33406305	1532895.30947098	977716.835519529	1114670.44292447	1180281.6090625	1328962.91791832
Nigerone	2.27	2			571.1596	207.1	POS	6731412.26443008	8589911.75896832	4955628.08767382	17298694.1280958	1328112.8432119	5928550.10468439	27601269.8546052	10764622.8200368	3769904.00019873	7487413.67317462	2167692.58690104	31891922.7517516	10549602.6519342	10295283.7510226	10382821.4172739
Araliasaponin_V	2.27	2			1105.5779	197.8	POS	880146.772171021	300005.61613951	2087354.80614624	5000493.97460742	2784392.16699753	5082285.9097743	11507212.7387344	2914233.03693395	7868053.6359801	1800587.19786363	6255889.01528125	2696864.97308594	5094993.52209375	4306578.62994264	4199078.1742841
Chitobiose	2.27	2			341.1557	196.5	POS	3818414.46912501	49831208.9043798	27096245.080258	1112252.86409999	7109166.02929808	2067252.85888889	4800503.47471592	1868592.34910715	2445747.4584	2198298.60971069	2965124.44570832	32472269.9759693	9134303.73975686	10533154.4230319	6422776.13882224
2-[(1-Methyl-1H-tetraazol-5-yl)sulfanyl]-N-(2-phenylethyl)acetamide	2.27	2			278.1086	195.2	POS	1116440.34306138	1967527.37339454	784942.039155137	2969565.40652679	577796.997028124	2380850.99962759	630037.549690626	1682235.88450446	658350.163124996	1319856.08118749	858840.409447542	1565286.01796874	1115015.08848437	1137165.7064625	1350059.09992384
.beta.-Casomorphin (1-3), amide	2.27	2			425.2153	186.2	POS	1027542.18075562	1601189.99	5132034.18499756	2632929.67595001	477246.951739311	1703872.28943125	907450.092019081	1498058.98446876	757743.808822632	1550919.96978307	2509853.6390625	4235892.46819496	3228588.84498477	3407636.4288826	13280401.5385174
1-(4-methoxyphenyl)propane-1,2-diol	2.27	2			205.0431	178.1	POS	204142.263720989	3959468.80051338	919695.149332285	3889808.62164062	1413764.07189062	3862929.89107142	2766454.63387724	1791934.68239999	1529507.1218125	2206048.70252082	437809.149882809	1640677.4335	1959024.11183072	2179390.5386	1857207.42328124
Bursin	2.27	2			340.21	164.0	POS	10534369.8601242	8257141.34008717	11251082.6361563	13726421.1537684	10604270.7304398	7966415.79684028	13206571.6148234	6942225.03802733	18493262.3231291	4441186.98111816	23795509.0108559	6863786.9842513	14557626.339375	15475428.46309	14353515.4251035
Cavipetin_B	2.27	2			503.2593	153.6	POS	1979502.9231875	1691204.16182812	1932408.22644643	2637936.89559531	2677028.29434783	2115542.0058	378268.65112475	3185651.24458096	1127849.33819196	2636216.74663162	1486355.45388281	2441954.4983	2129762.57378906	2015243.72689453	1787843.72272321
Casimiroin	2.27	2			234.0756	141.8	POS	8188903.35757379	15129822.0135938	9822602.37029851	13952721.8693916	10434989.5622426	12293782.327916	9455948.66261231	7028548.2302073	6630645.76076075	7737682.68459375	3270221.82939714	6777836.37625445	8988212.5953086	9186798.77677149	9126006.07854198
5-(4-Ethoxybenzylidene)-2,4,6(1H,3H,5H)-pyrimidinetrione	2.27	2			261.0869	77.4	POS	4150764.78266317	598952.333197969	5951530.16648512	525866.59854685	5289363.5850825	1722221.29208539	10028954.7500518	7357459.05668148	14703297.1559177	4461725.41425045	11230806.0959581	3558758.56819554	6156171.38971212	6648564.11569885	6615432.08162937
5-[(Z)-5-Hydroxy-3-methylpent-3-enyl]-1,4a-dimethyl-6-methylidene-3,4,5,7,8,8a-hexahydro-2H-naphthalene-1-carboxylic acid	2.26	2			321.2419	272.6	POS	12576899.3006761	0.0	2794259.44650626	0.0	3047014.23737891	592451.183239884	5494814.55902344	3224779.38850826	1174189.57360059	662861.931484373	3293235.83671092	757938.71350312	1718597.42179624	1025652.86211287	1573702.57631251
N-Butyl-N'-phenylthiourea	2.26	2			209.1105	268.6	POS	19498174.2170624	19808097.4976249	18330948.0072563	19866012.7025391	19437407.1241179	20611426.368	22834112.2936719	19033989.9795139	18174599.0921807	21637166.9669186	19449565.6402501	20512366.5479168	18342034.0900138	21981064.0704095	19021770.5937499
4,8_dimethylnonanoyl_carnitine	2.26	2			330.2622	256.2	POS	14058930.6451123	2891675.90674356	15203724.0803399	4406273.82089885	16942857.8665647	12997443.9965455	13051252.757375	15594070.3958164	12645716.9406671	10189711.2758643	12309163.1750714	8783960.15055567	10292448.5038104	11113796.0432491	11522509.7506479
(4R)-4-Methyl-6-[1-methyl-3-(1-methylpyrazol-4-yl)indazol-5-yl]-1,3,4,5-tetrahydro-1,5-benzodiazepin-2-one	2.26	2			387.1912	252.9	POS	102500971.493976	102069741.418295	103645778.7419	119985887.933543	86169359.2486462	119601362.114987	160689007.751412	130588964.078002	137622355.408125	114182689.674667	96685007.8835653	120886993.146984	107668567.330318	112701667.476641	113797411.08724
4-Imidazolidineheptanoic acid, 3-[(2-cyclohexyl-2-hydroxyethyl)amino]-2,5-dioxo-1-(phenylmethyl)-	2.26	2			460.2814	252.8	POS	563306.261933591	317623.29670772	537142.39362216	807185.667859173	293945.164215446	352809.927299999	656327.544972301	479029.336551562	426834.935499999	302554.214354038	542293.268456252	522493.56042366	369866.434216738	420225.305062499	600698.564847469
N2-Maltulosylarginine	2.26	2			499.226	238.8	POS	246666.559606254	275362.68227765	123378.55306077	329179.888426304	376559.67916584	746988.539914933	997196.54034722	434462.249581337	314129.682438642	802480.068480035	167717.557286458	373357.698794083	1226999.70511641	509021.422531456	186831.977122501
Hemsloside_Ma_2	2.26	2			1059.5311	234.0	POS	1240066.74882292	0.0	1118951.95750446	320866.725323437	1696048.5622128	259415.511787295	1158353.5258125	601124.314874999	1874367.655125	280466.33509318	2477233.92420313	326208.14373951	1779233.26459374	604556.887113282	1616822.19649845
Methanone, [1-(5-fluoropentyl)-2-methyl-1H-indol-3-yl](2,2,3,3-tetramethylcyclopropyl)-	2.26	2			344.2417	225.0	POS	36097870.0748264	12329966.0979623	40252737.4544843	17961237.8638418	33908305.3017084	17325015.5203125	23781384.5883333	32567486.8924152	27016151.148125	26395090.7667361	18849675.9187368	23571102.11355	24487790.3451711	29650887.6100355	29600237.7076823
Simulanoquinoline	2.26	2			619.2383	224.9	POS	6232299.10096352	3638371.99746804	6250734.2549279	4682553.59583148	6871700.61255468	3970157.8515341	1711101.61936058	3978113.61067709	2931028.50679493	3013037.16817383	3262984.76151137	3069067.16382954	3781952.42970312	3709427.42758878	3955009.97478065
Kukoamine B	2.26	2			553.2985	208.3	POS	8649868.58795313	2928448.13858985	9815849.39908252	3338130.90963461	8267633.46232039	4482856.14848077	6872845.1059239	2570550.73448177	12033103.5817418	1960730.76674999	15393198.6851848	1570633.00531677	5180267.98806919	7248378.78395509	7096725.88169386
(2R)-3-Hydroxyisovaleroylcarnitine	2.26	2			262.1639	207.8	POS	1733974.04135091	637992.961418747	593900.330987496	872263.591265621	2597428.41161042	954505.448392047	945792.501735795	2252169.65627344	1083137.14730769	1627006.5273	1042827.38714784	1470459.33480468	1381462.42585817	1653439.35234742	1119936.73201207
6H-Thieno[3,2-f][1,2,4]triazolo[4,3-a][1,4]diazepine-6-acetic acid, 4-(4-chlorophenyl)-2,3,9-trimethyl-, 1,1-dimethylethyl ester, (6S)-	2.26	2			457.1451	199.2	POS	3018270.96633855	5263623.82275	2287471.1863393	4285866.49299999	2334852.78452679	3840942.50668404	4493183.37195314	3466995.61209821	4218570.90847917	3760922.21345313	3907466.51716406	3247485.25964844	3960344.01053906	3662405.86040626	3446333.94240234
Quercetin_3-glucosyl-(1->4)-rhamnoside-7-rutinoside	2.26	2			919.2741	190.5	POS	689626.945590466	1036123.70920313	368150.753906252	1757126.64821429	792795.709653139	1682701.89113195	1340897.80849683	1746336.75462362	1262533.90138346	1704039.85302422	1728520.03330469	2397708.13592188	1601733.52376562	1224916.83955078	1098009.2589336
Methyprylon	2.26	2			184.1322	188.5	POS	1705001.25591159	12050382.7923094	6023524.32803572	2319193.64433749	943783.978231748	1656200.80729294	1459964.28991526	2859341.6824375	6862106.31637501	2047094.45448208	6470626.95535154	8510767.40081251	3794998.07018749	4292844.99435714	3827432.99038888
4-Fluoro-3-nitrobenzenemethanol	2.26	2			172.0403	178.9	POS	1666679.55075	598326.487219334	1264604.0709375	1950916.73817857	1542286.83070312	1038417.61448437	948307.549739583	892917.1006989	1197340.54439062	489362.993596172	1876375.72118751	526163.388543725	1235358.7835625	1134909.74559375	1515033.29475
Benazepril_hydrochloride	2.26	2			461.1831	164.2	POS	950098.64705	3548210.89995536	685521.522046874	2247228.27365625	776320.79795	2792943.42084375	592175.499215508	3122741.00901786	835453.662326813	4335631.20409375	761887.795374996	3508986.37707143	2254432.88640626	2004028.90971429	2246832.02978572
Mintsulfide	2.26	2			237.1692	160.2	POS	10646917.58625	7303473.0263151	5769634.51025001	12105703.0549616	6183409.84670453	12406579.4380384	10521905.8820697	10419575.9406511	5152671.9297625	7612762.280625	6578261.12693183	5089289.92822656	8796461.42441146	9623674.98597656	10289936.7206562
Dimoracin	2.26	2			617.2176	156.5	POS	2525537.06184896	1860823.60009518	2115609.02524399	1512000.65849279	2076068.57101302	1691200.19513281	854834.804191105	1174735.15373225	1442531.8228161	1898081.58155108	1551991.63219687	1534035.54525293	1717635.02106576	1901591.11144727	1781569.43224837
Eugenol_O-[a-L-Arabinofuranosyl-(1->6)-b-D-glucopyranoside]	2.26	2			459.1837	153.7	POS	12172901.8589063	13242683.7526488	17473896.9992031	14037690.6278631	16342103.6564379	17691354.8390279	16459759.6451497	12820283.3264479	15594667.2369922	8560247.88892501	12430939.5286974	12162146.7550822	8107562.26302529	9453505.02559579	8610608.2915125
[(Aminocarbonyl)amino](phenyl)acetic acid	2.26	2			195.0768	148.3	POS	4960977.62914062	6740860.37842069	6609387.07843751	4712803.75143749	6367278.22936877	6938039.4466964	7061853.86925	5843650.68037501	5093122.12537502	5098580.58237553	3976423.68291071	4615379.01487503	5266867.41968749	4872067.51060715	4896213.17714284
R-138727	2.26	2			350.1204	136.8	POS	3656743.63196258	2205704.83037674	2435085.09747916	1029729.06808229	2776960.23299507	1128007.54479375	1231965.85807202	1133950.12056696	1886016.24943015	2149897.06802417	1851782.4374796	1336371.54164062	1746749.73230761	1960824.74814453	1850074.19843994
1-(3-Hydroxy-4-Methoxyphenyl)-1,2-ethanediol_3'-O-b-D-glucoside	2.26	2			347.133	136.3	POS	2789085.36001172	7626013.86663163	4721751.44933523	6438170.6071436	3830951.30212612	5126603.40747533	4226763.81324567	3263030.28758399	3916484.18198068	4311074.48070313	5232148.47358333	3326539.98976973	4435498.1675677	4317269.88985938	4725998.87670703
8-O-4-Hydroxycinnamoylharpagide	2.26	2			511.1807	70.2	POS	18313242.3412242	1791649.15945559	64154433.2138172	655493.808921512	34951499.4995461	300192.730556041	8040479.12675766	3446550.6917618	8152034.81677083	5989196.03367876	3997336.93394243	251608.605421919	14822631.1907984	4233114.529385	14488252.3282865
Apimaysin	2.26	2			561.1575	28.0	POS	1741170.69725742	1610444.28589688	1808793.60226272	2736049.32325977	955366.033211562	2554145.54170699	3987984.99841875	1702062.96026674	2994473.30755	1379607.1993125	3603809.3377068	1310385.6493	1832788.86657187	2041549.43832009	2494215.86061938
2-Carboxyarabinitol_5-phosphate	2.26	2			277.0314	26.1	POS	298537769.352155	500365550.531367	373362058.896055	448103803.115381	315052326.955718	404405980.440586	382952020.593764	340502852.770025	493665298.6153	350922076.649535	571266064.358479	333171524.098659	413655932.186525	376687227.534546	422921985.077771
8-Bromo-3,4-dihydro-2H-1,5-benzodioxepine-7-carboxylic acid	2.26	2			272.9766	22.4	POS	3488404.9239325	4283276.3376425	4012333.804435	4210480.5792525	3496762.90255797	6074207.83084	4855065.87103	3203425.54867584	4328917.9041425	3273510.67619734	3549966.730685	3332975.11847515	3596397.72437561	3494179.2641356	4027969.20570625
cis-5-Tetradecenoylcarnitine	2.25	2			370.2946	359.4	POS	1666902.24660781	1956015.11046024	2374291.04971453	1873684.0250106	1866672.30779829	2063630.37856808	1734678.51816732	1715390.94524297	1864115.38767188	1503104.59355274	1747120.6507642	1596463.28509844	1481433.92586719	1542589.90558479	1818572.02475
beta-Tocopheryl_quinone	2.25	2			433.366	346.8	POS	5391949.26014061	3379001.14640832	12222868.4251702	2118164.97610044	9997749.22071094	4175673.52095834	12053650.1712123	5603686.00422363	9668034.76822611	4342977.67676875	5618392.17908449	4504515.87058594	5531925.47359377	5843556.16695745	6535919.36986811
Mangiferdesmethylursanone	2.25	2			429.3705	338.9	POS	150390209.235867	131822283.773285	92067085.9476721	71237675.3688283	79847668.3324603	106997279.934188	80587974.621914	76069736.568948	113122077.290112	42546075.2572917	52068652.8373323	57157381.8428824	64149469.0385	79285958.3698884	99923038.2224319
4-Palmitoylmorpholine	2.25	2			326.3047	292.4	POS	628342.925142858	2529774.43682387	1177206.24870099	1979197.5156	537603.715203122	1306130.32878366	683165.056978083	1876914.90201349	3075049.72331251	712140.04466666	2829722.69759374	1565073.30546875	1381871.05356446	1529564.60809453	1483913.51524219
O-Methyl-N,N'-diisopropylisourea	2.25	2			159.1486	287.5	POS	15381258.646875	3885954.72234373	9480027.5381585	13324401.8777511	14460501.3241977	24890794.8893162	45468256.492352	14794480.1997929	33095999.4625613	38816480.2714177	28170412.0856016	27395247.0808021	26581660.3432532	16335058.4239193	26181281.3911116
PA(18:4(6Z,9Z,12Z,15Z)/18:4(6Z,9Z,12Z,15Z))	2.25	2			689.4209	281.9	POS	118436157.368416	102161840.319129	106986572.093092	104907399.456297	104497511.152273	112415789.402044	121651846.797594	116638331.372484	122433633.5376	107187827.4795	101321683.099401	112563325.815826	109749322.158513	107981585.963475	107422130.934583
beta1-Tomatidine	2.25	2			902.505	278.7	POS	16065791.1554658	31853250.5610576	10198158.8425569	38193598.422049	11737770.7667318	27020160.6450833	14660519.2792917	14948905.5926172	17520108.5974149	20739945.8884347	16260496.7292	25910841.4619231	21042961.12675	20397104.6621848	19819347.9983385
Physapubenolide	2.25	2			529.2802	273.3	POS	11835960.1474735	3265803.08737496	14993606.8506799	13373569.8484584	12214659.3519796	8211776.78408118	4974391.85193752	4681027.09432641	10915996.2141145	6890085.13586283	11188118.2763853	8889370.86654294	9921930.41671435	8705060.08840879	8441478.4140873
Palmitoyl 3-carbacyclic phosphatidic acid	2.25	2			391.261	262.9	POS	8739757.31888168	13045684.7204799	3465647.20157637	10450021.3153772	8072856.43335935	12506588.0092634	1860185.21976563	8900531.08188463	5210395.76199999	12685686.9471428	4796777.08027343	10928346.9468449	7767902.62091708	8311048.86294644	3935868.72999999
Convallatoxin	2.25	2			573.2695	262.2	POS	154854762.409083	112190037.028344	170986997.319433	153737318.9827	173962427.808813	116929620.543433	68501192.1644249	107892887.270417	89589697.6572085	111175890.58707	120376651.383	86002064.5297916	124507129.930313	112191841.516517	116100059.56975
Trillin	2.25	2			577.3714	256.9	POS	7435435.43076684	7861355.87471296	5600678.80187981	4937018.75196428	5386314.97503606	2802170.1001286	1610230.09252396	4229065.41165867	2337535.52143931	4179936.49750962	3892406.80611979	7209831.17469176	6785249.31104955	6028337.96911719	4144072.98917668
N-Demethylerythromycin	2.25	2			720.4505	256.1	POS	6544846.7777109	4249023.17930599	3874228.92208332	4868889.95823047	4104286.62221164	3407618.19010312	1687291.64333675	2793369.6413797	2612637.38697591	5062987.76989119	3307604.23055859	4372170.88516875	3838911.75688281	3824260.90499999	4070614.2060677
Betavulgaroside_VII	2.25	2			811.4048	247.5	POS	11273314.2658047	17549161.9604541	8793307.18526772	11613336.5178398	12391141.0884375	8868601.3815151	6502097.45319436	15328773.7882891	6279129.67711459	10797880.8645878	7357439.23921873	18735013.9552562	10331140.8347827	9907206.18070311	11932409.2047651
AzII	2.25	2			1099.5255	224.4	POS	573165.556066406	929171.500270271	660198.354046875	1510478.2024388	279481.150504687	942972.488765627	2218488.27255	1005853.6686946	1597883.11199856	971079.220649099	940531.596033334	1153348.26782812	1129888.53184162	679389.589898438	1055058.54983949
Glycyrrhizic Acid, Ammonium Salt	2.25	2			840.4495	223.1	POS	4333300.85757031	3524951.98103409	2746956.62991406	2865921.91094688	3280435.05500781	2567217.86108281	1672390.65499999	3588138.92342969	2750484.23474432	3361877.15469791	3018284.65091928	6056550.93348466	3341176.44512216	3085036.24321308	2786535.43260156
Lucidenic_acid_L	2.25	2			475.2686	215.0	POS	13859929.1928854	31686469.4486447	15398376.4099687	28786694.6327339	26338175.7340625	19894366.5504844	11291076.2475732	12667008.9309473	21757802.9986808	13788395.9039093	11174828.2445918	27785137.0916991	13022685.473125	13915940.4914277	22826805.4207266
Lucidenic_acid_C	2.25	2			477.2841	211.0	POS	22550540.8903125	34137953.4711958	36502656.8517187	28310170.356	74130704.0366012	32535333.7951038	29258397.3041337	39794820.685441	22495481.4610859	26717851.0718341	23540900.6677963	38313533.5587812	30693075.8837177	34503226.703688	22448587.3371667
Hesperetin_5,7-O-diglucuronide	2.25	2			651.1905	188.6	POS	27260961.0001303	17255426.7643786	25160003.3475	28678885.2398438	22813612.9591827	19704004.0781719	33106446.5425288	23577194.1946154	32686835.2195337	17702746.3186496	28304323.3287308	30412115.3764419	23722380.4216484	23193494.9013281	24113530.5230769
Epicatechin gallate	2.25	2			443.0978	156.3	POS	2536341.49190625	2158619.06815625	2325357.04655357	2927179.48180598	2784504.93855469	3095797.50862946	5702170.03998609	2308298.79642898	4222782.8174375	2075661.12469531	3813273.39060155	1961399.575375	4121330.03810763	3080786.9663086	2852752.30937892
Prazosin	2.25	2			384.1678	140.3	POS	7584922.2118037	1903940.3709375	10863637.7117051	3402978.949125	10244669.7400283	1914999.71318182	3552878.65758817	7296113.61848538	7270324.42714245	7254820.22134243	9018446.48966407	2702517.01900994	5440193.88375156	5293461.76346653	5315019.47456971
3,3'-Dithiobis[4,5-dihydro-2-methylfuran]	2.25	2			231.0493	136.3	POS	3552598.15957531	4256010.57309961	4307534.81197263	8719851.02567466	3587126.58089327	5104260.32138569	3286481.28160166	2959293.36802835	3943540.05450284	2477274.39143027	4874132.1876875	3258920.21490955	4182564.77184496	4181230.88977594	4294824.15041319
Mammeigin	2.25	2			405.1735	134.7	POS	559955.26784375	156060.052979887	861263.880705358	165295.794159394	666033.982137556	148600.538882256	478239.381012753	761386.704532701	892263.22368789	582026.17103043	1596317.9448519	452886.553238635	609926.793016276	592283.399423569	681869.516215144
Remoxipride	2.25	2			371.0971	134.4	POS	2639371.41578437	1808700.62905131	1789802.24931562	1750209.20023792	2540667.81507656	2324717.51897103	3302755.16810277	2009773.08018386	4113541.53628776	2094965.06303935	2571199.41059863	2085639.96312141	2479926.82526367	2241666.66825	2833406.62579101
Imibenconazole	2.25	2			410.9999	50.4	POS	590622.187941562	688767.298716446	0.0	322574.632735938	392887.700877431	580768.466527717	721492.698371934	2059756.02601765	664414.170210348	2092678.82318115	448761.9636125	1049994.78263485	876895.304469141	1110480.76454598	310035.480785313
5,8-Quinolinedione, 6-chloro-7-[[2-(4-morpholinyl)ethyl]amino]-	2.25	2			322.0953	39.3	POS	4222119.91390911	3389394.21942548	2409128.34141133	3445729.9187925	3768095.37328685	2944270.06166959	885384.441123751	2306461.2204788	3579262.530075	1558922.1009299	4383999.44196995	2685558.41349438	1230559.4196875	3033515.74413437	2927513.49492622
3-Phenylpropyl_glucosinolate	2.25	2			438.0903	38.1	POS	1008385.68917734	310079.117563393	1136200.1039025	190803.129161962	298930.616184218	2582472.80554313	71573.8067499868	357756.979346812	107687.783151338	819382.478237277	115386.193630245	326757.030914062	504250.745867344	407998.775734041	216374.531197825
Tricin_7-glucuronoside	2.25	2			507.1183	34.0	POS	242241.333276953	206679.72777819	567207.75935	311991.633569227	454176.27350067	139231.674810254	822091.399538281	432157.062397266	589688.074176465	450517.066873194	475657.606591518	175335.063814312	442635.238699844	338273.984878795	444142.003480238
6-Deoxohomodolichosterone	2.24	2			463.3764	336.2	POS	1360631.93656251	1337112.546875	633460.259406244	1445166.23864388	330429.901197913	535371.739078123	716773.891382815	980148.577162501	1762767.74651953	1368917.46074843	1320029.71369075	340348.615187497	1526842.20744954	1011333.66467882	994855.608420137
CerP(d18:1/24:1(15Z))	2.24	2			728.5861	324.9	POS	14519494.0915103	11861558.9909505	13985086.7545521	12801787.2175355	11214940.0077917	13797702.5288073	18164325.4862695	15441735.496582	17872094.308791	14733488.6952057	14694052.7961718	14552490.483168	14579236.2807151	15272706.8137382	14851859.6750901
Harderoporphyrin	2.24	2			609.2697	295.1	POS	22466625.1290067	12342309.8146154	29954567.9728604	27300036.8593413	31673412.2346797	14147006.9941987	9774211.03546428	23914784.651808	12367677.809029	22624150.3520547	26485993.4201651	13389319.5546058	18693115.496289	21018435.5475959	19959961.5086527
Tri-2-ethylhexyl trimellitate	2.24	2			547.4016	278.3	POS	364500680.602724	303843783.12375	354419836.929164	328056491.569749	321067417.300599	322043036.602508	408535280.490501	359727598.098766	376806863.562793	334338421.167224	358381702.830133	384953613.680334	343407993.244982	354736646.173906	336365135.661447
Corosolic acid	2.24	2			473.3643	272.7	POS	6780501.60701016	16503152.0218541	17366042.834211	17315506.2182063	10472629.0585289	8903536.57380847	17311573.1658333	17048733.1527875	10241943.5893369	21593159.5855625	10310992.1860178	15377162.6773187	16154332.4454199	8243397.78912183	17975135.8519532
Cytochalasin J	2.24	2			452.2789	272.0	POS	33187683.087625	28427740.567381	33866255.3527325	31104228.433916	27482540.3898908	34097910.3749713	38706393.9273048	31568347.1011913	33107883.4384467	34025920.9030228	32367779.2699481	35302546.8437396	32998124.4868294	32535808.9445528	32601125.7329064
AVOCADYNONE_ACETATE	2.24	2			325.2357	260.2	POS	5776470.58140413	2995510.5740491	6611187.33969986	2243135.47270314	7624860.42021204	3835730.12505469	8791408.27916296	7389849.21646541	11046863.8271741	9713943.17363336	10357904.5366104	6533146.72845794	7523551.06644595	6374551.36866669	6751987.77438701
Enalaprilat	2.24	2			349.1763	249.6	POS	3234988.38529168	994005.362651825	3818951.99479168	1254365.18327408	3438971.52900002	1298118.133	2139853.66053257	2895740.286525	1269915.944625	3543432.319	1536932.88829687	2166768.33800001	2409749.35998959	2166985.67507813	2486077.50300001
Verimol_G	2.24	2			347.1816	244.2	POS	4546161.94031919	645458.641562462	5378119.49364376	419325.659703124	5918881.5381111	667216.718051136	890338.511409374	2735947.00747656	982939.976512909	2544633.81268269	1553012.59728124	1947352.81309633	2282267.24084375	2116618.77428572	2432685.47215909
2-(4,8,12-Trimethylcyclotetradeca-3,7,11-trien-1-yl)propan-2-ol	2.24	2			291.2717	243.5	POS	0.0	40864846.8722727	0.0	26936429.3468749	0.0	5086345.5031	951821.901824951	0.0	272687857.414038	6966207.36151377	122198491.403625	29966606.59125	46662226.7977084	47148823.0056666	47380933.5312778
(1.beta.,3.beta.,8.xi.,9.xi.,14.xi.)-3-((6-Deoxy-.alpha.-L-mannopyranosyl)oxy)spirosta-5,25(27)-dien-1-yl 6-deoxy-2-O-(6-deoxy-.alpha.-L-mannopyranosyl)-.beta.-D-galactopyranoside	2.24	2			867.4721	242.2	POS	6051031.18894308	1789043.77567361	9628506.57925037	2843519.09319345	9087839.57833966	2988387.78148906	3993925.29591563	3739134.10433555	4551435.34711249	4013235.79078125	4863747.29053365	4295047.00477501	5635813.97788461	5280328.51707566	5753110.81498906
delta5-Demissine	2.24	2			1016.5461	240.3	POS	677692.598100002	261094.702269137	600337.909221878	354961.163193512	736858.976475002	210456.772896409	490544.886406249	205718.641020298	745295.439585939	485468.430509865	942196.719083333	362278.040643215	550102.204434961	626177.662193748	555120.9214125
SN38_glucuronide	2.24	2			569.1778	238.9	POS	552844.001475002	1594530.40218438	2643175.61015624	1330600.4110527	104117.548601151	1266335.13486013	5073739.87051749	1142585.54553628	2571344.17160156	660439.464671876	1066036.60253125	920871.452706575	1322558.01184722	2286994.12395833	4363244.01815104
Myriocin	2.24	2			402.2842	238.2	POS	17671538.8443998	2632233.94582617	14572739.3663161	5764001.58901172	16560981.4706765	6155961.89207187	9155553.93917969	12427602.2732344	7868351.91614733	10941367.7352209	10016933.1598967	7928945.28331617	9562173.78756838	9792856.97671875	10069570.8490818
Scillipheosidin_3-[glucosyl-(1->2)-rhamnoside]	2.24	2			709.3402	234.9	POS	2783962.07351787	2921696.05175	1763805.32953125	1911483.92928125	3023805.93912499	1949193.48167745	1034832.32428571	3908772.15424806	1049949.2954661	2044705.01223959	1272822.45075001	3658076.9445	2269193.9545625	2123210.592	2407000.90523438
[truncated: 2,969 more rows]
